# Supplementary material for: Identification of Context-Specific Fitness Genes Associated With Metabolic Rearrangements for Prognosis and Potential Treatment Targets for Liver Cancer
Source: Front Genet. 2022 May 13;13:863536. doi: 10.3389/fgene.2022.863536 (PMC9136325; doi:10.3389/fgene.2022.863536)
Supplement: Supplementary file 1 [file Table3.CSV]

	TCGA-FV-A495-01	TCGA-CC-A3MB-01	TCGA-BC-A3KF-01	TCGA-DD-A4NV-01	TCGA-CC-A1HT-01	TCGA-BD-A3EP-01	TCGA-CC-A3MA-01	TCGA-ZP-A9CV-01	TCGA-DD-AACY-01	TCGA-CC-A9FW-01	TCGA-BC-A10Y-01	TCGA-KR-A7K7-01	TCGA-ED-A459-01	TCGA-PD-A5DF-01	TCGA-ED-A5KG-01	TCGA-DD-AAVX-01	TCGA-ED-A7PY-01	TCGA-RC-A7SF-01	TCGA-DD-AAW0-01	TCGA-ED-A66X-01	TCGA-DD-AAC8-01	TCGA-FV-A3I1-01	TCGA-RC-A7S9-01	TCGA-ZP-A9D2-01	TCGA-G3-A5SL-01	TCGA-CC-A3M9-01	TCGA-BC-A216-01	TCGA-ED-A7XP-01	TCGA-DD-A11A-01	TCGA-DD-A73B-01	TCGA-DD-AACA-01	TCGA-DD-A1EH-01	TCGA-RG-A7D4-01	TCGA-DD-A73F-01	TCGA-WX-AA46-01	TCGA-DD-A3A2-01	TCGA-EP-A26S-01	TCGA-FV-A2QQ-01	TCGA-3K-AAZ8-01	TCGA-DD-A3A5-01	TCGA-DD-AADP-01	TCGA-CC-5259-01	TCGA-DD-AAD2-01	TCGA-ES-A2HT-01	TCGA-CC-A8HU-01	TCGA-ES-A2HS-01	TCGA-2Y-A9H0-01	TCGA-2Y-A9GU-01	TCGA-RC-A7SB-01
KEGG_ALANINE_ASPARTATE_AND_GLUTAMATE_METABOLISM	-0.00623961031011602	-0.182240257538638	0.451549689327766	-0.0186455794414453	-0.570481104267393	-0.467520190640198	-0.534794358819266	0.246342557815874	0.399596873079659	0.0332496317526838	-0.171422195791468	-0.0681619094239826	-0.0545784314577128	0.0697077804310838	-0.578843336957679	0.497302957670883	0.0201701993873984	0.0246391195467982	0.218247698177809	-0.243509443441457	-0.240426268501074	0.309709381974706	0.0909265112751408	-0.426635438934912	0.171616958882929	-0.518449501431729	-0.345137388589377	-0.0321688672485528	0.334008594604462	0.170064712685132	0.00772002510357681	-0.401891505271354	-0.163001158706914	0.426408345980326	0.499265759780741	0.289152022672821	0.281204315812673	0.457687421476963	0.340665237657445	0.26123075561968	0.34629216387147	-0.00214631979197136	0.484979794683184	0.461644338372804	0.0395355077937432	0.14993265945676	0.0879649017970337	0.335316864623964	-0.114357111089486
KEGG_ALPHA_LINOLENIC_ACID_METABOLISM	0.149336548058016	-0.226164917962839	0.031108027679535	0.158535490217431	-0.145762048647894	-0.0965551459082218	-0.190163021377211	0.271134707589402	0.303836877946486	-0.266737151077825	0.102188646720965	0.0460406447137939	-0.0697980172327581	0.293487748641027	-0.240691181052753	-0.0198144293008981	0.368391630140284	0.239454896467892	-0.153689199449413	0.253413618159729	-0.577761904822871	0.256065573067847	0.179575448736716	-0.216338800314252	0.170277870523532	-0.388947680288527	0.0441579915093818	-0.327253598401609	-0.051577383915503	-0.165515094302591	-0.196435549190723	-0.00686709825635753	0.0373828262848124	0.275044509203732	0.250324861201616	0.332261943208873	-0.245681302464194	0.388700610176396	-0.0361943982461631	0.0096095534343098	-0.0688517711661494	0.148659269815898	0.328588860784264	0.0177941488071504	-0.357776878898164	0.401632081592262	-0.29148385083819	0.597495609480108	0.312347533715409
KEGG_AMINO_SUGAR_AND_NUCLEOTIDE_SUGAR_METABOLISM	0.0495401014223327	0.0774719340779363	0.197051881485213	-0.192602440846445	-0.336424293836594	0.230436947936333	-0.470621329171336	0.0997811623059481	0.184976105099237	-0.0885521309192208	-0.284694313709502	0.0886976125812501	0.213510602840443	0.348525299953067	-0.504769827219708	-0.0929595046739092	-0.401720793474533	-0.0594684107637963	0.179222751892177	0.11234975755309	-0.00173400549763528	0.312892379298132	0.0663702452313036	-0.209636257049307	0.0364412397833295	-0.127518328869048	-0.448820603654425	0.158816951688426	-0.0550586631323856	-0.0371812980443799	-0.29655129838362	-0.375633556494311	-0.155289768476765	-0.0096197944744644	0.0262392982142628	0.230751321437575	-0.163526169296263	0.544619285160593	0.0716474895718603	-0.197836111327831	-0.138670175826731	0.182356695708471	0.152666543530509	0.473242234961065	-0.0342683193555884	0.199588525559186	0.269505311394182	0.142450119494296	-0.215462104111882
KEGG_ARACHIDONIC_ACID_METABOLISM	0.38356855732651	-0.335131012842566	0.00787609709346887	0.120672891038075	-0.309086913944482	-0.0886763496739282	-0.396014678371759	0.292056720875487	0.322521071058555	-0.216878865893075	0.0829591252739828	-0.0115747257070174	-0.00670073503232405	0.114647435820297	-0.340434016564247	-0.0140789238945557	0.102168351447062	0.183185555596398	0.270103984294381	-0.107018841321239	-0.372817560035478	0.161999428149987	-0.256988952958676	-0.340475486976074	0.0354787785648442	-0.449534579983156	-0.249698350121082	-0.262881662868364	-0.0695003900828875	-0.187665916902719	-0.280968029437648	-0.39313328717185	-0.229893502750991	0.186224135284827	0.291380778873798	0.221862492412605	-0.137470210249594	0.438553791466766	-0.0395233664841373	0.196433091837994	0.117332257155905	0.137267440064674	0.409750514159663	0.374395155353014	-0.136553345357048	0.467039706526419	-0.180060379625923	-0.0726687970156042	0.101880728419067
KEGG_ARGININE_AND_PROLINE_METABOLISM	0.131829241725914	-0.333994097278651	0.407102919955059	-0.0876123425283056	-0.602837491181182	-0.478220787994557	-0.504720750748686	0.185106642101391	0.416966978615102	-0.0397862202285183	-0.29151154007329	-0.181333027149859	-0.0933890565601446	-0.112831651865473	-0.612179698131602	0.256021559022069	0.242168016060744	-0.10841507279203	0.218345846156646	-0.182500383096752	-0.169094750006257	-0.0827768739641076	0.141160746011018	-0.481212841437164	0.297260192522927	-0.505117856424472	-0.486832438788711	-0.121620829809075	0.267633769596787	0.289555953567386	0.00553387273229553	-0.279107444407962	-0.349700206976523	0.307895350808998	0.452713577341277	0.260964909009499	0.148077179716815	0.483974744525342	0.378605961633965	0.295487502947453	0.075946511955338	0.151433527561778	0.425004237364218	0.561855597984768	0.0605860397562877	0.223083870581597	-0.111017248417876	0.338335052349277	0.203025612208066
KEGG_ASCORBATE_AND_ALDARATE_METABOLISM	-0.31918880179275	0.228590906615733	-0.0617589246596381	-0.0645025184388575	-0.299646716809819	-0.0882544280295974	-0.708593129434603	0.470601582701733	0.24900338801039	-0.473806271112982	-0.482788044816272	-0.354038604055625	-0.561417410940845	0.0457343364478152	-0.794381430621765	0.14651081218604	-0.384162434636184	0.525099637146109	0.00785952021590106	-0.659769067716551	-0.198298861012901	0.405355610014431	-0.405395968158256	-0.333043900584313	0.648869549858767	-0.779331155668997	-0.387667017852364	0.203548950616809	0.549893257897324	0.133650845052991	0.00712239171466988	-0.348052543498857	-0.519346867975881	0.279323693413777	0.490122454512608	0.0593935523173112	0.316892836557765	0.51948749097263	0.492769973904705	0.296843423440149	-0.436418580688824	0.296595214126183	0.253378555751998	0.30838248508284	-0.623645258039583	0.242619377193892	-0.141420553118689	0.0141002831526353	-0.362251424444419
KEGG_BETA_ALANINE_METABOLISM	-0.0348958395560329	-0.0408582355375028	0.399267412034485	0.221673441295222	-0.658841947571856	-0.485838431520194	-0.548563014740197	0.264933464024911	0.302649004980355	-0.432949782491928	-0.0937691066086866	-0.297357893827074	-0.287062491918708	0.188649392210899	-0.711669059304186	0.500406539427456	-0.0990481683293183	0.0213633751430721	0.286018307913887	-0.535036697620721	-0.371806789849621	0.289620275255535	-0.264422479806365	-0.58994831715189	0.442288696006444	-0.553384384130928	-0.40882413632079	-0.347191704217179	0.38283975715524	0.190918148798133	-0.0342225595934823	-0.378520181539208	-0.483243862392168	0.41845512037034	0.594680266903371	0.679274815879141	0.552813138923407	0.569552643888369	0.383019286385108	0.365486274733647	-0.00889441483580805	-0.269309156776503	0.21457964749078	0.488883118612882	-0.272414945560933	0.476305152799432	-0.101161129221848	0.356096022471997	0.211645891770088
KEGG_BUTANOATE_METABOLISM	0.0645058470826435	-0.210372924792706	0.36784346258987	0.29997490692878	-0.696957083404083	-0.455159594513715	-0.631773869874339	0.380890437265115	0.444330953935571	-0.352022956692569	-0.0136365796199924	-0.323157303254612	-0.453608190295726	0.0684627028860787	-0.728175086288671	0.0454346707775956	-0.13958838191473	0.0787431875089135	0.378770013552235	-0.486298662205138	-0.456086250990558	0.268090543403233	-0.218728628012249	-0.494765956412299	0.53170871300518	-0.663170894997147	-0.405985182553225	-0.453161193566118	0.532049985067797	0.48369414949475	-0.0560133663982913	-0.365830503273234	-0.31987899089486	0.31451857694157	0.570970527172243	0.535989531139646	0.459204419187308	0.49761246671025	0.435105618363212	0.295661306024552	0.00984553831928242	-0.0641717964313448	0.261181419990463	0.510787184152318	-0.101123416777041	0.373618450156303	-0.0921967289252925	0.288940105630096	0.316396507809138
KEGG_CYSTEINE_AND_METHIONINE_METABOLISM	-0.122914993103732	-0.0499542296336461	0.365464632308451	-0.154218066257447	-0.283460347701925	-0.34993667716357	-0.342024526663996	-0.249241219704969	-0.119455006637758	-0.205234233848257	0.0943835390118878	-0.0802674967205527	0.0510624056771271	-0.0641846598527275	-0.419088773225494	0.104285401099545	0.09608951363788	0.27786871881198	0.109266779351278	-0.28162934655233	-0.156802942167174	-0.020498876814381	0.190369791166191	-0.381880546025548	0.237613450463145	-0.153824863309995	-0.0752345533617506	-0.0994144408344211	0.283013503957981	0.366837882430227	-0.0308720351617925	-0.250507162890996	-0.170208424995155	0.223383172374919	0.416072802618254	0.337021858192185	0.169538667423379	0.213817852625693	0.0275258798221422	0.228868722922995	0.427012896564531	0.120557164753701	0.0716971740681744	0.0156540085469262	0.097355026560824	0.094545137232121	0.107316966475968	0.0616165882062537	-0.0792167106894102
KEGG_DRUG_METABOLISM_CYTOCHROME_P450	0.173631722174545	-0.037290892437914	0.292506353433237	0.00634597075645084	-0.533537288953581	-0.281316717645051	-0.514262276855161	0.351660754932445	-0.117360713351692	-0.42063858394493	-0.175519252750472	-0.2453349575888	-0.415996492411237	-0.160437720452086	-0.664559233828089	0.225167183621678	0.121063763257531	0.326352655976427	0.00786752623282233	-0.490983733370294	-0.201833288255748	-0.105874965162344	-0.344404142273093	-0.438329782450789	0.482952041207914	-0.704311256917303	-0.383130296587917	-0.173018904863503	0.197776776023542	0.284568746640553	-0.0178264203986157	-0.396955395306594	-0.438708779754942	0.244964711717707	0.516685291482795	0.295050991034482	0.409809365164779	0.346377060917068	0.270197276951672	0.334910973012337	-0.175534398826497	0.274464930367726	0.0104905308834894	0.418989194203707	-0.45609235040044	0.550001308890886	-0.278025056799673	0.162136190721328	0.0242582682586749
KEGG_DRUG_METABOLISM_OTHER_ENZYMES	-0.0113015238743581	0.372786263729385	0.13437998733471	0.111214710028448	-0.440980308573892	-0.174475177585264	-0.584440040447631	0.254678300119935	0.238546995596506	-0.501094836772008	-0.0909099325455755	-0.136272201111386	-0.309976902688965	0.0262652406506101	-0.678396043216556	0.039891540128239	-0.102170117141954	0.478287492350334	-0.0354509299627165	-0.592634951958173	-0.315288659397957	0.121779473021989	-0.213127682200489	-0.447274342864947	0.469437636181717	-0.590663556098793	-0.235766493263952	-0.142449065937202	0.369680538227171	0.292118979446929	-0.154636770126166	-0.502865687546113	-0.383183723460992	0.244438585660104	0.422119556278466	0.357023418981188	0.0857728051087592	0.378957477604549	0.288658597343027	0.488680764376069	-0.249304226282223	0.256381688343377	-0.020187693336981	0.429493350064688	-0.332371919851521	0.440492436572285	-0.0597351218695835	-0.100438572985826	-0.171113726360046
KEGG_ETHER_LIPID_METABOLISM	-0.102710927949987	-0.262537149015307	-0.0711406109214108	-0.12904518648524	0.035540052462498	-0.136508076720336	0.00954949386015153	0.210182119206866	0.188334595252321	0.126321935876585	-0.0149356881711626	0.0482323363366286	-0.143427921918364	0.301355421980081	0.0631539913702789	0.0576875450623258	0.0300231826857921	0.0432585499329499	0.0468877542665765	0.25687096577475	-0.341496094242509	0.215149749974035	0.151753184238008	0.177433264105355	0.0103001870180398	-0.067591017784588	0.0642765550879406	-0.145539780010608	-0.100809964945855	-0.109528468886982	-0.197248522306864	0.10296493780025	-0.17092169936181	0.245766764289723	-0.0287326831297801	-0.0962519098151156	-0.162518155883743	0.0667585972761306	-0.0467489104314326	-0.250722492754423	-0.187612510971732	-0.0324638940508745	0.335525483560957	-0.0669142725583214	-0.338672532670851	-0.120484138098967	-0.17018143851048	0.253980496436944	-0.055104845969409
KEGG_FATTY_ACID_METABOLISM	0.162881302416948	-0.178566374949074	0.253505845625015	0.34802207828483	-0.78054734017837	-0.416868543395086	-0.687287881074154	0.463501628331187	0.249083207935717	-0.405680329499437	-0.0937320656469703	-0.324433342533626	-0.561828468592114	-0.0409718345893862	-0.727574415013335	0.314284156710281	0.178955986117907	0.086810277259591	0.145843447352858	-0.42041174358216	-0.325289168521997	0.230462003583601	-0.333679480764188	-0.704218727074663	0.655212608409529	-0.761960053072176	-0.454649852497333	-0.49124333509466	0.323196560724236	0.146858625873603	0.202790362263045	-0.446277107341763	-0.380063746606184	0.332521172127307	0.722696078109228	0.734307863693975	0.620879268155594	0.564928203045	0.477957433913937	0.325501727058302	-0.169197586582036	-0.0350480741688859	0.116366762829673	0.468073435962957	-0.479915634376548	0.48365439668669	-0.45203316201561	0.482001703273487	0.136941843234204
KEGG_FRUCTOSE_AND_MANNOSE_METABOLISM	0.149882518593969	-0.00649212013504286	-0.0502538013662042	0.147524583954614	-0.200514841640143	-0.107173055510388	-0.29565885029193	0.0190374639780563	0.157057361952177	-0.241965142568125	-0.0593529736059734	0.114970540279088	0.250923286961503	0.0886287037136442	-0.393487724541122	-0.0532723695289089	-0.338571283984951	0.0466155946090081	-0.02886894371787	-0.20264317326619	-0.0626089093756291	0.10398931782455	0.118412496552857	-0.353433542598872	0.0256970123299995	-0.018118421184274	-0.282797116147568	-0.313912648665634	0.264433703605503	0.0181155761452492	-0.32147068565904	-0.304379271793923	-0.275012961573254	0.0776664383993162	-0.085232153726255	0.213336228124397	-0.193555139780129	0.369935994219833	-0.0820225379194678	0.0133727072928387	-0.189591508863261	0.155084043812577	0.0696112612508833	0.40954181686554	0.00418775126811649	0.162252296526172	0.263991503628243	-0.076337190093462	-0.0829217702009854
KEGG_GALACTOSE_METABOLISM	0.265166103434822	0.111784443269814	0.0979680785499056	0.305605143294366	-0.217834512364113	0.0478865229916471	-0.343247642501531	-0.159875989788059	0.0619771008332956	-0.399286317288434	-0.168181090925484	-0.0657072472253618	0.211976665342611	0.33305873528396	-0.436774770961789	0.093518791527743	-0.407754770113568	-0.200221587129323	0.256800953016034	0.146445872159966	-0.391447298350577	0.439283741333837	-0.0908060424181538	-0.42653486956986	0.226708331420412	0.0795956547308366	-0.443005702359587	-0.255494492135611	-0.0886542310178346	0.0430213379157756	-0.157800255779204	-0.338197984355306	-0.405810012197416	0.320348515593325	0.137316303973361	0.255193562412184	-0.0654106866503196	0.118689169566698	0.0966545556549906	-0.045925469287151	0.0289540611288345	-0.170366189647738	0.226562453115649	0.373221384390581	-0.261027174474264	0.276531090809051	0.231196397755607	0.338919653667814	0.314581360705674
KEGG_GLUTATHIONE_METABOLISM	0.292424945540243	-0.0033324946547148	0.329592227360606	-0.284915152849858	-0.374836959246783	-0.285205491210806	-0.358469620512684	0.0625021364888389	-0.170054233876024	-0.158424982392391	-0.0962919040651034	0.173324692636695	-0.0298847452175431	0.00968174379168166	-0.537285204474353	0.129168641068071	-0.226660192692383	-0.00848939758064232	-0.258770565703972	-0.24018066014508	-0.00357190900329232	0.00283452728630815	-0.116999117597978	-0.351165507105812	-0.0537393016083668	-0.388438904506353	-0.461144493357143	-0.296370671487521	0.166282416516572	0.163132689444411	-0.314909371755523	-0.400371615440285	-0.221456386759816	0.131015557477338	0.0705572973283799	0.215420447172158	0.071002260369487	0.27513073292716	-0.0749159683087864	0.221720707006504	-0.268272660640432	0.213938678289706	0.232543117654028	0.495826302803187	0.0108117350693001	0.432913462203887	0.093014326339881	-0.0149900284205621	0.205215392801467
KEGG_GLYCEROLIPID_METABOLISM	0.0892769776566771	0.0163877274858643	0.269242530144039	0.26997556502857	-0.344306263860965	0.0327150735436058	-0.245522505936386	0.21985223390609	0.229236038791082	-0.271770584815942	-0.228293957088458	0.17499472724726	-0.127983608947196	0.0795740881551302	-0.359981703409651	-0.132974458659281	0.033935816159064	-0.145158269730303	-0.0628989110441068	-0.0657870064104357	-0.0914297068616285	0.0449218797401153	-0.0802657098483762	-0.386327353979711	-0.0452051970160186	-0.226820041843529	0.0229236568838808	-0.292593332996484	-0.0492331571785897	0.0866705994822679	-0.00566217375321532	-0.194365314385045	-0.32655766150011	0.420566611939562	0.0192511640866385	0.239129122551823	0.168755482683677	0.424449106650428	0.00800332334552234	0.12400402349292	-0.222622934201913	0.102249918932785	0.0518490870479908	0.160144217803734	-0.0253504464474721	0.389497457509289	0.0417122163854491	0.086491994705343	0.352134038417232
KEGG_GLYCEROPHOSPHOLIPID_METABOLISM	0.0616662467274222	0.0358883311192626	0.0748998758219281	-0.0882830119287947	-0.102413324746824	-0.0403806762610724	0.0294323086974232	0.181273506406861	0.0189602438684474	0.00960553405988082	-0.244589130865588	0.281922851739289	-0.0725740103465678	0.0424014760166819	-0.24898951431411	0.0063821214623509	0.0867115426893788	0.0083160542991744	-0.0630475616003331	0.184442985447746	-0.128334867373831	0.0584317770459079	0.0766126237310867	-0.164913452782533	-0.107958399162407	-0.155260315154358	-0.0686329192168441	-0.207472938840723	0.017001880568951	-0.202527932021971	0.00522905370576718	-0.144709538486061	-0.0888576247250419	0.105628686460205	-0.155842579628438	-0.0743717165350934	-0.25656645248435	0.278313337288393	-2.98224598713204e-05	0.0461058128542658	-0.228104900838322	0.266191891502458	0.182914130761187	0.0249105002425392	0.0383875026598624	0.223828781621403	-0.0448147346131943	0.0720829483194678	0.0875684739482334
KEGG_GLYCINE_SERINE_AND_THREONINE_METABOLISM	0.130469099202648	-0.000719030678610094	0.592646353983747	0.25953906682035	-0.744345361120358	-0.611955168905852	-0.659654728884203	0.136332830368609	0.447590944786952	-0.355245193003651	0.349938665750805	-0.323085228430441	0.0165595702857496	-0.384775883236497	-0.676762095252277	0.355902803555664	0.0167470246245758	0.375137993315865	0.163933477651353	-0.539995064986212	-0.541723159084432	-0.433240787429101	-0.195805725901426	-0.615642818989488	0.385914140256678	-0.738610677139385	-0.197712288662449	-0.373706115840496	0.511192447135267	0.520783799810733	0.178131134794225	-0.395327857714644	-0.588735261818679	0.600321996440618	0.672130490666689	0.558347801676924	0.516614979053755	0.44989301124683	0.467962009672398	0.609797761641771	0.36340372450028	-0.151340099305625	-0.0660597638989121	0.357222973144885	0.240514838463681	0.58131595250608	0.201985612231857	0.166184492364797	0.421781759069071
KEGG_GLYOXYLATE_AND_DICARBOXYLATE_METABOLISM	0.395430293930736	-0.189517717161052	0.335016165531774	0.0162299033703762	-0.701565707569909	-0.508459274090103	-0.435916663597913	0.138935933972811	0.298709030575486	-0.301023193642834	-0.00493231663738594	0.276339934525917	0.091069899721014	0.1429760849202	-0.80355242506262	0.448815660084243	-0.420157576644519	-0.20781467643418	-0.379270555666194	-0.513793875895092	-0.357684869155166	-0.263922910958586	0.268508926983732	-0.69997882708055	0.342859025943427	-0.567045384230262	-0.367907782480158	-0.599084242923522	0.22405714255268	0.386591785282402	0.0760185383174122	-0.597113868131448	-0.311509428933571	0.41292985973082	0.367003229819584	0.548357675632451	0.0996816826634749	0.212394837314552	0.338361557698695	0.35637884876614	-0.31059857289016	-0.0586757276499553	0.133474471814974	0.619681539221153	0.105212179166681	0.58224910934847	-0.108624541058132	0.422482051709865	0.177138575510683
KEGG_HISTIDINE_METABOLISM	-0.0503988193536544	-0.424567877559065	0.472167023776403	0.1512764009768	-0.483690084146632	-0.452662753483696	-0.511608770802517	0.158782118667969	0.0826203740103999	-0.163307441971013	0.107315147213923	-0.203122239323518	0.0439698664092719	0.0253443374415118	-0.505594396792793	0.426418331195612	0.320732547470201	0.11263997089848	0.354465222156479	-0.247111840221696	-0.216290913421261	-0.13518532772874	-0.200479448630451	-0.434807468690766	0.296536582376815	-0.597685879990803	-0.435812644910921	-0.300635773018226	0.330939936604756	0.364501918481741	-0.0966790271680113	-0.219490750407579	-0.351621413654286	0.301235563717457	0.509878449501015	0.126092483492763	0.219078631221261	0.562480888395648	0.302355624594611	0.3555933483862	0.191757799575829	-0.372803049345051	-0.0538672334082282	0.315665615936058	-0.0533094202132723	0.0770253377067732	0.0171924080868601	0.0371037013306544	0.332003156434803
KEGG_INOSITOL_PHOSPHATE_METABOLISM	-0.285162962582125	0.0404604651003204	0.153906152343877	0.266562712422756	0.138094491163781	0.261433920751962	0.163097815103173	0.269057625512753	0.0360692518662851	0.0137330978447608	-0.101241840436829	-0.314020477833306	-0.123755611632663	-0.245405850494969	0.246563996460822	-0.149562018874663	-0.0294906763189973	-0.131126955090791	0.283165093749464	0.250815405724599	0.0253813659526223	0.390011648912734	-0.159186095927968	0.326262832496962	-0.0488499522597129	0.15042852588584	0.255383610067082	0.00483540046443365	-0.149517340128573	-0.0140998385684438	0.0223365902432166	0.135892699371785	-0.127197617140296	0.272433241795563	-0.15398677902986	0.0425753952691606	-0.0153623071953169	-0.158119045305522	-0.0761315384813367	-0.0730847952882146	0.111511376889087	-0.214246800598792	0.126921080072373	-0.283071646930124	0.00127489128423036	-0.242879362004652	0.107803948633943	0.202829344144041	-0.253278879888819
KEGG_LINOLEIC_ACID_METABOLISM	0.173783436058619	-0.239061026523536	0.142229152841807	0.178040381694966	-0.493620351930249	-0.272293339822801	-0.373710450523049	0.510526108905689	0.517526798953606	-0.350959630807389	0.194322389428707	-0.139514311607072	0.0893828772574736	-0.193066052450147	-0.393594523189273	0.168528611045258	0.439915417315433	0.318757027372821	0.239117509921382	-0.281671267172446	-0.51563400142683	-0.156508326204276	0.054646058788441	-0.31328279617437	0.47480397745389	-0.652603314581825	-0.0946571014681765	-0.183201721768419	0.05040025142987	0.159137831369844	-0.193019661119975	-0.379929984563557	-0.28359165363208	0.132184429209542	0.43247154878967	0.132894874289793	0.103645914448812	0.248463266613847	0.222842763159041	0.0655459717973479	0.211266362240165	-0.0538369295094857	0.283883696451364	0.392204915555995	-0.377466363449576	0.440566327890398	-0.297114088327602	0.33689913752579	-0.168191736247148
KEGG_METABOLISM_OF_XENOBIOTICS_BY_CYTOCHROME_P450	0.223394150537704	-0.0310759742451299	0.194274636858078	-0.144712033506525	-0.451172087818206	-0.209954787612237	-0.544034281109999	0.317887648060283	-0.20942460621501	-0.400803468712153	-0.170402506924152	-0.200934766653404	-0.429849513091896	-0.130034520667696	-0.661066327644041	0.234231517227251	-0.0736489234444826	0.33666260674107	-0.101220752904131	-0.475032561751369	-0.164120545980436	-0.0495458971811188	-0.352909451566936	-0.440816405894358	0.470181219500321	-0.689930142146821	-0.391088514410729	-0.0792134599597312	0.194908989956513	0.242999213490638	-0.0743921154786642	-0.446133441233695	-0.360189637461153	0.202649981946768	0.436552383620817	0.170813867914237	0.39407397063578	0.34617902739054	0.281394743209833	0.267674117827172	-0.314743245687365	0.299498261166731	0.0506869643796165	0.440445326404819	-0.431850002935056	0.507641739174434	-0.231626088977328	0.0987276243568462	-0.0989686785571041
KEGG_NICOTINATE_AND_NICOTINAMIDE_METABOLISM	0.0794209149651569	-0.0323346229894364	0.0787948637625352	-0.0298068006318286	-0.239641321030166	-0.0410706504260283	-0.269675854317423	0.0794056311804335	-0.14280127633576	0.0303793067419756	-0.420418344839113	0.00623500174187552	0.166063022447237	-0.128163053992939	-0.395933460298178	0.530919766450665	-0.287852356718385	0.244492004164376	-0.22294977528963	-0.32067076519281	-0.0480315049485797	0.0887936308686539	-0.16121587941591	-0.239533340855231	0.000540942946092915	-0.340782059042621	-0.233491369400733	0.292613493813518	0.314452568905278	0.24111952703202	-0.00632273369706923	-0.28778978455527	-0.0691728547749207	-0.131436613617607	0.397597755884145	0.160176999166346	-0.11513798520526	-0.0275790892546257	0.228492698007796	0.0287082944365951	0.22139070242285	-0.186426301312287	0.1968105439082	0.257452597446538	-0.0205134035655416	0.00312107060292338	-0.20015261089523	0.0815949115331117	-0.128131056040067
KEGG_NITROGEN_METABOLISM	-0.10454300624454	-0.399903184921938	0.517392636848388	0.191568087456731	-0.575128920409561	-0.507492424115072	-0.268532090598693	-0.144338127228009	0.0879801925683505	0.0123757779513815	-0.0723962993572206	-0.181552817281649	-0.0502222846610954	-0.362388095448274	-0.318981093820686	0.186907381045324	0.184620358478697	0.168945546021461	0.102453156798805	-0.0952990855787468	-0.157715790236167	-0.0209532966692425	0.220339933250564	-0.437698791447132	0.135033643307851	-0.395364384748764	0.0480983494034908	0.0968407023546806	0.303225995200618	0.172599564962895	0.0314468066802789	-0.0586621026066479	-0.179162433702274	0.18893182311371	0.195554507003989	0.371880042486925	0.0997738748598565	-0.0516031906772635	0.265649852623411	0.204635400875958	0.203180996656465	-0.27178047407572	0.103265207438541	0.274354701326631	-0.219938159856252	0.212053970242717	0.0206010869198376	0.249910619497799	0.179217300354096
KEGG_PHENYLALANINE_METABOLISM	-0.0443020637539881	-0.266494059578468	0.3078655021089	-0.185475431809552	-0.450350909375908	-0.484740452816818	-0.413684871016001	0.00788023742647259	0.372632364214854	-0.0641370149611572	-0.193056925687854	-0.134861427159077	0.180577248314844	-0.250644177604095	-0.515311471096527	0.247801758354311	0.195658687871981	0.453827989474946	0.189826622887922	-0.313267211182023	-0.13604189024461	0.0130367851655632	-0.0307759347687881	-0.501039270507006	0.308547426296911	-0.597619476518462	-0.571869632239904	0.244337751379771	0.285776043661277	0.102815346097793	0.0374636632470405	-0.362665697155018	-0.456012744902809	0.094533339041882	0.488818743109883	0.0867700489294257	0.172900676532907	0.58976135998039	0.315708097552035	0.00622725452839817	0.390336396522382	0.115714277909937	0.201630989193982	0.449630528610621	0.129380282482699	0.24712137448295	-0.0892711592575557	0.31842483892178	0.321935952136507
KEGG_PORPHYRIN_AND_CHLOROPHYLL_METABOLISM	-0.0532231654470398	0.0690007368027634	0.0281233529979652	-0.125901565604142	-0.398794636216916	-0.319526469661894	-0.642684828191299	0.337928082065322	0.164760201717401	-0.267383317480314	-0.390320483505567	-0.142633775159671	-0.238719691450039	-0.0028071807383272	-0.715488311074967	0.065767842019491	-0.399238357749466	0.299548166761681	-0.0433799984725446	-0.634661910263042	0.0677104371357267	0.196365326954518	-0.349164161191975	-0.363851115501527	0.436332666070258	-0.632869945654273	-0.276609246583209	0.0754909540765727	0.374957297847232	0.17299282999117	0.0102507403628072	-0.520395979344389	-0.286013902047107	0.204999824372597	0.36358187889503	0.271177306373374	0.175805418188003	0.43514206043381	0.414579006188336	0.215783611517999	-0.455854755985999	0.325588920266567	0.125330372097973	0.407079994317088	-0.441921954111582	0.264746208849221	-0.000397409052979497	-0.135378995194933	-0.281900368968965
KEGG_PROPANOATE_METABOLISM	0.100323825984208	-0.0700968048864775	0.394490921838202	0.366182584964938	-0.681723867631295	-0.527775807889123	-0.632115902933096	0.454051951378064	0.326098848890733	-0.361995646439105	-0.154786171859049	-0.334275607481758	-0.340832980099573	0.313443094485697	-0.732198698157942	0.34895376967824	-0.311998904750126	-0.114475649139887	0.398014294796779	-0.568058870855462	-0.306846155189935	0.322236487984002	-0.243589587750578	-0.641529518339601	0.555853369933528	-0.644393956705495	-0.56614347493788	-0.380727303505881	0.535454946621837	0.47400385255647	-4.59886939007947e-05	-0.430110871441317	-0.466139759241226	0.525676708787266	0.62614192438096	0.734335970731316	0.534055928631213	0.574820124742511	0.449278042383467	0.360925930057617	0.26291235659241	-0.254370873441114	0.290064911546571	0.496167191294695	-0.367985570826857	0.432101212237197	-0.287576187930361	0.394775714430678	0.16481523671795
KEGG_PURINE_METABOLISM	0.188561018757321	0.10163200765884	-0.172349302059381	-0.152960643856533	0.0102970860479056	-0.178216498334643	-0.0304097889045475	-0.0956758280743429	0.091727046112501	0.050003480167899	-0.0815345644963902	0.289387285079543	-0.111504783881977	-0.0752626496351704	-0.134756349251311	0.137027907419924	-0.115015141420502	0.0539963077375129	-0.136363817544149	-0.114008704290088	0.0394202217180694	-0.135482508271273	0.109468067466755	-0.191756694498782	-0.0212813944318829	0.120637605632578	-0.181184123698595	-0.173915191495216	-0.0972825810322876	0.047314725527706	0.11554301042646	-0.0374892751617741	0.147919778784381	0.0188171985619076	-0.0517481814968961	-0.0243882447043562	-0.0800718621955629	-0.0731078079282745	0.0119890268242701	0.0406319309062259	-0.0373132791941662	0.0231431781838809	0.0391139597182435	0.200108383535903	-0.000135700724883892	0.0592732099476981	-0.0217730522689683	-0.206648294877978	-0.115929641177795
KEGG_PYRIMIDINE_METABOLISM	0.19288882850993	0.292277997069169	-0.10609335834896	-0.31413576681809	0.019843152474427	-0.372180793614365	-0.129661368209911	-0.112469612423823	0.132925973173699	0.0692059380972273	0.0326365498081313	0.389527354396419	-0.137816426689899	-0.0587226612633687	-0.373070171673365	0.0447270705780977	-0.0728285572411086	0.119593624972007	-0.396537416219075	-0.349036982752462	0.0219469994337201	-0.138492661804059	0.224452159432634	-0.300331396599465	-0.0672673675824435	0.126256302594277	-0.226074915877617	-0.385715175101343	-0.099370845039713	0.115521732526983	0.0980360608711676	-0.109049510211667	0.24926697487545	-0.0168042760128657	-0.162589986106507	0.00769941604550839	-0.0291513490375641	-0.0472055724750817	0.159131366594453	0.0496812282997404	-0.0264363672708372	0.144475408980538	-0.0718702732355373	0.251458232478192	0.141731155460527	0.186688548546621	0.0930434965803081	-0.349082702116853	-0.234705394492174
KEGG_PYRUVATE_METABOLISM	0.252580714871509	0.0784838491253988	0.253827545724577	0.192162642796933	-0.463907866455296	-0.328757802827398	-0.483061633608057	0.191341357749825	0.0326412974027597	-0.183960639110012	0.0368737229142038	-0.124686041633819	-0.0304813021580868	0.320176266017063	-0.577254576353795	0.292573033959945	-0.250024301039799	0.0393075953734845	0.187150060624054	-0.363053527278158	-0.221673457698451	0.203853115333244	-0.0352679479347376	-0.57524829408279	0.378673202945291	-0.432265576145654	-0.516399218273476	-0.34689921178269	0.440347582931053	0.452256133182252	-0.0545921919921524	-0.419850826276318	-0.323610641950934	0.454875414939587	0.429927441813151	0.626989830623859	0.350728773504978	0.39996216510228	0.421195287862233	0.350044501146131	0.148170487751534	-0.0510079107236626	0.227531495154031	0.494356985483551	-0.0906414284589104	0.23408547342146	-0.164603813847769	0.147748876774027	0.269170135367645
KEGG_RETINOL_METABOLISM	0.0297601855870807	0.134551671769913	0.188232513550441	0.222451619784006	-0.614051649010315	-0.323104372690369	-0.620324253350119	0.370107576363917	0.291977606002805	-0.486231357615387	-0.0208083820680452	-0.312098508219532	-0.475598245751019	-0.0272012534991727	-0.690046479844153	0.118487405429178	0.0537015085072189	0.531699210352876	0.050957843794107	-0.550300584066696	-0.412467443500916	-0.0943216878285496	-0.342120311605296	-0.561871493893493	0.593947785031841	-0.750579105371509	-0.291854835410994	-0.0425804978972263	0.181516725577531	0.291448146138703	-0.0350950262201245	-0.499014233679428	-0.459864834119326	0.230100514933333	0.566967838529687	0.417826587577783	0.24098647360923	0.430814188390976	0.376089734143083	0.456908894493746	-0.104021996179599	0.253264713528965	-0.151859814027807	0.446130084254016	-0.465576324077244	0.528092209196621	-0.263301218691493	0.290790839967043	-0.0615364566653038
KEGG_RIBOFLAVIN_METABOLISM	-0.148969137149963	0.309914424542871	0.0698971020795336	0.160632859916613	-0.324585839109525	-0.0627813934981712	-0.372114801966974	0.000765726651896448	0.225242746191236	0.374241688229449	0.0354898548334699	0.299424533088777	-0.292134081800964	-0.0303721985293909	-0.259000121919093	0.0692926180226759	0.499305381092401	-0.109138825422088	-0.0357257582065013	0.130758728740356	0.119700305157748	-0.412692691139974	0.342545100992201	-0.165363488095982	-0.396679864100191	-0.368526663601514	-0.016644604102185	0.0802104590364847	0.210822316696395	0.42276152126309	-0.351582831755491	0.427688770328847	-0.000372138177297449	0.0555567501170914	0.0316344482037887	0.271962061769243	0.00376035292437849	0.340505786445378	-0.355905710675391	-0.242244963934059	-0.063578316858067	0.341316257348261	-0.129468376768824	0.418176881344748	0.321303786240007	0.110881480494929	0.480132146596737	0.054692500233855	-0.288944595449006
KEGG_SELENOAMINO_ACID_METABOLISM	-0.232172864339676	0.157475540482739	0.065428690139672	-0.0010192193940039	-0.144830835473883	-0.366330836990316	-0.344366052986707	-0.100393409286115	0.17424053485334	-0.129961610239507	0.292188345507822	-0.439377463678598	0.261175727744911	-0.137943687321321	-0.421587866101843	0.185375080308278	-0.169671418872981	0.120043187205188	0.317503491449356	0.149961150212885	-0.244448385366948	0.333503424903094	0.120320554651455	-0.0700798238605593	0.230820073566552	-0.416863140005763	-0.078375552200618	-0.161966663786754	0.499116345272146	0.0875056178126351	0.0683344078305234	-0.452161997562764	-0.214281605352787	0.324967376903893	0.254467581292027	0.0697613413809532	0.087752417170721	0.34445394876336	0.101504448816682	0.330875481205318	0.235572875327811	-0.413284876830134	-0.0292335290302717	0.0385602413322162	0.111277688111733	-0.00744684537964937	-0.102047536730145	-0.179651607704265	0.200436024419532
KEGG_SPHINGOLIPID_METABOLISM	-0.344072634887835	-0.178617095126783	0.276713788086488	0.33280001073686	-0.151530891654036	-0.281510984904284	-0.174027569649502	-0.164287687612982	-0.218366200936244	0.471705254032113	-0.184236154555314	-0.160164603501229	0.10747252098067	-0.0223016741849891	-0.0943033405201342	-0.0817496751444823	0.105372939769653	-0.136457397296304	0.223697236389639	-0.0550479045406597	-0.0250362369829386	0.238152938064211	-0.109697264915366	0.132779780920832	-0.0602819561029331	0.0265987003483621	-0.229309558100386	-0.108365225548541	0.0187749284159063	0.137675888967634	0.209027526897314	0.156593268967335	-0.272224212501554	-0.165671930342432	-0.0674429170355398	0.0743195590888362	-0.0581335265964787	-0.216435049209261	-0.10777947984181	-0.179090395598209	-0.11587857778834	0.00255725763631529	-0.0843819617019188	-0.0875013240136794	0.023108399333797	-0.234403530912875	0.261942962255643	-0.15956021709224	0.0816380410364499
KEGG_STARCH_AND_SUCROSE_METABOLISM	-0.105022771308312	0.259615449569625	0.120660427643064	0.20204939002534	-0.364145273697239	0.14427555416597	-0.480422277012093	0.21040283550197	-0.0380851625288041	-0.385638013492291	-0.263244269128361	-0.38066791072219	-0.273870754381013	0.24553187264718	-0.58676356845674	-0.0399298269898683	-0.326026155852085	0.484506715180929	0.118720546761997	-0.513420031083497	-0.34864366501138	0.19371823306512	-0.187586282805034	-0.337311487538133	0.36087703483453	-0.519557536978822	-0.0394236448151002	0.138835375883326	0.220360968721538	0.299441617673517	-0.104463187496527	-0.320776885365558	-0.491680413321322	0.325310048931383	0.332706139168986	0.315161659051155	0.0957356964745276	0.110911842047504	0.23576882895129	0.232020765121425	-0.073882838575542	0.0759443301134638	-0.0132333443289202	0.0721464910683407	-0.424963547429252	0.264743192045065	0.00696870899157161	0.251937634787652	0.0630012236302923
KEGG_SULFUR_METABOLISM	0.227557736963529	-0.261717677714118	-0.0209169236231589	0.00746212557414291	-0.0118547836292046	-0.517325495330625	-0.191982019258453	-0.356623615584251	-0.0120175828982245	0.0771514105415161	-0.100172727362711	0.0338907204934491	0.222776996459991	0.242321000511485	-0.301353807171136	0.265840351822681	-0.144199123166583	0.307795915134537	0.0187767248108745	-0.138086491998782	-0.32338626048876	0.510114832865443	0.256719148382313	-0.326701351630561	-0.383380063936731	-0.287446834919422	-0.179998020459117	-0.210524997477966	0.216796797318346	-0.03022372762767	-0.23822977425594	-0.500405279536902	-0.0739475048648751	0.278435176407665	0.181726168371832	0.13719159424891	-0.165268074741529	0.299159554982481	-0.275600437797839	0.466022815050341	-0.263525006395689	-0.340641114313413	0.0423504435252247	0.377325788708408	0.264388715686834	0.0618133009635709	-0.1529357192262	0.135378559459517	0.155589728626023
KEGG_TAURINE_AND_HYPOTAURINE_METABOLISM	0.33926827516501	-0.366346102892479	-0.272233681376286	0.160352960798775	-0.297501692023784	-0.354681914224632	-0.00374811019218732	0.311183313691198	0.599664637558603	0.109448897176726	0.069328073196635	-0.175862925254467	-0.443480778689956	0.289811772661235	-0.232526042093934	-0.0261957101347213	0.250570573364228	0.155443340000291	0.20107636420541	0.00267023604186761	-0.0944868326828368	-0.0482597413416381	0.0138087011265776	-0.121230283064583	0.397223622869156	-0.320391978895751	0.0167256560221351	-0.534069870127702	-0.099526914811405	-0.179601383069018	-0.156840033699757	-0.417814446316622	-0.308873499519367	-0.29719907448575	0.496949027354649	-0.336492743413961	-0.110943292607181	-0.0122356747906435	0.241259779272808	-0.0501628142371712	0.456732524607707	-0.401226053654794	0.00808740756953685	0.0605318973826045	0.435155595906223	0.269137705858248	-0.307905802757487	-0.514640399047891	-0.176264544059985
KEGG_TRYPTOPHAN_METABOLISM	0.256509994267469	-0.244461971264528	0.295760920114427	0.237433381232433	-0.604285764979309	-0.433475471425314	-0.605646850222833	0.347830143558661	0.416865045475751	-0.443354119108705	0.125447455744767	-0.363030858432948	-0.320324399296421	-0.120852735764032	-0.601868266206368	0.38812761056494	-0.0827245205039301	0.0377701481073014	0.262841329763655	-0.48011863061715	-0.315814586666535	0.158294839125851	-0.279664882839739	-0.587370653326241	0.442653339407501	-0.594760206575333	-0.516452887960688	-0.378196463614443	0.488375377642708	0.279245319172296	0.076294533123449	-0.509714182002533	-0.473901885249588	0.467000010681621	0.622512214164008	0.426660976913872	0.495185226871406	0.558212980015109	0.458257067534161	0.378464583765368	0.108548114479689	-0.115002541078368	0.178721781637877	0.449758775967182	-0.357799461219295	0.428509219643423	-0.245987911187532	0.226349636369816	0.120854547931079
KEGG_TYROSINE_METABOLISM	-0.00596575856322483	-0.30610073372489	0.176629250326873	0.297802696763976	-0.516794008295753	-0.353955507287218	-0.466616710758944	0.0689958868906807	-0.0570542779216666	-0.0152664720762206	-0.0116817016378171	-0.187207752517857	-0.0261354059077947	0.00100528542442777	-0.539916350188787	0.303868142869287	-0.00764932056750192	0.359129386145772	0.0334868858308641	-0.150638035503761	-0.0900695659198467	-0.101645587376555	-0.144623427360196	-0.474121007700259	0.358864531494407	-0.527842191787508	-0.499387831671806	0.0264423601106096	0.102927626137811	0.0476761004295532	0.285868906582765	-0.359164472854838	-0.314465001099758	0.0126638723361725	0.489305088122519	0.301197326056898	0.339643038757924	0.422852197532397	0.370974314393712	0.261265943921289	0.144300737129555	0.00274190260685081	-0.0322372563904035	0.356217639899539	-0.270635699969713	0.324210842794676	-0.3187559208015	0.17693743126094	0.263864044026077
[truncated: 298 more columns]
