# Supplementary material for: Identification of Context-Specific Fitness Genes Associated With Metabolic Rearrangements for Prognosis and Potential Treatment Targets for Liver Cancer
Source: Front Genet. 2022 May 13;13:863536. doi: 10.3389/fgene.2022.863536 (PMC9136325; doi:10.3389/fgene.2022.863536)
Supplement: Supplementary file 4 [file Table1.XLSX]

## Sheet: table of contents
table of contents	title	details
table1	allgenelist	All gene lists mentioned in this article and their sources
table2	context specific gene	Detailed annotations for each gene
table3	Enrichment of corefitness gene	Enrichment analysis results of core-fitness genes
table4	Enrichment of context specific gene	Enrichment analysis results of context specific genes
table5	Enrishment of suppress gene	Enrichment analysis results of liver cancer suppressor genes

## Sheet: table1
Number	ribosomalProteins	dna_replication	proteasome	spliceosome	rna_polymerase	IN_CURATED_BAGEL_REF_SET	predicted.as.PANCAN.CoreFitness（Nature ADAM）	predicted.as.CTspecific.CoreFitness(LIHC)	common essential	LIHC_context_specific_oncogene	LIHC_context_specific_tumor_supressor_gene
Source	https://genome.cshlp.org/content/12/3/379.long	KEGG_DNA_REPLICATION	KEGG_proteasome	KEGG_SPLICEOSOME	KEGG_RNA_POLYMERASE	https://github.com/sb43/BAGELp	https://www.nature.com/articles/s41586-019-1103-9#MOESM4	Depmap	Depmap	This paper	This paper
1	RPSA	DNA2	POMP	ACIN1	POLR1A	ACTL6A	ALYREF	AARS	AAAS	PTPN11	AHR
2	RPS2	FEN1	PSMA1	ALYREF	POLR1B	ACTR6	ANAPC4	ACTL6A	AAMP	FERMT2	ANGPT4
3	RPS3	LIG1	PSMA2	AQR	POLR1C	ALYREF	ANAPC5	ALDOA	AARS	AHCYL1	ARMC1
4	RPS3A	MCM2	PSMA3	BCAS2	POLR1D	ANAPC4	ARCN1	ALG1	AARS2	ARHGEF7	ARSG
5	RPS4X	MCM3	PSMA4	BUD31	POLR1E	ANAPC5	ATP6V0D1	ALG13	AASDHPPT	CFLAR	ATAD1
6	RPS4Y	MCM4	PSMA5	CCDC12	POLR1H	AP2S1	BCAS2	ALG14	AATF	GPX4	BIN3
7	RPS5	MCM5	PSMA6	CDC40	POLR2A	AQR	BRIX1	ALG2	ABCB7	ITGAV	CUL5
8	RPS6	MCM6	PSMA6P4	CDC5L	POLR2B	ARCN1	CCNK	ANAPC11	ABCE1	LSM12	DAB2IP
9	RPS7	MCM7	PSMA7	CHERP	POLR2C	ARL5B	CCT3	ARIH1	ABCF1	NDUFS8	EQTN
10	RPS8	PCNA	PSMA8	CRNKL1	POLR2D	ATP6V0D1	CCT6A	ARMC7	ABCG1	NUP58	ETS1
11	RPS9	POLA1	PSMB1	CTNNBL1	POLR2E	ATXN7	CCT7	ATP1A1	ABHD11	INTS10	FAM3C
12	RPS10	POLA2	PSMB10	CWC15	POLR2F	BIRC6	CCT8	ATP6AP1	ABHD17A	KCTD10	HIST1H4I
13	RPS11	POLD1	PSMB11	DDX23	POLR2G	BOP1	CDC5L	ATP6AP2	ABT1	MRM2	IGFL1
14	RPS12	POLD2	PSMB2	DDX39B	POLR2H	BPTF	CHMP2A	ATP6V0B	ACD	MRPL23	KEAP1
15	RPS13	POLD3	PSMB3	DDX42	POLR2I	BRIX1	COPA	ATP6V1F	ACIN1	NDE1	KIRREL1
16	RPS14	POLD4	PSMB4	DDX46	POLR2J	C11orf24	COPB1	ATP6V1G1	ACOT12	NDUFS1	KRBOX4
17	RPS15	POLE	PSMB5	DDX5	POLR2J2	C12orf66	COPB2	BMS1	ACTB	NDUFS2	MGST1
18	RPS15A	POLE2	PSMB6	DHX15	POLR2J3	C14orf166	COPZ1	BOP1	ACTL6A	RABIF	NCF1
19	RPS16	POLE3	PSMB7	DHX16	POLR2K	C19orf43	CPSF2	BUB1B	ACTR10	ZBTB7A	NF2
20	RPS17	POLE4	PSMB8	DHX38	POLR2L	CAP1	CPSF3	BUD23	ACTR1A	EP300	PAWR
21	RPS18	PRIM1	PSMB9	DHX8	POLR3A	CCNG1	CSE1L	BUD31	ACTR1B	ILK	PDCD10
22	RPS19	PRIM2	PSMC1	EFTUD2	POLR3B	CCNK	DARS	BYSL	ACTR2	KMT2D	POTEE
23	RPS20	RFC1	PSMC1P4	EIF4A3	POLR3C	CCT3	DDB1	C1orf109	ACTR3	MEN1	PTEN
24	RPS21	RFC2	PSMC2	HNRNPA1	POLR3D	CCT4	DDX18	CAPZB	ACTR6	MGAT1	PTPN14
25	RPS23	RFC3	PSMC3	HNRNPA1L2	POLR3F	CCT5	DDX54	CCDC84	ACTR8	NDUFA10	ROCK2
26	RPS24	RFC4	PSMC4	HNRNPA1P60	POLR3G	CCT6A	DHX15	CCNA2	ADAT2	NDUFB2	SH2D4A
27	RPS25	RFC5	PSMC5	HNRNPA3	POLR3GL	CCT7	DHX8	CCT4	ADAT3	TAF4	SMCP
28	RPS26	RNASEH1	PSMC6	HNRNPC	POLR3H	CCT8	DYNC1H1	CDCA5	ADRM1	USE1	SPRED1
29	RPS27	RNASEH2A	PSMD1	HNRNPK	POLR3K	CDC40	DYNC1I2	CDCA8	ADSL	WDR73	SPRED2
30	RPS27A	RNASEH2B	PSMD11	HNRNPM		CDC5L	EEF2	CDIPT	AFG3L2	XYLT2	TP53
31	RPS28	RNASEH2C	PSMD12	HNRNPU		CDK17	EFTUD2	CDK7	AGAP5	ZNF217	UBE2V1
32	RPS29	RPA1	PSMD13	HSPA1A		CHD4	EIF2B2	CFAP298	AGAP6	C16orf72	VAMP5
33	RPS30	RPA2	PSMD14	HSPA1B		CHMP2A	EIF2B3	CHD4	AHCTF1	EPC2	VCX3B
34	RPL3	RPA3	PSMD2	HSPA1L		CLTC	EIF2B4	CHERP	AHCY	GABPB1	WDR60
35	RPL4	RPA4	PSMD3	HSPA2		COPA	EIF2S2	CHMP6	AIFM1	GLRX3	ZNF611
36	RPL5	SSBP1	PSMD4	HSPA6		COPB1	EIF3A	CIAO1	AK6	INTS12	ZNF729
37	RPL6		PSMD6	HSPA8		COPB2	EIF3B	CIAO2B	AKIRIN2	ITGB5
38	RPL7		PSMD7	ISY1		COPE	EIF3D	CIAO3	ALDOA	LAMTOR1
39	RPL7A		PSMD8	LSM2		COPS2	EIF3F	CIAPIN1	ALG1	MED19
40	RPL8		PSME1	LSM3		COPS4	EIF3I	CLNS1A	ALG11	MRPL46
41	RPL9		PSME2	LSM4		COPS6	EIF4A3	CLTC	ALG13	NDUFA9
42	RPL10		PSME3	LSM5		COPS8	EIF4E	CNOT3	ALG14	NDUFC2
43	RPL10A		PSME4	LSM6		COPZ1	ERH	COG3	ALG1L	PXN
44	RPL12		PSMF1	LSM7		COX10	GNL3	COPG1	ALG2	RHEB
45	RPL13A		SEM1	LSM8		CPSF2	HAUS1	COPS4	ALYREF	SLC35B2
46	RPL14			MAGOH		CPSF3	HAUS7	COPS6	ANAPC1	TAF6L
47	RPL15			MAGOHB		CSE1L	HEATR1	CPSF1	ANAPC10	TRIT1
48	RPL17			NCBP1		CTDNEP1	HIST1H2AJ	CPSF4	ANAPC11	TSC22D2
49	RPL18			NCBP2		DARS	HIST1H2AM	CRCP	ANAPC13	ZFX
50	RPL18A			PCBP1		DDB1	HIST1H2BB	CSNK2B	ANAPC15	ZMYND8
51	RPL19			PHF5A		DDX18	HIST1H2BC	CSTF1	ANAPC2	ALG8
52	RPL21			PLRG1		DDX21	HIST1H2BF	DCTN5	ANAPC4	ASPM
53	RPL22			PPIE		DDX46	HIST1H2BH	DCTN6	ANAPC5	CDK4
54	RPL23			PPIH		DDX49	HIST1H2BL	DDX41	ANKLE2	CENPJ
55	RPL23A			PPIL1		DDX51	HIST1H2BN	DDX42	ANKRD11	COQ7
56	RPL24			PQBP1		DDX54	HNRNPC	DDX49	ANKRD36B	DOLPP1
57	RPL26			PRPF18		DKC1	HNRNPK	DDX55	ANKRD49	ELMO2
58	RPL27			PRPF19		DLG5	HNRNPL	DHPS	ANKS6	ELOF1
59	RPL27A			PRPF3		DNAJC1	INCENP	DHX33	ANLN	FAM98B
60	RPL30			PRPF31		DNM2	INTS9	DKC1	AP2M1	FDX1
61	RPL31			PRPF38A		DNTTIP2	ISCU	DMAP1	AP2S1	GMNN
62	RPL32			PRPF38B		DYNC1H1	KARS	DNAJC17	AQP7	LCMT1
63	RPL34			PRPF4		DYNC1I2	KPNB1	DNM2	AQR	MRPL37
64	RPL35			PRPF40A		EEF2	LSM4	DONSON	ARCN1	MRPL40
65	RPL36			PRPF40B		EFTUD2	LUC7L3	DPAGT1	ARF4	NDUFA1
66	RPL36A			PRPF6		EIF1AX	MCM2	DPH3	ARFRP1	NDUFAF1
67	RPL37			PRPF8		EIF2B2	MCM3	DUX4	ARGFX	NDUFB11
68	RPL39			PUF60		EIF2B3	MCM5	DYNLRB1	ARGLU1	OST4
69	RPL40			RBM17		EIF2B4	MCM7	ECT2	ARHGAP11B	OTUD5
70	RPL41			RBM22		EIF2S2	MED30	EEF1G	ARID3A	PDS5A
71	RPP0			RBM25		EIF3A	NAA38	EIF1AD	ARIH1	RBM33
72	RPP1			RBM8A		EIF3B	NAPA	EIF3CL	ARL2	SLC2A1
73	RPP2			RBMX		EIF3C	NCBP1	EIF3E	ARL4D	SMG7
74				SART1		EIF3D	NEDD8	EIF3G	ARMC6	STAG2
75				SF3A1		EIF3E	NHP2L1	EIF4A1	ARMC7	VPS54
76				SF3A2		EIF3F	NUDT21	ELOB	ARPC2	WWTR1
77				SF3A3		EIF3G	NUP133	ELP3	ARPC3	ZNF629
78				SF3B1		EIF3H	NUTF2	ELP5	ARPC4	ARF1
79				SF3B2		EIF3I	PAFAH1B1	ELP6	ASF1B	BRAT1
80				SF3B3		EIF4A3	PFDN2	ETF1	ASNA1	CARS2
81				SF3B4		EIF4E	PHB	EXOSC4	ATF4	COA6
82				SF3B5		EIF5B	PHB2	EXOSC6	ATL2	COX18
83				SF3B6		EIF6	POLD1	EXOSC8	ATP1A1	CTU1
84				SLU7		ERAP1	POLD2	FAU	ATP2A2	DHRSX
85				SMNDC1		ERH	POLR1B	FBL	ATP5F1A	ELP4
86				SNRNP200		ETF1	POLR2A	FNTB	ATP5F1B	FPGS
87				SNRNP27		EXOSC10	POLR2B	FOXD4	ATP5F1C	GATC
88				SNRNP40		FDPS	POLR2C	GAPDH	ATP5F1D	GPI
89				SNRNP70		FLAD1	POLR2D	GEMIN5	ATP5F1E	HDAC8
90				SNRPA		FTSJ3	POLR2E	GGPS1	ATP5MC1	IRS2
91				SNRPA1		GABPA	POLR2F	GINS3	ATP5ME	KIF2C
92				SNRPB		GAPDH	POLR2G	GINS4	ATP5MF	MRPL48
93				SNRPB2		GAR1	POLR2H	GPN3	ATP5MG	MTG1
94				SNRPC		GEMIN2	POLR2I	GRB2	ATP5PB	NDUFS7
95				SNRPD1		GLYR1	POLR2K	GTF3A	ATP5PO	ODR4
96				SNRPD2		GMPS	POLR2L	GUK1	ATP6AP1	PCYT1A
97				SNRPD3		GNL3	POLR3A	HARS	ATP6AP2	PDE12
98				SNRPE		GTF3C4	POLR3B	HAUS5	ATP6V0B	POLG
99				SNRPF		HAUS1	POLR3F	HAUS6	ATP6V0C	RAD1
100				SNRPG		HAUS7	PRPF19	HIST1H2BJ	ATP6V0D1	STT3B
101				SNU13		HEATR1	PRPF38A	HNRNPM	ATP6V1A	SUDS3
102				SNW1		HNRNPC	PRPF8	HNRNPU	ATP6V1B2	TRMT61A
103				SRSF1		HNRNPK	PSMA1	HSPA5	ATP6V1C1	UBE2C
104				SRSF10		HNRNPL	PSMA2	HSPA9	ATP6V1D	UBE2G2
105				SRSF2		HNRNPM	PSMA3	HSPD1	ATP6V1E1	UCHL5
106				SRSF3		HNRNPU	PSMA4	HSPE1	ATP6V1F	WARS2
107				SRSF4		HPS5	PSMA5	HYOU1	ATP6V1G1	WDR48
108				SRSF5		HSPA9	PSMA7	IARS2	ATP6V1H	2021-03-05
109				SRSF6		HSPB11	PSMB2	IK	ATR	APC
110				SRSF7		HSPE1	PSMB3	IMP4	ATRIP	ATXN7L3
111				SRSF8		IARS2	PSMB4	INTS1	AURKA	C3orf38
112				SRSF9		ICK	PSMB5	INTS11	AURKAIP1	CAND1
113				SYF2		IMP4	PSMB6	INTS3	AURKB	CLCC1
114				TCERG1		IMPAD1	PSMC1	ISY1	BANF1	COG7
115				THOC1		INCENP	PSMC3	KIF18A	BANP	COX4I1
116				THOC2		INTS9	PSMC4	KRI1	BAP1	CYFIP1
117				THOC3		IQGAP1	PSMD1	LETM1	BARD1	DDX28
118				TRA2A		ISCU	PSMD12	LONP1	BCAR1	EAPP
119				TRA2B		JMJD1C	PSMD14	LRR1	BCAS2	ELOVL1
120				TXNL4A		KARS	PSMD2	LSM8	BCL2L1	FAM104B
121				U2AF1		KPNB1	PSMD3	LTO1	BCLAF1	GATAD2A
122				U2AF2		KRAS	QARS	LYRM4	BCS1L	H3F3B
123				U2SURP		LARS2	RAN	MAD2L2	BDP1	IBA57
124				USP39		LIAS	RBM14	MCM4	BET1	IFNLR1
125				WBP11		LSM4	RBM17	MED8	BIRC5	LIN54
126				XAB2		LSM6	RBM25	METTL16	BMS1	MRPL22
127				ZMAT2		LUC7L3	RBMX	MIS18A	BNIP1	MTERF4
128						LZIC	RFC4	MIS18BP1	BOP1	NDUFAF7
129						MAPK6	RPA1	MMS22L	BORA	NDUFB9
130						MAPKAP1	RPA2	MRPL21	BORCS5	NIPBL
131						MED12	RPA3	MTOR	BPTF	OGDH
132						MED14	RPL10A	MTREX	BRCA1	OR4A47
133						MED30	RPL11	MYC	BRCA2	PDCL
134						MMAB	RPL12	NAA10	BRD4	PPME1
135						MRPS31	RPL13	NACA	BRD8	RICTOR
136						MSANTD3	RPL13A	NELFB	BRF1	RPRD1B
137						MTFMT	RPL14	NEPRO	BRF2	SCD
138						MTX1	RPL15	NFS1	BRIP1	SDHAF1
139						NAA10	RPL17	NOB1	BRIX1	SLC25A28
140						NAA38	RPL18	NOC3L	BRK1	SMARCA5
141						NACA	RPL18A	NOC4L	BTF3	SNAP23
142						NAPA	RPL19	NOL6	BTF3L4	SOS1
143						NAPG	RPL21	NOP10	BUB1	ST20
144						NCBP1	RPL22	NOP2	BUB1B	STT3A
145						NEDD8	RPL23	NPIPB6	BUB3	TIMMDC1
146						NHP2L1	RPL23A	NUP205	BUD13	TMEM167A
147						NPTN	RPL26	NUP43	BUD23	TRIP13
148						NT5C2	RPL27	NUP85	BUD31	TRUB2
149						NUDT21	RPL27A	NUP93	BYSL	TYMS
150						NUP133	RPL3	NVL	C12orf45	UQCC1
151						NUP205	RPL30	OGT	C16orf86	VMA21
152						NUP54	RPL31	OIP5	C17orf58	WHAMM
153						NUP93	RPL32	OSGEP	C19orf25	ABCB10
154						NUP98	RPL34	PABPN1	C19orf53	ACLY
155						NUPL1	RPL35	PAK1IP1	C1D	ADNP
156						NUTF2	RPL35A	PCBP2	C1QBP	ATP5PF
157						NXF1	RPL36	PCF11	C1QTNF4	BORCS8
158						OPA1	RPL36A	PDAP1	C1orf109	BRMS1
159						PABPN1	RPL37A	PDCD11	C6orf15	C19orf70
160						PAFAH1B1	RPL38	PDCD2	C7orf26	CCDC36
161						PAPOLA	RPL4	PDRG1	C7orf50	CENPP
162						PARN	RPL5	PELP1	C9orf16	COPS9
163						PCBP1	RPL6	PFDN6	C9orf78	COX19
164						PCBP2	RPL7	PHF5A	CA5A	DARS2
165						PDE8A	RPL8	PMPCA	CACNB3	DROSHA
166						PDHA1	RPLP0	PMPCB	CACTIN	GPAT2
167						PFDN2	RPLP2	POLE2	CADM4	MATR3
168						PFN1	RPS11	POLR1A	CAMLG	MBD3L2
169						PHB	RPS12	POLR1C	CAP1	MIB1
170						PHB2	RPS13	POLR3H	CAPZB	MRPL47
171						PHF16	RPS14	POLR3K	CARS	MRPS18C
172						PHF5A	RPS15	POP5	CBLL1	MRPS30
173						PHYH	RPS15A	PPA1	CBLN1	NDUFB5
174						PLAGL2	RPS16	PPAN	CBWD2	NDUFV2
175						POLR1B	RPS18	PPP1R10	CBWD5	NOA1
176						POLR2D	RPS19	PPP1R8	CBX1	PAXIP1
177						POLR2F	RPS2	PPP4C	CCAR1	PIGS
178						POLR2I	RPS20	PRIM1	CCDC115	PMM2
179						POP5	RPS21	PRMT5	CCDC130	PMVK
180						PPIE	RPS23	PRPF31	CCDC137	PYURF
181						PPP2R1A	RPS24	PSMC5	CCDC144A	RAB10
182						PPP2R2D	RPS27A	PSMD13	CCDC144NL	RER1
183						PPP5C	RPS28	PSMD4	CCDC174	SCO1
184						PREB	RPS3	PSMD7	CCDC59	SERF2
185						PRKAA1	RPS4X	PSMG4	CCDC78	SOCS3
186						PRKAB2	RPS5	PTPN23	CCDC84	STK11
187						PRKDC	RPS6	RABGGTA	CCDC86	TADA1
188						PRPF18	RPS7	RACK1	CCNA2	TIPRL
189						PRPF19	RPS8	RAD21	CCNB1	TMED10
190						PRPF3	RPS9	RAE1	CCND1	TOMM70
191						PRPF31	RPSA	RBBP5	CCNH	UBE2S
192						PRPF38A	RRM1	RBM22	CCNK	USH1G
193						PRPF8	RUVBL2	RBM39	CCNL1	VPS16
194						PRUNE	SARS	RBM8A	CCP110	ACSL3
195						PSMA1	SDAD1	RFC2	CCT2	ASS1
196						PSMA2	SF3A1	RFC3	CCT3	CHKA
197						PSMA3	SF3A2	RFT1	CCT4	CIT
198						PSMA4	SF3A3	RNMT	CCT5	DCPS
199						PSMA6	SF3B2	RNPC3	CCT6A	DDA1
200						PSMB2	SF3B3	ROMO1	CCT7	ENSA
201						PSMB3	SF3B4	RPAIN	CCT8	ESRRA
202						PSMB5	SF3B5	RPL10	CD2BP2	EXT2
203						PSMB6	SKIV2L2	RPL24	CD3EAP	FAM122A
204						PSMC1	SLU7	RPL37	CD8B	FGFR1
205						PSMC2	SNRNP200	RPL7A	CDAN1	FLII
206						PSMC3	SNRNP27	RPL9	CDC123	FOXRED1
207						PSMC4	SNRNP70	RPN1	CDC16	GANAB
208						PSMD1	SNRPA1	RPP21	CDC20	GATB
209						PSMD11	SNRPB	RPP30	CDC23	ICMT
210						PSMD12	SNRPD1	RPP40	CDC26	MAD2L1BP
211						PSMD13	SNRPD2	RPS17	CDC27	NARS2
212						PSMD2	SNRPD3	RPS25	CDC37	NDUFAF4
213						PSMD4	SNRPF	RPS29	CDC40	NFE2L2
214						PSMD7	SNRPG	RPS3A	CDC42	NISCH
215						QARS	SNW1	RRP12	CDC45	NME6
216						RAN	SRSF1	RUVBL1	CDC5L	OR7G2
217						RANBP2	SUPT6H	SAE1	CDC6	OXA1L
218						RBM14	TFIP11	SBDS	CDC7	PAGR1
219						RBM17	TOMM40	SBNO1	CDC73	PAK2
220						RBM22	TUBB	SEC61A1	CDCA5	PARD6B
221						RBM25	TUBGCP2	SF3B1	CDCA8	PI4KB
222						RBMX	TXNL4A	SLC39A7	CDIPT	PIK3CA
223						RILPL2	U2AF1	SLC7A6OS	CDK1	PKD1
224						RNF139	U2AF2	SMC1A	CDK11A	POTEI
225						RPA1	UBA1	SMC2	CDK2	PPP1R14B
226						RPA2	UBB	SMC3	CDK7	SDHB
227						RPL10	USP39	SMG1	CDK9	SRD5A3
228						RPL10A	VCP	SNAPC2	CDT1	SREK1
229						RPL11	WDR12	SNAPC5	CEBPZ	SUCO
230						RPL12	WDR33	SNRNP25	CENPA	TAF3
231						RPL13	XAB2	SNRPC	CENPC	TAF5L
232						RPL13A	AAMP	SNU13	CENPE	TFAP4
233						RPL14	ABCB7	SOD1	CENPH	TMEM165
234						RPL18	ABCE1	SPATA5L1	CENPI	TUFM
235						RPL18A	ACTR10	SPOUT1	CENPK	TXNRD1
236						RPL19	ACTR2	SRBD1	CENPN	UGP2
237						RPL23A	AFG3L2	SRP14	CENPT	UQCR10
238						RPL24	ALG11	SRP72	CENPW	VCPIP1
239						RPL26	ALG1L	SRSF11	CENPX	YAP1
240						RPL27	ANAPC1	SUPT5H	CEP131	YME1L1
241						RPL3	ANAPC2	SYS1	CEP152	ZNF511
242						RPL30	ANKLE2	TAF1C	CEP192	ZNHIT1
243						RPL31	AQR	TAF6	CEP68	ACACA
244						RPL32	ARL2	TAMM41	CEP85	ACTG1
245						RPL34	ATP2A2	TANGO6	CEP97	ALG6
246						RPL35	ATP6V0C	TBC1D3B	CFAP20	ARMC5
247						RPL35A	ATP6V1A	TBCB	CFAP298	ASF1A
248						RPL36	ATP6V1B2	TBCC	CFDP1	ASH2L
249						RPL37	ATP6V1E1	THAP1	CFL1	ASNS
250						RPL37A	AURKB	THOC1	CHAF1A	BRPF1
251						RPL38	BANF1	THOC7	CHAF1B	C1orf131
252						RPL4	BCL2L2-PABPN1	TIMELESS	CHCHD1	CARM1
253						RPL5	BIRC5	TIMM10	CHCHD2	CCNC
254						RPL6	BRF1	TINF2	CHCHD4	CDC25B
255						RPL7	BRF2	TOMM22	CHD4	CDK12
256						RPL7A	BUB3	TRAPPC1	CHEK1	CDK6
257						RPLP0	C21orf59	TRAPPC4	CHERP	COA3
258						RPLP2	C9orf114	TRIAP1	CHMP1A	COP1
259						RPN2	CACTIN	TRNT1	CHMP2A	CRAMP1
260						RPP38	CARS	TRRAP	CHMP3	CTNNB1
261						RPP40	CBWD1	TSR1	CHMP4B	CYB5R4
262						RPS11	CCDC94	TXN	CHMP5	DET1
263						RPS12	CCT2	UBA2	CHMP6	DPF2
264						RPS13	CCT5	UBE2M	CHMP7	DPM1
265						RPS14	CDC123	UQCRH	CHORDC1	EAF1
266						RPS15	CDC16	URB1	CHTF18	EXT1
267						RPS15A	CDC20	USP36	CHTF8	FAM210A
268						RPS17	CDC23	USP5	CHTOP	FANCF
269						RPS18	CDC27	UTP4	CIAO1	FIS1
270						RPS19	CDC45	VHL	CIAO2B	FOXA2
271						RPS20	CDC6	WBP11	CIAO3	FOXM1
272						RPS24	CDC7	WDHD1	CIAPIN1	GADD45GIP1
273						RPS25	CDC73	WDR18	CINP	GOLGA6B
274						RPS26	CDK1	WDR3	CKAP5	H3F3C
275						RPS27A	CDK11A	WDR5	CLASRP	HNF1A
276						RPS3	CDK9	WDR55	CLK2	HNF1B
277						RPS3A	CDT1	WDR7	CLNS1A	KDSR
278						RPS4X	CENPC	WDR74	CLP1	KIF22
279						RPS5	CENPK	WDR77	CLSPN	KRT6A
280						RPS6	CENPM	WDR82	CLTC	LIG3
281						RPS7	CENPN	XPO1	CMPK1	LLPH
282						RPS8	CENPW	XRN2	CMTR1	MAEA
283						RPS9	CHAF1B	YARS2	CNIH4	MAP2K7
284						RPSA	CHEK1	YJU2	CNN2	MARK2
285						RRM1	CKAP5	YKT6	CNOT1	MEAF6
286						RRM2B	CLP1	YRDC	CNOT2	MED24
287						RTF1	COPS2	ZBTB11	CNOT3	MOGS
288						RUVBL1	COPS5	ZMAT2	CNOT9	MTERF3
289						RUVBL2	CPSF3L	ZMAT5	COA5	MTMR3
290						SARS	CRNKL1	ZNF830	COA7	MTRF1L
291						SDAD1	CSTF3	ZNHIT2	COASY	NDUFC1
292						SF3A1	CTCF	ZPR1	COG1	NXT1
293						SF3A2	CTDP1	ZRSR2	COG2	OGFR
294						SF3B1	CWC22	ACTR2	COG3	OSBP
295						SF3B2	DAD1	AFG3L2	COG4	PARD3
296						SF3B3	DBR1	ALG11	COG6	PDE4DIP
297						SF3B4	DDX10	ANAPC2	COG8	PIGO
298						SF3B5	DDX47	ANAPC4	COPA	PIGV
299						SFPQ	DDX56	ANKLE2	COPB1	PKN2
300						SHFM1	DHDDS	ARCN1	COPB2	PPAT
301						SKIV2L2	DHFRL1	ARL2	COPE	PRPF39
302						SLC25A43	DHX16	ATP2A2	COPG1	PTAR1
303						SMC1A	DHX37	ATP6V0C	COPS2	PTTG1
304						SMC3	DHX9	ATP6V1A	COPS3	RBM15
305						SNRNP200	DTL	ATP6V1B2	COPS4	RMND5A
306						SNRNP27	DTYMK	AURKB	COPS5	RPIA
307						SNRPB	DUT	BIRC5	COPS6	RRAGA
308						SNRPC	ECD	BRF2	COPS8	SAMD4B
309						SNRPD1	EEF1A1	BRIX1	COPZ1	SETD5
310						SNRPD2	EIF1	BUB3	COQ2	SMARCA4
311						SNW1	EIF1AX	CACTIN	COQ4	SPAG5
312						SON	EIF2B5	CARS	COQ5	SYNCRIP
313						SRBD1	EIF2S1	CCT2	COX11	SYVN1
314						SRCAP	EIF2S3	CCT3	COX15	TAZ
315						SRFBP1	EIF5	CDC123	COX17	TMEM41B
316						SRRT	ELL	CDC16	COX5A	TXN2
317						SRSF1	EPRS	CDC20	COX5B	UBE2J2
318						SRSF3	ERCC3	CDC23	COX6A1	UBE2Q2L
319						SSR1	ESPL1	CDC27	COX6C	UBIAD1
320						STRN	EXOSC3	CDC45	COX7B	UFSP2
321						SUPT5H	EXOSC7	CDC5L	COX7C	VPS39
322						SUPT6H	FAM86B1	CDC6	CPAMD8	VRK1
323						SUPV3L1	FARSA	CDC7	CPNE7	WASHC3
324						TBC1D25	FARSB	CDK1	CPOX	WRAP53
325						TBCE	FBXO5	CDK11A	CPSF1	XRN1
326						TCERG1	FCF1	CDK9	CPSF2	2021-03-06
327						TDRD3	GARS	CDT1	CPSF3	ACO2
328						TFIP11	GBF1	CENPK	CPSF4	ACTR5
329						THOP1	GINS1	CENPN	CPSF6	AMD1
330						TIMM10	GINS2	CENPW	CRCP	ARF6
331						TOMM40	GNB2L1	CHAF1B	CRKL	C8orf33
332						TPR	GPN1	CHEK1	CRLS1	CAB39
333						TRRAP	GPN2	CHMP2A	CRNKL1	CASC3
334						TSEN2	GRPEL1	CKAP5	CS	CCDC74B
335						TSTA3	GSPT1	CLP1	CSE1L	CEBPA
336						TUBA1B	GTF2A2	COPA	CSH2	CEP55
337						TUBB	GTF2B	COPB1	CSNK1A1	CERS2
338						TUBGCP2	GTF2E1	COPB2	CSNK2B	CNEP1R1
339						U2AF1	GTF2E2	COPS5	CSTF1	COIL
340						U2AF2	GTPBP4	COPZ1	CSTF3	COL4A3BP
341						UBA1	HAUS3	CPSF2	CTAGE9	CXorf56
342						UBB	HAUS4	CRNKL1	CTBP2	DAXX
343						UBL4A	HCFC1	CTCF	CTCF	DDRGK1
344						USP39	HINFP	CWC22	CTDP1	DHX29
345						VCP	IARS	DAD1	CTNNBL1	DNAJC13
346						VTA1	IGBP1	DBR1	CTPS1	DPM3
347						WDR12	IMP3	DDB1	CTR9	DPPA5
348						WDR33	INTS2	DDX10	CTU2	DPY30
349						WDR60	INTS4	DDX47	CUL1	EED
350						WDR61	KANSL2	DDX54	CUL2	EFR3A
351						XAB2	KAT8	DDX56	CUL3	ESCO2
352						XIAP	KIF11	DHDDS	CUL7	FECH
353						XPO1	KIF23	DHX15	CWC22	FMO1
354						YY1	KIN	DHX37	CWC25	GET4
355						ZBTB48	KRTAP4-11	DHX8	CWF19L2	GGNBP2
356						ZC3H13	KRTAP5-10	DTL	CXXC1	HNRNPUL2
357						ZC3H18	KRTAP5-6	DTYMK	CYC1	HOMER3
358						ZFR	KRTAP9-4	DUT	CYCS	HSP90AB1
359						ZNF160	LARS	DYNC1H1	CYP2A13	IPO5
360						ZNF207	LCE1A	DYNC1I2	CYP4F11	KPNA2
361							LCE1E	EEF1A1	CYS1	MAPRE1
362							LCE1F	EEF2	DAD1	MED25
363							LSM2	EIF1AX	DAP3	MEMO1
364							LSM3	EIF2B2	DARS	MRM3
365							LSM5	EIF2B3	DBF4	MRPL30
366							LSM7	EIF2S1	DBR1	MXRA7
367							MAD2L1	EIF2S3	DCLRE1B	MYH9
368							MAK16	EIF3A	DCTN1	NDUFA5
369							MARS	EIF3B	DCTN2	NDUFV1
370							MASTL	EIF3D	DCTN3	NFKBIB
371							MCM3AP	EIF3I	DCTN4	NONO
372							MCM6	EIF4A3	DCTN5	NUP50
373							MDN1	EIF5	DCTN6	OR4F21
374							MED11	EPRS	DDB1	PGM3
375							MED20	ERH	DDN	PPP6R3
376							MED27	ESPL1	DDOST	RAB7A
377							MED28	FARSB	DDX1	RANBP3
378							MED31	FCF1	DDX10	RBM23
379							MED4	GARS	DDX11	RHOA
380							MED6	GINS1	DDX18	RPL22L1
381							MEPCE	GINS2	DDX19A	RPP25L
382							MFAP1	GPN1	DDX19B	RREB1
383							MPHOSPH10	GPN2	DDX20	SCAF4
384							MTBP	GSPT1	DDX21	SCAF8
385							MZT1	GTF2A2	DDX23	SCYL1
386							NAA50	GTF2B	DDX24	SGCE
387							NARFL	GTF2E1	DDX27	SLC3A2
388							NARS	GTPBP4	DDX3X	SLMAP
389							NAT10	HAUS1	DDX41	SOX15
390							NCAPG	HAUS7	DDX42	SPATA31A7
391							NCBP2	HCFC1	DDX46	SSB
392							NDC80	HEATR1	DDX47	TAF1A
393							NEDD1	HNRNPK	DDX49	TFB1M
394							NIFK	IARS	DDX5	TFPT
395							NIP7	IMP3	DDX51	TM2D2
396							NKAP	INCENP	DDX52	TMEM82
397							NMD3	INTS4	DDX54	TMEM97
398							NOL10	INTS9	DDX55	TUSC2
399							NOP16	ISCU	DDX56	TXNDC17
400							NOP56	KARS	DDX59	UBE2O
401							NOP58	KIF11	DDX6	ZACN
402							NPIPA5	KIF23	DENR	ZEB1
403							NPLOC4	KPNB1	DERL2	ZFP36L1
404							NRDE2	LSM2	DHDDS	ZNF638
405							NRF1	LSM7	DHFR
406							NSA2	LUC7L3	DHODH
407							NSF	MAK16	DHPS
408							NSL1	MARS	DHX15
409							NUBP1	MASTL	DHX16
410							NUF2	MCM2	DHX33
411							NUP155	MCM5	DHX36
412							NUP160	MCM7	DHX37
413							NUP214	MDN1	DHX8
414							NUS1	MED11	DHX9
415							ORC6	MED30	DICER1
416							PAM16	MFAP1	DIDO1
417							PCBP1	MTBP	DIMT1
418							PCID2	NAA50	DIS3
419							PCNA	NARS	DKC1
420							PDCD7	NCAPG	DMAP1
421							PES1	NCBP1	DMRTA2
422							PGAM4	NCBP2	DNAJA1
423							PHAX	NDC80	DNAJA3
424							PISD	NEDD1	DNAJC11
425							PKMYT1	NEDD8	DNAJC17
426							PLK1	NIFK	DNAJC8
427							PMF1-BGLAP	NIP7	DNAJC9
428							POLA2	NMD3	DNLZ
429							POLD3	NOL10	DNM1
430							POLE	NOP16	DNM1L
431							PPIL2	NOP56	DNM2
432							PPP1CB	NOP58	DNMT1
433							PPWD1	NPLOC4	DNTTIP2
434							PRC1	NSF	DOHH
435							PRELID1	NUDT21	DOLK
436							PRMT1	NUF2	DONSON
437							PRPF38B	NUP133	DPAGT1
438							PRPF4	NUS1	DPH1
439							PRPF40A	NUTF2	DPH2
440							PRPF6	ORC6	DPH3
441							PSMA6	PAFAH1B1	DPH6
442							PSMB1	PAM16	DPM2
443							PSMB7	PCBP1	DPPA2
444							PSMC6	PCNA	DPY19L2
445							PSMD11	PFDN2	DR1
446							PSMD6	PHB	DRAP1
447							PUF60	PLK1	DRG1
448							PWP2	POLD3	DSN1
449							RABGGTB	POLE	DTL
450							RACGAP1	POLR1B	DTYMK
451							RAD51	POLR2B	DUT
452							RANGAP1	POLR2C	DUX4
453							RBBP6	POLR2D	DYNC1H1
454							RBX1	POLR2E	DYNC1I2
455							RCC1	POLR2G	DYNLL1
456							RFC5	POLR2I	DYNLRB1
457							RGPD6	POLR2K	E2F6
458							RIOK1	POLR2L	E4F1
459							RIOK2	POLR3A	EARS2
460							RNF113A	POLR3B	EBNA1BP2
461							RNGTT	PPWD1	ECD
462							RNPS1	PRC1	ECT2
463							RPAP1	PRELID1	EDC4
464							RPF2	PRMT1	EEF1A1
465							RPL7L1	PRPF19	EEF1B2
466							RPLP1	PRPF38A	EEF1G
467							RRM2	PRPF38B	EEF2
468							RRN3	PRPF6	EEF2KMT
469							RSL1D1	PRPF8	EEFSEC
470							RSL24D1	PSMA1	EFL1
471							RTFDC1	PSMA2	EFTUD2
472							SACM1L	PSMA3	EGLN2
473							SAP18	PSMA4	EIF1
474							SAP30BP	PSMA5	EIF1AD
475							SART3	PSMA6	EIF1AX
476							SCFD1	PSMA7	EIF2B1
477							SDE2	PSMB2	EIF2B2
478							SEC13	PSMB3	EIF2B3
479							SEC61G	PSMB4	EIF2B4
480							SF1	PSMB5	EIF2B5
481							SF3B14	PSMB6	EIF2S1
482							SFPQ	PSMC3	EIF2S2
483							SLMO2	PSMC6	EIF2S3
484							SMC4	PSMD1	EIF3A
485							SMU1	PSMD14	EIF3B
486							SNAPC1	PSMD2	EIF3CL
487							SNAPC3	PSMD3	EIF3D
488							SNRPE	PSMD6	EIF3E
489							SPC24	PUF60	EIF3F
490							SPC25	PWP2	EIF3G
491							SPDL1	QARS	EIF3H
492							SRP19	RABGGTB	EIF3I
493							SRP54	RACGAP1	EIF3J
494							SRSF2	RAN	EIF3L
495							SRSF3	RBM25	EIF3M
496							SRSF7	RCC1	EIF4A1
497							SS18L2	RNGTT	EIF4A3
498							SSRP1	RPA1	EIF4B
499							SSU72	RPA2	EIF4E
500							SUPT16H	RPA3	EIF4G1
501							SYMPK	RPAP1	EIF4G2
502							TARS	RPL10A	EIF5
503							TCEB1	RPL11	EIF5A
504							TCP1	RPL12	EIF6
505							THOC2	RPL13	ELAC2
506							THOC3	RPL14	ELL
507							THOC5	RPL15	ELOB
508							TICRR	RPL17	ELOC
509							TNPO3	RPL18	ELP1
510							TONSL	RPL18A	ELP2
511							TOP1	RPL19	ELP3
512							TOP2A	RPL23	ELP5
513							TOP3A	RPL23A	ELP6
514							TOPBP1	RPL26	EMC1
515							TRAPPC11	RPL27	EMC3
516							TRAPPC2	RPL27A	EMC4
517							TRAPPC3	RPL3	EMC7
518							TRAPPC8	RPL31	ENO1
519							TRMT112	RPL32	EP400
520							TSG101	RPL35	EPOP
521							TSR2	RPL36	EPRS
522							TTC1	RPL4	ERAL1
523							TTC27	RPL5	ERCC2
524							TUBA1C	RPL7	ERCC3
525							TUBG1	RPL8	ERH
526							TUBGCP3	RPLP0	ERVW-1
527							TUBGCP4	RPLP2	ESF1
528							TUT1	RPS11	ESPL1
529							TWISTNB	RPS12	ESPN
530							U2SURP	RPS13	ESS2
531							UBA52	RPS14	ETF1
532							UBE2I	RPS15	EWSR1
533							UBL5	RPS15A	EXOC1
534							UBTF	RPS16	EXOC2
535							UFD1L	RPS18	EXOC3
536							UPF1	RPS19	EXOC4
537							UPF2	RPS2	EXOC5
538							USPL1	RPS20	EXOC7
539							UTP15	RPS24	EXOC8
540							UTP20	RPS27A	EXOSC1
541							UXT	RPS28	EXOSC10
542							VARS	RPS3	EXOSC2
543							VPS25	RPS4X	EXOSC3
544							VPS28	RPS6	EXOSC4
545							WARS	RPS8	EXOSC5
546							WBSCR22	RPS9	EXOSC6
547							WDR43	RRM1	EXOSC7
548							WDR70	RRM2	EXOSC8
549							WDR75	RRN3	EXOSC9
550							WEE1	RSL1D1	FAF2
551							XRCC6	RSL24D1	FAM133B
552							YARS	RUVBL2	FAM136A
553							YBX1	SAP18	FAM207A
554								SAP30BP	FAM229A
555								SARS	FAM32A
556								SDE2	FAM50A
557								SEC13	FARS2
558								SF1	FARSA
559								SF3A1	FARSB
560								SF3A2	FASTKD5
561								SF3A3	FAU
562								SF3B2	FBL
563								SF3B3	FBLIM1
564								SF3B4	FBXO5
565								SF3B5	FCF1
566								SFPQ	FDPS
567								SLU7	FDXR
568								SMC4	FEN1
569								SMU1	FGFR1OP
570								SNAPC1	FIP1L1
571								SNAPC3	FNBP4
572								SNRNP200	FNTA
573								SNRNP27	FNTB
574								SNRNP70	FOXD4
575								SNRPA1	FOXL2
576								SNRPB	FTSJ3
577								SNRPD1	FXN
578								SNRPD2	GABPA
579								SNRPE	GAGE12J
580								SNRPF	GAK
581								SNRPG	GALP
582								SNW1	GAPDH
583								SPC24	GAR1
584								SPC25	GARS
585								SRP54	GBF1
586								SRSF2	GCN1
587								SRSF3	GEMIN4
588								SRSF7	GEMIN5
589								SS18L2	GEMIN6
590								SSRP1	GEMIN7
591								SSU72	GEMIN8
592								SUPT6H	GFER
593								TARS	GFM1
594								TCP1	GGPS1
595								TNPO3	GGTLC2
596								TOMM40	GINS1
597								TONSL	GINS2
598								TOP2A	GINS3
599								TOP3A	GINS4
600								TRAPPC11	GJA3
601								TRAPPC3	GLE1
602								TRMT112	GLI4
603								TSR2	GLMN
604								TTC27	GLRX5
605								TUBB	GMPPB
606								TUBG1	GMPS
607								TUBGCP2	GNB1L
608								TUT1	GNL2
609								TXNL4A	GNL3
610								U2AF2	GNL3L
611								UBA1	GNPNAT1
612								UBL5	GOLGA6A
613								UBTF	GOLGA6L6
614								UTP15	GOLGA8N
615								UTP20	GOLGA8R
616								VARS	GON4L
617								VCP	GOSR2
618								VPS25	GPKOW
619								WARS	GPN1
620								WDR12	GPN2
621								WDR43	GPN3
622								WDR75	GPR61
623								WEE1	GPS1
624								XAB2	GRB2
625								XRCC6	GRPEL1
								YARS	GRSF1
									GRWD1
									GSDMA
									GSPT1
									GTF2A1
									GTF2A2
									GTF2B
									GTF2E1
									GTF2E2
									GTF2F1
									GTF2F2
									GTF2H1
									GTF2H2
									GTF2H2C
									GTF2H3
									GTF2H4
									GTF3A
									GTF3C1
									GTF3C2
									GTF3C3
									GTF3C4
									GTF3C5
									GTF3C6
									GTPBP4
									GUK1
									H2AFX
									H2AFZ
									H3F3A
									HAMP
									HAPLN2
									HARS
									HARS2
									HAUS1
									HAUS3
									HAUS4
									HAUS5
									HAUS6
									HAUS7
									HAUS8
									HCFC1
									HCRTR1
									HDAC3
									HEATR1
									HECTD1
									HGS
									HINFP
									HIRA
									HIST1H2AB
									HIST1H2AE
									HIST1H2AI
									HIST1H2BB
									HIST1H2BC
									HIST1H2BE
									HIST1H2BJ
									HIST1H2BL
									HIST1H2BM
									HIST1H2BN
									HIST2H2AC
									HIST2H2BE
									HIST2H2BF
									HIST2H3D
									HJURP
									HLA-C
									HMGA1
									HMGB1
									HMGCR
									HMGCS1
									HMGN2
									HNRNPC
									HNRNPH1
									HNRNPK
									HNRNPL
									HNRNPM
									HNRNPR
									HNRNPU
									HOXC10
									HS6ST1
									HSCB
									HSD17B10
									HSD17B12
									HSF1
									HSP90B1
									HSPA14
									HSPA5
									HSPA9
									HSPD1
									HSPE1
									HTATSF1
									HUS1
									HUWE1
									HYOU1
									HYPK
									IARS
									IARS2
									ICE1
									ICE2
									IFITM2
									IFITM3
									IGBP1
									IK
									ILF2
									ILF3
									IMP3
									IMP4
									IMPDH2
									INCENP
									ING3
									INO80
									INO80B
									INTS1
									INTS11
									INTS13
									INTS14
									INTS2
									INTS3
									INTS4
									INTS5
									INTS6
									INTS7
									INTS8
									INTS9
									IPO11
									IPO13
									IPO7
									IPO9
									ISCA2
									ISCU
									ISG20L2
									ISY1
									JAZF1
									JMJD6
									KANSL1
									KANSL2
									KANSL3
									KARS
									KAT5
									KAT8
									KATNB1
									KCMF1
									KCNA10
									KDM2A
									KDM8
									KIAA0391
									KIAA1143
									KIF11
									KIF14
									KIF18A
									KIF18B
									KIF20A
									KIF23
									KIF4A
									KIN
									KLC2
									KLF7
									KLHDC8A
									KLHL11
									KMT5A
									KNL1
									KPNA6
									KPNB1
									KRI1
									KRR1
									KRT10
									KRT17
									KRT8
									KRTAP4-2
									KRTAP5-7
									KTI12
									KXD1
									LAMTOR2
									LAMTOR3
									LAMTOR4
									LARS
									LARS2
									LAS1L
									LCE1E
									LCN10
									LENG8
									LETM1
									LIMS1
									LIN52
									LONP1
									LPA
									LRPPRC
									LRR1
									LRRC37A3
									LRRC37B
									LSG1
									LSM10
									LSM11
									LSM2
									LSM3
									LSM4
									LSM5
									LSM6
									LSM7
									LSM8
									LST1
									LTB4R2
									LTBP3
									LTO1
									LTV1
									LUC7L3
									LURAP1
									LYRM4
									MAD2L1
									MAD2L2
									MAGOH
									MAK16
									MANF
									MARS
									MARS2
									MASTL
									MAT2A
									MAU2
									MAX
									MBTPS1
									MBTPS2
									MCL1
									MCM2
									MCM3
									MCM3AP
									MCM4
									MCM5
									MCM6
									MCM7
									MCMBP
									MCRS1
									MDN1
									MED1
									MED10
									MED11
									MED12
									MED14
									MED17
									MED18
									MED20
									MED21
									MED22
									MED26
									MED27
									MED28
									MED29
									MED30
									MED31
									MED4
									MED6
									MED7
									MED8
									MED9
									MEPCE
									METAP1
									METAP2
									METTL1
									METTL14
									METTL16
									METTL17
									METTL23
									METTL3
									MEX3A
									MFAP1
									MFN2
									MINDY2
									MINOS1
									MIOS
									MIPEP
									MIS12
									MIS18A
									MIS18BP1
									MKRN1
									MLST8
									MMGT1
									MMS19
									MMS22L
									MNAT1
									MOB4
									MOCS3
									MOG
									MOK
									MPHOSPH10
									MRE11
									MRGBP
									MRPL1
									MRPL10
									MRPL12
									MRPL13
									MRPL14
									MRPL15
									MRPL16
									MRPL17
									MRPL18
									MRPL19
									MRPL2
									MRPL20
									MRPL21
									MRPL24
									MRPL27
									MRPL28
									MRPL3
									MRPL32
									MRPL33
									MRPL34
									MRPL35
									MRPL36
									MRPL38
									MRPL39
									MRPL4
									MRPL41
									MRPL43
									MRPL44
									MRPL45
									MRPL49
									MRPL50
									MRPL51
									MRPL53
									MRPL54
									MRPL55
									MRPL57
									MRPL9
									MRPS10
									MRPS11
									MRPS12
									MRPS14
									MRPS16
									MRPS18A
									MRPS18B
									MRPS2
									MRPS21
									MRPS22
									MRPS23
									MRPS24
									MRPS25
									MRPS26
									MRPS27
									MRPS28
									MRPS31
									MRPS34
									MRPS35
									MRPS5
									MRPS6
									MRPS7
									MRPS9
									MRTO4
									MSRB1
									MST1
									MSTO1
									MT2A
									MTBP
									MTG2
									MTOR
									MTPAP
									MTREX
									MTRNR2L1
									MVD
									MVK
									MYBBP1A
									MYBL2
									MYC
									MYCBP
									MYO1H
									MZF1
									MZT1
									N6AMT1
									NAA10
									NAA15
									NAA20
									NAA25
									NAA35
									NAA50
									NACA
									NAE1
									NAF1
									NAGLU
									NANOG
									NAPA
									NAPG
									NARS
									NASP
									NAT10
									NBAS
									NBEAL1
									NBPF10
									NBPF3
									NCAPD2
									NCAPD3
									NCAPG
									NCAPG2
									NCAPH
									NCAPH2
									NCBP1
									NCBP2
									NCKAP1
									NCL
									NCOA4
									NDC1
									NDC80
									NDOR1
									NDUFA11
									NDUFA2
									NDUFA4
									NDUFA6
									NDUFA8
									NDUFAB1
									NDUFAF3
									NDUFAF8
									NDUFB10
									NDUFB3
									NDUFB4
									NDUFB6
									NDUFB7
									NDUFB8
									NDUFS3
									NDUFS5
									NEDD1
									NEDD8
									NELFA
									NELFB
									NELFCD
									NELFE
									NEMF
									NEPRO
									NFATC2IP
									NFKBIE
									NFRKB
									NFS1
									NFYB
									NFYC
									NHLRC2
									NHP2
									NIFK
									NIP7
									NKAP
									NKAPD1
									NLE1
									NMD3
									NMT1
									NOB1
									NOC2L
									NOC3L
									NOC4L
									NOL10
									NOL11
									NOL12
									NOL6
									NOL7
									NOL8
									NOL9
									NOLC1
									NOM1
									NOP10
									NOP14
									NOP16
									NOP2
									NOP53
									NOP56
									NOP58
									NOP9
									NOS1AP
									NPAT
									NPB
									NPEPPS
									NPIPA5
									NPIPB6
									NPLOC4
									NPM1
									NPM3
									NR2C2AP
									NRBP1
									NRDE2
									NRF1
									NSA2
									NSF
									NSL1
									NSMCE1
									NSMCE2
									NSMCE3
									NSUN4
									NUBP1
									NUBP2
									NUDC
									NUDCD3
									NUDT21
									NUF2
									NUFIP1
									NUMA1
									NUP107
									NUP133
									NUP153
									NUP155
									NUP160
									NUP205
									NUP214
									NUP35
									NUP43
									NUP54
									NUP62
									NUP85
									NUP88
									NUP93
									NUP98
									NUS1
									NUTF2
									NVL
									NXF1
									OGFOD1
									OGT
									OIP5
									OLFML3
									OPA1
									OR1D2
									OR1E2
									OR2T29
									OR2T5
									OR4K1
									OR4N2
									OR7A10
									OR7A17
									ORC1
									ORC3
									ORC4
									ORC5
									ORC6
									OSGEP
									OSTC
									OTOP1
									OTX1
									OVCA2
									PABPC1
									PABPN1
									PAF1
									PAFAH1B1
									PAK1IP1
									PALB2
									PAM16
									PARN
									PARS2
									PAXBP1
									PC
									PCBP1
									PCBP2
									PCF11
									PCID2
									PCNA
									PCNX3
									PDAP1
									PDCD11
									PDCD2
									PDCD5
									PDCD6
									PDCD6IP
									PDCD7
									PDPK1
									PDRG1
									PEF1
									PELO
									PELP1
									PES1
									PET117
									PEX1
									PFDN1
									PFDN2
									PFDN4
									PFDN5
									PFDN6
									PFN1
									PGAM1
									PGD
									PGK1
									PGPEP1
									PGS1
									PHAX
									PHB
									PHB2
									PHF12
									PHF5A
									PI4KA
									PIGH
									PIK3C3
									PIK3R4
									PIP5K1A
									PKM
									PKMYT1
									PLA2G10
									PLEKHN1
									PLK1
									PLK4
									PLRG1
									PMF1
									PMPCA
									PMPCB
									PNISR
									PNKP
									PNN
									PNO1
									PNPT1
									POGZ
									POLA1
									POLA2
									POLD1
									POLD2
									POLD3
									POLE
									POLE2
									POLG2
									POLR1A
									POLR1B
									POLR1C
									POLR1E
									POLR2B
									POLR2C
									POLR2D
									POLR2E
									POLR2F
									POLR2G
									POLR2H
									POLR2I
									POLR2K
									POLR2L
									POLR3A
									POLR3B
									POLR3C
									POLR3D
									POLR3E
									POLR3F
									POLR3H
									POLR3K
									POLRMT
									POP1
									POP4
									POP5
									POP7
									POT1
									POTEG
									POU5F1B
									PPA1
									PPA2
									PPAN
									PPARGC1B
									PPIA
									PPIE
									PPIH
									PPIL1
									PPIL2
									PPIL4
									PPP1CA
									PPP1CB
									PPP1R10
									PPP1R11
									PPP1R12A
									PPP1R15B
									PPP1R2
									PPP1R7
									PPP1R8
									PPP2CA
									PPP2R1A
									PPP2R3C
									PPP4C
									PPP4R2
									PPP6C
									PPRC1
									PPWD1
									PPY
									PRAMEF18
									PRC1
									PRDM10
									PREB
									PRELID1
									PRELID3B
									PRIM1
									PRKRA
									PRKRIP1
									PRMT1
									PRMT5
									PRODH
									PRPF18
									PRPF19
									PRPF3
									PRPF31
									PRPF38A
									PRPF38B
									PRPF4
									PRPF40A
									PRPF4B
									PRPF6
									PRPF8
									PRRC2A
									PRSS50
									PSAT1
									PSMA1
									PSMA2
									PSMA3
									PSMA4
									PSMA5
									PSMA6
									PSMA7
									PSMB1
									PSMB2
									PSMB3
									PSMB4
									PSMB5
									PSMB6
									PSMB7
									PSMC1
									PSMC2
									PSMC3
									PSMC4
									PSMC5
									PSMC6
									PSMD1
									PSMD11
									PSMD12
									PSMD13
									PSMD14
									PSMD2
									PSMD3
									PSMD4
									PSMD6
									PSMD7
									PSMD8
									PSMD9
									PSME1
									PSME2
									PSMG1
									PSMG2
									PSMG3
									PSMG4
									PSTK
									PTBP1
									PTCD1
									PTCD3
									PTK2
									PTMA
									PTPA
									PTPMT1
									PTPN23
									PUF60
									PWP1
									PWP2
									PYM1
									PYROXD1
									QARS
									QRSL1
									RAB18
									RAB4A
									RAB6A
									RABGGTA
									RABGGTB
									RAC1
									RAC3
									RACGAP1
									RACK1
									RAD17
									RAD21
									RAD51
									RAD51C
									RAD51D
									RAD9A
									RAE1
									RAN
									RANBP2
									RANGAP1
									RARS
									RARS2
									RBBP4
									RBBP5
									RBBP6
									RBBP8
									RBM10
									RBM14
									RBM17
									RBM19
									RBM22
									RBM25
									RBM28
									RBM39
									RBM4
									RBM42
									RBM48
									RBM8A
									RBMX
									RBMX2
									RBMXL1
									RBX1
									RCC1
									RCC1L
									RCL1
									RCOR1
									REV3L
									REXO2
									RFC1
									RFC2
									RFC3
									RFC4
									RFC5
									RFFL
									RFT1
									RGP1
									RHOQ
									RHPN1
									RIC1
									RINT1
									RIOK1
									RIOK2
									RMI1
									RNF113A
									RNF123
									RNF14
									RNF168
									RNF20
									RNF4
									RNF40
									RNF8
									RNGTT
									RNMT
									RNPC3
									RNPS1
									ROMO1
									RPA1
									RPA2
									RPA3
									RPAIN
									RPAP1
									RPAP2
									RPAP3
									RPE
									RPF1
									RPF2
									RPL10
									RPL10A
									RPL11
									RPL12
									RPL13
									RPL13A
									RPL14
									RPL15
									RPL17
									RPL18
									RPL18A
									RPL19
									RPL23
									RPL23A
									RPL24
									RPL26
									RPL26L1
									RPL27
									RPL27A
									RPL28
									RPL29
									RPL3
									RPL30
									RPL31
									RPL32
									RPL34
									RPL35
									RPL36
									RPL36A
									RPL36AL
									RPL37
									RPL37A
									RPL38
									RPL39
									RPL4
									RPL41
									RPL5
									RPL6
									RPL7
									RPL7A
									RPL7L1
									RPL8
									RPL9
									RPLP0
									RPLP1
									RPLP2
									RPN1
									RPN2
									RPP14
									RPP21
									RPP30
									RPP38
									RPP40
									RPS10
									RPS11
									RPS12
									RPS13
									RPS14
									RPS15
									RPS15A
									RPS16
									RPS17
									RPS18
									RPS19
									RPS19BP1
									RPS2
									RPS20
									RPS21
									RPS23
									RPS24
									RPS25
									RPS27
									RPS27A
									RPS28
									RPS29
									RPS3
									RPS3A
									RPS4X
									RPS5
									RPS6
									RPS7
									RPS8
									RPS9
									RPSA
									RPTOR
									RPUSD3
									RPUSD4
									RRM1
									RRM2
									RRN3
									RRP1
									RRP12
									RRP15
									RRP7A
									RRP9
									RRS1
									RSL1D1
									RSL24D1
									RSRC2
									RTCB
									RTEL1
									RTF1
									RTF2
									RTRAF
									RTTN
									RUVBL1
									RUVBL2
									SACM1L
									SAE1
									SAMM50
									SAP130
									SAP18
									SAP30BP
									SARNP
									SARS
									SARS2
									SART1
									SART3
									SASS6
									SBDS
									SBNO1
									SCAP
									SCFD1
									SDAD1
									SDC1
									SDE2
									SDF2L1
									SDHA
									SDHAF2
									SDHC
									SDHD
									SEC13
									SEC16A
									SEC61A1
									SEC61B
									SEC61G
									SEC62
									SEC63
									SEH1L
									SEM1
									SENP6
									SEPHS2
									SEPSECS
									SERBP1
									SET
									SETD1A
									SETD2
									SETDB1
									SF1
									SF3A1
									SF3A2
									SF3A3
									SF3B1
									SF3B2
									SF3B3
									SF3B4
									SF3B5
									SF3B6
									SFPQ
									SFSWAP
									SGF29
									SGO1
									SGPP1
									SHQ1
									SIN3A
									SINHCAF
									SKA1
									SKA3
									SKP1
									SKP2
									SLBP
									SLC16A5
									SLC1A5
									SLC25A10
									SLC25A26
									SLC25A3
									SLC35B1
									SLC35G6
									SLC39A10
									SLC39A7
									SLC4A5
									SLC7A5
									SLC7A6OS
									SLC9B1
									SLU7
									SMAGP
									SMARCB1
									SMARCE1
									SMC1A
									SMC2
									SMC3
									SMC4
									SMC5
									SMC6
									SMG1
									SMG5
									SMG6
									SMNDC1
									SMU1
									SMUG1
									SNAPC1
									SNAPC2
									SNAPC3
									SNAPC4
									SNAPC5
									SNF8
									SNIP1
									SNRNP200
									SNRNP25
									SNRNP27
									SNRNP35
									SNRNP40
									SNRNP48
									SNRNP70
									SNRPA1
									SNRPB
									SNRPC
									SNRPD1
									SNRPD2
									SNRPD3
									SNRPE
									SNRPF
									SNRPG
									SNU13
									SNUPN
									SNW1
									SOD1
									SOD2
									SON
									SP2
									SPATA31A6
									SPATA5
									SPATA5L1
									SPC24
									SPC25
									SPCS2
									SPCS3
									SPDL1
									SPDYE1
									SPOUT1
									SPRTN
									SPTLC1
									SPTSSA
									SRBD1
									SRCAP
									SRF
									SRFBP1
									SRP14
									SRP19
									SRP54
									SRP68
									SRP72
									SRP9
									SRPRA
									SRPRB
									SRRM1
									SRRM2
									SRRT
									SRSF1
									SRSF10
									SRSF11
									SRSF2
									SRSF3
									SRSF6
									SRSF7
									SS18L2
									SSBP1
									SSBP3
									SSRP1
									SSU72
									STARD7
									STAT5A
									STIL
									STN1
									STRAP
									STRIP1
									STX18
									STX5
									SUGP1
									SUGT1
									SUMO2
									SUPT16H
									SUPT4H1
									SUPT5H
									SUPT6H
									SUPV3L1
									SURF6
									SYF2
									SYMPK
									SYS1
									TACC3
									TADA2A
									TADA3
									TAF1
									TAF10
									TAF12
									TAF1B
									TAF1C
									TAF1D
									TAF2
									TAF5
									TAF6
									TAF7
									TAF8
									TAMM41
									TANGO6
									TARDBP
									TARS
									TARS2
									TBC1D28
									TBC1D3B
									TBCA
									TBCB
									TBCC
									TBCD
									TBCE
									TBL3
									TBP
									TCEAL9
									TCERG1
									TCOF1
									TCP1
									TDGF1
									TEAD3
									TEDC1
									TEDC2
									TEFM
									TEKT2
									TELO2
									TEN1
									TEPSIN
									TERF1
									TERF2
									TEX10
									TFAM
									TFB2M
									TFDP1
									TFIP11
									TFRC
									TGS1
									THAP1
									THAP11
									THAP12
									THG1L
									THOC1
									THOC2
									THOC3
									THOC5
									THOC6
									THOC7
									TICRR
									TIGD1
									TIMELESS
									TIMM10
									TIMM13
									TIMM22
									TIMM23
									TIMM29
									TIMM44
									TIMM8A
									TIMM9
									TINF2
									TIPIN
									TKT
									TLCD1
									TLN1
									TM7SF2
									TMA16
									TMED2
									TMEM127
									TMEM199
									TMEM240
									TMEM258
									TMSB10
									TMX2
									TNNT2
									TNPO3
									TOE1
									TOMM20
									TOMM22
									TOMM40
									TONSL
									TOP1
									TOP2A
									TOP3A
									TOPBP1
									TOR2A
									TP53RK
									TPI1
									TPM4
									TPR
									TPRKB
									TPT1
									TPX2
									TRA2B
									TRAIP
									TRAPPC1
									TRAPPC11
									TRAPPC3
									TRAPPC4
									TRAPPC5
									TRAPPC8
									TREML2
									TRIAP1
									TRMT10C
									TRMT112
									TRMT5
									TRMT6
									TRNP1
									TRNT1
									TRPM7
									TRRAP
									TSEN2
									TSEN34
									TSEN54
									TSFM
									TSG101
									TSPYL5
									TSR1
									TSR2
									TTC1
									TTC27
									TTC4
									TTF2
									TTI1
									TTI2
									TTK
									TUBA1B
									TUBA1C
									TUBA3D
									TUBB
									TUBD1
									TUBE1
									TUBG1
									TUBGCP2
									TUBGCP3
									TUBGCP4
									TUBGCP5
									TUBGCP6
									TULP1
									TUT1
									TWF1
									TWISTNB
									TWNK
									TXN
									TXNL4A
									TXNL4B
									U2AF2
									U2SURP
									UBA1
									UBA2
									UBA3
									UBA5
									UBA52
									UBAP1
									UBC
									UBE2D3
									UBE2H
									UBE2I
									UBE2L3
									UBE2M
									UBE2N
									UBE2Z
									UBL5
									UBQLN4
									UBR4
									UBR5
									UBTF
									UFD1
									UFL1
									UFM1
									UNC45A
									UNC50
									UPF1
									UPF2
									UPF3A
									UQCC2
									UQCRB
									UQCRC1
									UQCRC2
									UQCRFS1
									UQCRH
									UQCRQ
									URB1
									URB2
									URI1
									URM1
									UROD
									USF2
									USP10
									USP17L5
									USP19
									USP36
									USP37
									USP39
									USP5
									USP7
									USP8
									USP9X
									USPL1
									UTP11
									UTP14A
									UTP15
									UTP18
									UTP20
									UTP23
									UTP25
									UTP3
									UTP4
									UTP6
									UXS1
									UXT
									VARS
									VARS2
									VBP1
									VCP
									VDAC1
									VEZT
									VHL
									VIRMA
									VMP1
									VPS13D
									VPS18
									VPS25
									VPS28
									VPS29
									VPS33A
									VPS35
									VPS37A
									VPS37C
									VPS41
									VPS51
									VPS72
									WAC
									WARS
									WBP1
									WBP11
									WBP1L
									WDHD1
									WDR1
									WDR12
									WDR18
									WDR24
									WDR25
									WDR26
									WDR3
[truncated: 87 more rows]

## Sheet: table2
MyList	Gene ID	Type	Tax ID	Homologene Gene ID	Homologene Gene Tax ID	Gene Symbol	Description	Biological Process (GO)	Kinase Class (UniProt)	Protein Function (Protein Atlas)	Subcellular Location (Protein Atlas)	Drug (DrugBank)	Canonical Pathways	Hallmark Gene Sets	GO:0033108 mitochondrial respiratory chai	GO:0006487 protein N-linked glycosylation	R-HSA-1640170 Cell Cycle	GO:0140053 mitochondrial gene expression	R-HSA-5368287 Mitochondrial translation	GO:0032870 cellular response to hormone s	GO:0008654 phospholipid biosynthetic proc	GO:0071383 cellular response to steroid h	GO:0043414 macromolecule methylation	R-HSA-3700989 Transcriptional Regulation by	R-HSA-3247509 Chromatin modifying enzymes	GO:0043043 peptide biosynthetic process	GO:0010564 regulation of cell cycle proce	R-HSA-4420097 VEGFA-VEGFR2 Pathway	M71 PID ILK PATHWAY	GO:0061008 hepaticobiliary system develop	GO:0035264 multicellular organism growth	GO:0006281 DNA repair	R-HSA-6793080 rRNA modification in the mitoc	GO:0017004 cytochrome complex assembly
PTPN11	5781	symbol	H. sapiens	5781	H. sapiens	PTPN11	protein tyrosine phosphatase non-receptor type 11	GO:0051463 negative regulation of cortisol secretion;GO:0060125 negative regulation of growth hormone secretion;GO:0061582 intestinal epithelial cell migration		RAS pathway related proteins; Cancer-related genes:Mutated cancer genes; Predicted intracellular proteins; ENZYME proteins:Hydrolases; Enzymes; Disease related genes; Cancer-related genes:Mutational cancer driver genes; Potential drug targets	Nucleoli rim (Supported); Additional: Actin filaments;Cytosol;Nucleoplasm	Dodecyltrimethylammonium	(M135)PID IL5 PATHWAY; (M182)PID IL3 PATHWAY; (M226)PID VEGFR1 PATHWAY	(M5897)HALLMARK IL6 JAK STAT3 SIGNALING; (M5923)HALLMARK PI3K AKT MTOR SIGNALING	0.0	0.0	0.0	0.0	0.0	1.0	1.0	1.0	1.0	0.0	0.0	0.0	1.0	1.0	0.0	1.0	1.0	0.0	0.0	0.0
FERMT2	10979	symbol	H. sapiens	10979	H. sapiens	FERMT2	FERM domain containing kindlin 2	GO:0035504 regulation of myosin light chain kinase activity;GO:0035505 positive regulation of myosin light chain kinase activity;GO:1902462 positive regulation of mesenchymal stem cell proliferation		Predicted intracellular proteins	Focal adhesion sites (Supported); Additional: Cytosol;Nucleoplasm			(M5930)HALLMARK EPITHELIAL MESENCHYMAL TRANSITION	0.0	0.0	0.0	0.0	0.0	0.0	0.0	0.0	0.0	0.0	0.0	0.0	0.0	1.0	0.0	0.0	0.0	0.0	0.0	0.0
AHCYL1	10768	symbol	H. sapiens	10768	H. sapiens	AHCYL1	adenosylhomocysteinase like 1	GO:0033353 S-adenosylmethionine cycle;GO:1990456 mitochondrion-endoplasmic reticulum membrane tethering;GO:0042045 epithelial fluid transport		Predicted intracellular proteins	Cytosol (Supported)				0.0	0.0	0.0	0.0	0.0	1.0	0.0	0.0	0.0	0.0	0.0	0.0	0.0	1.0	0.0	0.0	0.0	0.0	0.0	0.0
ARHGEF7	8874	symbol	H. sapiens	8874	H. sapiens	ARHGEF7	Rho guanine nucleotide exchange factor 7	GO:1905833 negative regulation of microtubule nucleation;GO:2000394 positive regulation of lamellipodium morphogenesis;GO:0010968 regulation of microtubule nucleation		Predicted intracellular proteins			(M83)PID CDC42 REG PATHWAY; (M242)PID AURORA A PATHWAY; (M241)PID RAC1 REG PATHWAY	(M5893)HALLMARK MITOTIC SPINDLE	0.0	0.0	0.0	0.0	0.0	0.0	0.0	0.0	0.0	0.0	0.0	0.0	1.0	1.0	1.0	0.0	0.0	0.0	0.0	0.0
CFLAR	8837	symbol	H. sapiens	8837	H. sapiens	CFLAR	CASP8 and FADD like apoptosis regulator	GO:1901740 negative regulation of myoblast fusion;GO:1903944 negative regulation of hepatocyte apoptotic process;GO:0034242 negative regulation of syncytium formation by plasma membrane fusion		Cancer-related genes:Candidate cancer biomarkers; Predicted intracellular proteins; Peptidases:Cysteine-type peptidases; Enzymes	Cytosol;Nucleoplasm;Plasma membrane (Supported); Additional: Nuclear bodies		(M5060)SA FAS SIGNALING; (M79)PID TRAIL PATHWAY; (M18030)ST TUMOR NECROSIS FACTOR PATHWAY	(M5902)HALLMARK APOPTOSIS; (M5890)HALLMARK TNFA SIGNALING VIA NFKB	0.0	0.0	0.0	0.0	0.0	1.0	0.0	1.0	0.0	0.0	0.0	0.0	1.0	1.0	0.0	1.0	1.0	0.0	0.0	0.0
GPX4	2879	symbol	H. sapiens	2879	H. sapiens	GPX4	glutathione peroxidase 4	GO:0097707 ferroptosis;GO:0110075 regulation of ferroptosis;GO:0110076 negative regulation of ferroptosis		Predicted intracellular proteins; Enzymes; ENZYME proteins:Oxidoreductases; Disease related genes; Potential drug targets	Mitochondria;Nucleoplasm (Approved)	Glutathione		(M5938)HALLMARK REACTIVE OXYGEN SPECIES PATHWAY; (M5898)HALLMARK DNA REPAIR; (M5902)HALLMARK APOPTOSIS	0.0	0.0	0.0	0.0	0.0	0.0	1.0	0.0	0.0	0.0	0.0	0.0	0.0	0.0	0.0	0.0	0.0	0.0	0.0	0.0
ITGAV	3685	symbol	H. sapiens	3685	H. sapiens	ITGAV	integrin subunit alpha V	GO:0085017 entry into host cell by a symbiont-containing vacuole;GO:2000536 negative regulation of entry of bacterium into host cell;GO:0050748 negative regulation of lipoprotein metabolic process		Cancer-related genes:Candidate cancer biomarkers; CD markers; Transporters:Accessory Factors Involved in Transport; FDA approved drug targets:Biotech drugs; Predicted intracellular proteins	Cytosol;Focal adhesion sites (Approved)	Antithymocyte immunoglobulin (rabbit); Levothyroxine	(M212)PID INTEGRIN5 PATHWAY; (M103)PID S1P S1P1 PATHWAY; (M206)PID PDGFRA PATHWAY	(M5944)HALLMARK ANGIOGENESIS; (M5908)HALLMARK ANDROGEN RESPONSE; (M5947)HALLMARK IL2 STAT5 SIGNALING	0.0	0.0	0.0	0.0	0.0	0.0	1.0	0.0	0.0	0.0	0.0	0.0	1.0	1.0	0.0	0.0	0.0	0.0	0.0	0.0
LSM12	124801	symbol	H. sapiens	124801	H. sapiens	LSM12	LSM12 homolog			Predicted intracellular proteins	Cytosol (Approved)				0.0	0.0	0.0	0.0	0.0	0.0	0.0	0.0	0.0	0.0	0.0	0.0	0.0	0.0	0.0	0.0	0.0	0.0	0.0	0.0
NDUFS8	4728	symbol	H. sapiens	4728	H. sapiens	NDUFS8	NADH:ubiquinone oxidoreductase core subunit S8	GO:0006120 mitochondrial electron transport, NADH to ubiquinone;GO:0010257 NADH dehydrogenase complex assembly;GO:0032981 mitochondrial respiratory chain complex I assembly		Predicted intracellular proteins; Enzymes; ENZYME proteins:Oxidoreductases; Disease related genes; Potential drug targets	Mitochondria (Approved)	NADH		(M5936)HALLMARK OXIDATIVE PHOSPHORYLATION	1.0	0.0	0.0	0.0	0.0	0.0	0.0	0.0	0.0	0.0	0.0	0.0	0.0	0.0	0.0	0.0	0.0	0.0	0.0	0.0
NUP58	9818	symbol	H. sapiens	9818	H. sapiens	NUP58	nucleoporin 58	GO:0042306 regulation of protein import into nucleus;GO:1904589 regulation of protein import;GO:0046822 regulation of nucleocytoplasmic transport		Transporters:Transporter channels and pores; Predicted intracellular proteins				(M5941)HALLMARK UV RESPONSE UP	0.0	0.0	1.0	0.0	0.0	0.0	0.0	0.0	0.0	0.0	0.0	0.0	0.0	0.0	0.0	0.0	0.0	0.0	0.0	0.0
INTS10	55174	symbol	H. sapiens	55174	H. sapiens	INTS10	integrator complex subunit 10	GO:0016180 snRNA processing;GO:0016073 snRNA metabolic process;GO:0034470 ncRNA processing		Predicted intracellular proteins	Cytosol (Approved); Additional: Nucleoplasm				0.0	0.0	0.0	0.0	0.0	0.0	0.0	0.0	0.0	0.0	0.0	0.0	0.0	0.0	0.0	0.0	0.0	0.0	0.0	0.0
KCTD10	83892	symbol	H. sapiens	83892	H. sapiens	KCTD10	potassium channel tetramerization domain containing 10	GO:0035024 negative regulation of Rho protein signal transduction;GO:0046580 negative regulation of Ras protein signal transduction;GO:0051058 negative regulation of small GTPase mediated signal transduction		Predicted intracellular proteins	Nucleoplasm (Supported); Additional: Cytosol				0.0	0.0	0.0	0.0	0.0	0.0	0.0	0.0	0.0	0.0	0.0	0.0	0.0	0.0	0.0	0.0	0.0	0.0	0.0	0.0
MRM2	29960	symbol	H. sapiens	29960	H. sapiens	MRM2	mitochondrial rRNA methyltransferase 2	GO:0000451 rRNA 2'-O-methylation;GO:0031167 rRNA methylation;GO:0000154 rRNA modification		Predicted intracellular proteins					0.0	0.0	0.0	0.0	0.0	0.0	0.0	0.0	1.0	0.0	0.0	0.0	0.0	0.0	0.0	0.0	0.0	0.0	1.0	0.0
MRPL23	6150	symbol	H. sapiens	6150	H. sapiens	MRPL23	mitochondrial ribosomal protein L23	GO:0032543 mitochondrial translation;GO:0140053 mitochondrial gene expression;GO:0006412 translation		Predicted intracellular proteins; Ribosomal proteins	Mitochondria (Supported); Additional: Nucleoli fibrillar center			(M5941)HALLMARK UV RESPONSE UP; (M5926)HALLMARK MYC TARGETS V1	0.0	0.0	0.0	1.0	1.0	0.0	0.0	0.0	0.0	0.0	0.0	1.0	0.0	0.0	0.0	0.0	0.0	0.0	0.0	0.0
NDE1	54820	symbol	H. sapiens	54820	H. sapiens	NDE1	nudE neurodevelopment protein 1	GO:0007100 mitotic centrosome separation;GO:0051299 centrosome separation;GO:0000132 establishment of mitotic spindle orientation		Predicted intracellular proteins; Disease related genes					0.0	0.0	1.0	0.0	0.0	0.0	0.0	0.0	0.0	0.0	0.0	0.0	1.0	0.0	0.0	0.0	0.0	0.0	0.0	0.0
NDUFS1	4719	symbol	H. sapiens	4719	H. sapiens	NDUFS1	NADH:ubiquinone oxidoreductase core subunit S1	GO:0006120 mitochondrial electron transport, NADH to ubiquinone;GO:0010257 NADH dehydrogenase complex assembly;GO:0032981 mitochondrial respiratory chain complex I assembly		Predicted intracellular proteins; Enzymes; ENZYME proteins:Oxidoreductases; Disease related genes; Potential drug targets	Mitochondria (Supported)	NADH		(M5936)HALLMARK OXIDATIVE PHOSPHORYLATION	1.0	0.0	0.0	0.0	0.0	0.0	0.0	0.0	0.0	0.0	0.0	0.0	0.0	0.0	0.0	0.0	0.0	0.0	0.0	0.0
NDUFS2	4720	symbol	H. sapiens	4720	H. sapiens	NDUFS2	NADH:ubiquinone oxidoreductase core subunit S2	GO:0006120 mitochondrial electron transport, NADH to ubiquinone;GO:0010257 NADH dehydrogenase complex assembly;GO:0032981 mitochondrial respiratory chain complex I assembly		Predicted intracellular proteins; Enzymes; ENZYME proteins:Oxidoreductases; Disease related genes; Potential drug targets	Mitochondria (Supported)	NADH	(M19)PID P73PATHWAY	(M5938)HALLMARK REACTIVE OXYGEN SPECIES PATHWAY; (M5936)HALLMARK OXIDATIVE PHOSPHORYLATION	1.0	0.0	0.0	0.0	0.0	0.0	0.0	0.0	0.0	0.0	0.0	0.0	0.0	0.0	0.0	0.0	0.0	0.0	0.0	0.0
RABIF	5877	symbol	H. sapiens	5877	H. sapiens	RABIF	RAB interacting factor	GO:0006892 post-Golgi vesicle-mediated transport;GO:0061025 membrane fusion;GO:0048193 Golgi vesicle transport		Predicted intracellular proteins	Cytokinetic bridge;Microtubules (Approved)			(M5946)HALLMARK COAGULATION; (M5921)HALLMARK COMPLEMENT	0.0	0.0	0.0	0.0	0.0	0.0	0.0	0.0	0.0	0.0	0.0	0.0	0.0	0.0	0.0	0.0	0.0	0.0	0.0	0.0
ZBTB7A	51341	symbol	H. sapiens	51341	H. sapiens	ZBTB7A	zinc finger and BTB domain containing 7A	GO:0097680 double-strand break repair via classical nonhomologous end joining;GO:0043249 erythrocyte maturation;GO:0060766 negative regulation of androgen receptor signaling pathway		Transcription factors:Zinc-coordinating DNA-binding domains; Predicted intracellular proteins	Nucleoplasm (Approved)				1.0	0.0	0.0	0.0	0.0	1.0	0.0	1.0	0.0	0.0	0.0	0.0	0.0	0.0	0.0	0.0	0.0	1.0	0.0	0.0
EP300	2033	symbol	H. sapiens	2033	H. sapiens	EP300	E1A binding protein p300	GO:0001966 thigmotaxis;GO:0036268 swimming;GO:0061921 peptidyl-lysine propionylation		ENZYME proteins:Transferases; Cancer-related genes:Mutated cancer genes; Predicted intracellular proteins; Enzymes; Disease related genes; Cancer-related genes:Mutational cancer driver genes; Potential drug targets	Nucleoplasm (Enhanced)		(M32)PID HDAC CLASSIII PATHWAY; (M207)PID RETINOIC ACID PATHWAY; (M44)PID HIF2PATHWAY		1.0	0.0	1.0	0.0	0.0	1.0	0.0	1.0	1.0	1.0	1.0	0.0	1.0	1.0	0.0	0.0	1.0	0.0	0.0	0.0
ILK	3611	symbol	H. sapiens	3611	H. sapiens	ILK	integrin linked kinase	GO:0032288 myelin assembly;GO:2000178 negative regulation of neural precursor cell proliferation;GO:0045663 positive regulation of myoblast differentiation	TKL Ser/Thr protein kinase family	Cancer-related genes:Candidate cancer biomarkers; ENZYME proteins:Transferases; Predicted intracellular proteins; Enzymes; Kinases:TKL Ser/Thr protein kinases	Focal adhesion sites;Plasma membrane (Supported); Additional: Nucleoplasm		(M12771)SA PTEN PATHWAY; (M63)PID AVB3 OPN PATHWAY; (M71)PID ILK PATHWAY		0.0	0.0	0.0	0.0	0.0	0.0	0.0	0.0	0.0	0.0	0.0	0.0	0.0	1.0	1.0	0.0	1.0	0.0	0.0	0.0
KMT2D	8085	symbol	H. sapiens	8085	H. sapiens	KMT2D	lysine methyltransferase 2D	GO:0001555 oocyte growth;GO:1904837 beta-catenin-TCF complex assembly;GO:0044648 histone H3-K4 dimethylation		ENZYME proteins:Transferases; Cancer-related genes:Mutated cancer genes; Predicted intracellular proteins; Enzymes; Disease related genes; Cancer-related genes:Mutational cancer driver genes; Potential drug targets	Cytosol;Plasma membrane (Approved); Additional: Nucleoplasm			(M5956)HALLMARK KRAS SIGNALING DN	0.0	0.0	0.0	0.0	0.0	1.0	0.0	1.0	1.0	0.0	1.0	0.0	0.0	0.0	0.0	0.0	1.0	0.0	0.0	0.0
MEN1	4221	symbol	H. sapiens	4221	H. sapiens	MEN1	menin 1	GO:0051974 negative regulation of telomerase activity;GO:0061469 regulation of type B pancreatic cell proliferation;GO:0002076 osteoblast development		Predicted intracellular proteins; Disease related genes; Cancer-related genes	Nucleoplasm (Supported); Additional: Cytosol				0.0	0.0	0.0	0.0	0.0	1.0	0.0	0.0	1.0	0.0	1.0	0.0	1.0	0.0	0.0	0.0	1.0	1.0	0.0	0.0
MGAT1	4245	symbol	H. sapiens	4245	H. sapiens	MGAT1	alpha-1,3-mannosyl-glycoprotein 2-beta-N-acetylglucosaminyltransferase	GO:0006049 UDP-N-acetylglucosamine catabolic process;GO:0009227 nucleotide-sugar catabolic process;GO:0046348 amino sugar catabolic process		ENZYME proteins:Transferases; Predicted intracellular proteins; Enzymes		Uridine-Diphosphate-N-Acetylglucosamine		(M5941)HALLMARK UV RESPONSE UP	0.0	1.0	0.0	0.0	0.0	0.0	0.0	0.0	0.0	0.0	0.0	0.0	0.0	0.0	0.0	0.0	0.0	0.0	0.0	0.0
NDUFA10	4705	symbol	H. sapiens	4705	H. sapiens	NDUFA10	NADH:ubiquinone oxidoreductase subunit A10	GO:0006120 mitochondrial electron transport, NADH to ubiquinone;GO:0010257 NADH dehydrogenase complex assembly;GO:0032981 mitochondrial respiratory chain complex I assembly		Predicted intracellular proteins; Disease related genes	Mitochondria (Supported)	NADH			1.0	0.0	0.0	0.0	0.0	0.0	0.0	0.0	0.0	0.0	0.0	0.0	0.0	0.0	0.0	0.0	0.0	0.0	0.0	0.0
NDUFB2	4708	symbol	H. sapiens	4708	H. sapiens	NDUFB2	NADH:ubiquinone oxidoreductase subunit B2	GO:0006120 mitochondrial electron transport, NADH to ubiquinone;GO:0010257 NADH dehydrogenase complex assembly;GO:0032981 mitochondrial respiratory chain complex I assembly		Predicted intracellular proteins	Nucleoplasm (Uncertain); Additional: Mitochondria	NADH		(M5936)HALLMARK OXIDATIVE PHOSPHORYLATION	1.0	0.0	0.0	0.0	0.0	0.0	0.0	0.0	0.0	0.0	0.0	0.0	0.0	0.0	0.0	0.0	0.0	0.0	0.0	0.0
TAF4	6874	symbol	H. sapiens	6874	H. sapiens	TAF4	TATA-box binding protein associated factor 4	GO:0001541 ovarian follicle development;GO:0006367 transcription initiation from RNA polymerase II promoter;GO:0008585 female gonad development		Predicted intracellular proteins	Nucleoplasm (Enhanced)				1.0	0.0	0.0	0.0	0.0	0.0	0.0	0.0	0.0	1.0	0.0	0.0	0.0	0.0	0.0	0.0	1.0	0.0	0.0	0.0
USE1	55850	symbol	H. sapiens	55850	H. sapiens	USE1	unconventional SNARE in the ER 1	GO:0006890 retrograde vesicle-mediated transport, Golgi to endoplasmic reticulum;GO:0007041 lysosomal transport;GO:0006888 endoplasmic reticulum to Golgi vesicle-mediated transport		Predicted intracellular proteins					0.0	0.0	0.0	0.0	0.0	0.0	0.0	0.0	0.0	0.0	0.0	0.0	0.0	0.0	0.0	0.0	0.0	0.0	0.0	0.0
WDR73	84942	symbol	H. sapiens	84942	H. sapiens	WDR73	WD repeat domain 73	GO:0031122 cytoplasmic microtubule organization;GO:0006997 nucleus organization;GO:0000226 microtubule cytoskeleton organization		Predicted intracellular proteins; Disease related genes					0.0	0.0	0.0	0.0	0.0	0.0	0.0	0.0	0.0	0.0	0.0	0.0	0.0	0.0	0.0	0.0	0.0	0.0	0.0	0.0
XYLT2	64132	symbol	H. sapiens	64132	H. sapiens	XYLT2	xylosyltransferase 2	GO:0030210 heparin biosynthetic process;GO:0030202 heparin metabolic process;GO:0030206 chondroitin sulfate biosynthetic process		ENZYME proteins:Transferases; Predicted intracellular proteins; Predicted secreted proteins; Enzymes; Disease related genes; Potential drug targets				(M5937)HALLMARK GLYCOLYSIS	0.0	1.0	0.0	0.0	0.0	0.0	0.0	0.0	0.0	0.0	0.0	0.0	0.0	0.0	0.0	0.0	0.0	0.0	0.0	0.0
ZNF217	7764	symbol	H. sapiens	7764	H. sapiens	ZNF217	zinc finger protein 217	GO:0000122 negative regulation of transcription by RNA polymerase II;GO:0045892 negative regulation of transcription, DNA-templated;GO:1903507 negative regulation of nucleic acid-templated transcription		Transcription factors:Zinc-coordinating DNA-binding domains; Predicted intracellular proteins	Nuclear speckles (Enhanced)				0.0	0.0	0.0	0.0	0.0	0.0	0.0	0.0	0.0	0.0	0.0	0.0	0.0	0.0	0.0	0.0	0.0	0.0	0.0	0.0
C16orf72	29035	symbol	H. sapiens	29035	H. sapiens	C16orf72	chromosome 16 open reading frame 72			Predicted intracellular proteins	Nucleoplasm (Approved); Additional: Vesicles				0.0	0.0	0.0	0.0	0.0	0.0	0.0	0.0	0.0	0.0	0.0	0.0	0.0	0.0	0.0	0.0	0.0	0.0	0.0	0.0
EPC2	26122	symbol	H. sapiens	26122	H. sapiens	EPC2	enhancer of polycomb homolog 2	GO:0016573 histone acetylation;GO:0018393 internal peptidyl-lysine acetylation;GO:0006475 internal protein amino acid acetylation		Predicted intracellular proteins	Nuclear speckles (Approved)				0.0	0.0	0.0	0.0	0.0	0.0	0.0	0.0	0.0	0.0	1.0	0.0	0.0	0.0	0.0	0.0	0.0	1.0	0.0	0.0
GABPB1	2553	symbol	H. sapiens	2553	H. sapiens	GABPB1	GA binding protein transcription factor subunit beta 1	GO:0007005 mitochondrion organization;GO:0045944 positive regulation of transcription by RNA polymerase II;GO:0045893 positive regulation of transcription, DNA-templated		Predicted intracellular proteins	Nucleoplasm (Supported); Additional: Cytoplasmic bodies				1.0	0.0	0.0	0.0	0.0	0.0	0.0	0.0	0.0	0.0	0.0	0.0	0.0	0.0	0.0	0.0	0.0	0.0	0.0	0.0
GLRX3	10539	symbol	H. sapiens	10539	H. sapiens	GLRX3	glutaredoxin 3	GO:0044571 [2Fe-2S] cluster assembly;GO:0097428 protein maturation by iron-sulfur cluster transfer;GO:0016226 iron-sulfur cluster assembly		Predicted intracellular proteins					0.0	0.0	0.0	0.0	0.0	0.0	0.0	0.0	0.0	0.0	0.0	0.0	0.0	0.0	0.0	0.0	0.0	0.0	0.0	0.0
INTS12	57117	symbol	H. sapiens	57117	H. sapiens	INTS12	integrator complex subunit 12	GO:0034472 snRNA 3'-end processing;GO:0016180 snRNA processing;GO:0016073 snRNA metabolic process		Cancer-related genes:Mutated cancer genes; Predicted intracellular proteins	Cytosol;Nucleoplasm (Approved); Additional: Nuclear bodies;Plasma membrane				0.0	0.0	0.0	0.0	0.0	0.0	0.0	0.0	0.0	0.0	0.0	0.0	0.0	0.0	0.0	0.0	0.0	0.0	0.0	0.0
ITGB5	3693	symbol	H. sapiens	3693	H. sapiens	ITGB5	integrin subunit beta 5	GO:0090136 epithelial cell-cell adhesion;GO:0035987 endodermal cell differentiation;GO:0001706 endoderm formation		Cancer-related genes:Candidate cancer biomarkers; Predicted intracellular proteins	Mitochondria;Plasma membrane (Approved)		(M212)PID INTEGRIN5 PATHWAY; (M47)PID INTEGRIN CS PATHWAY; (M174)PID UPA UPAR PATHWAY	(M5909)HALLMARK MYOGENESIS; (M5930)HALLMARK EPITHELIAL MESENCHYMAL TRANSITION	0.0	0.0	0.0	0.0	0.0	0.0	0.0	0.0	0.0	0.0	0.0	0.0	0.0	1.0	0.0	0.0	0.0	0.0	0.0	0.0
LAMTOR1	55004	symbol	H. sapiens	55004	H. sapiens	LAMTOR1	late endosomal/lysosomal adaptor, MAPK and MTOR activator 1	GO:0060620 regulation of cholesterol import;GO:2000909 regulation of sterol import;GO:0035376 sterol import		Predicted intracellular proteins	Golgi apparatus (Supported); Additional: Plasma membrane;Vesicles				0.0	0.0	0.0	0.0	0.0	1.0	0.0	0.0	0.0	1.0	0.0	0.0	0.0	0.0	0.0	0.0	0.0	0.0	0.0	1.0
MED19	219541	symbol	H. sapiens	219541	H. sapiens	MED19	mediator complex subunit 19	GO:0045944 positive regulation of transcription by RNA polymerase II;GO:0045893 positive regulation of transcription, DNA-templated;GO:1903508 positive regulation of nucleic acid-templated transcription		Predicted intracellular proteins	Nuclear bodies (Enhanced)				0.0	0.0	0.0	0.0	0.0	0.0	0.0	0.0	0.0	0.0	0.0	0.0	0.0	0.0	0.0	0.0	0.0	0.0	0.0	0.0
MRPL46	26589	symbol	H. sapiens	26589	H. sapiens	MRPL46	mitochondrial ribosomal protein L46	GO:0008150 biological_process		Predicted intracellular proteins; Ribosomal proteins	Mitochondria (Supported); Additional: Cell Junctions;Nucleoplasm				0.0	0.0	0.0	0.0	1.0	0.0	0.0	0.0	0.0	0.0	0.0	0.0	0.0	0.0	0.0	0.0	0.0	0.0	0.0	0.0
NDUFA9	4704	symbol	H. sapiens	4704	H. sapiens	NDUFA9	NADH:ubiquinone oxidoreductase subunit A9	GO:1901004 ubiquinone-6 metabolic process;GO:1901006 ubiquinone-6 biosynthetic process;GO:0006744 ubiquinone biosynthetic process		Predicted intracellular proteins; Disease related genes	Mitochondria (Supported); Additional: Nucleoplasm	NADH; Flavin adenine dinucleotide		(M5936)HALLMARK OXIDATIVE PHOSPHORYLATION	1.0	0.0	0.0	0.0	0.0	0.0	0.0	0.0	0.0	0.0	0.0	0.0	0.0	0.0	0.0	0.0	0.0	0.0	0.0	0.0
NDUFC2	4718	symbol	H. sapiens	4718	H. sapiens	NDUFC2	NADH:ubiquinone oxidoreductase subunit C2	GO:0006120 mitochondrial electron transport, NADH to ubiquinone;GO:0010257 NADH dehydrogenase complex assembly;GO:0032981 mitochondrial respiratory chain complex I assembly		Predicted intracellular proteins	Mitochondria (Supported)	NADH; Carvedilol		(M5936)HALLMARK OXIDATIVE PHOSPHORYLATION	1.0	0.0	0.0	0.0	0.0	0.0	0.0	0.0	0.0	0.0	0.0	0.0	0.0	0.0	0.0	0.0	0.0	0.0	0.0	0.0
PXN	5829	symbol	H. sapiens	5829	H. sapiens	PXN	paxillin	GO:0007172 signal complex assembly;GO:0060396 growth hormone receptor signaling pathway;GO:0071378 cellular response to growth hormone stimulus		Predicted intracellular proteins	Focal adhesion sites (Enhanced); Additional: Centrosome;Cytosol		(M118)PID INTEGRIN A9B1 PATHWAY; (M125)PID IGF1 PATHWAY; (M277)PID INTEGRIN A4B1 PATHWAY	(M5893)HALLMARK MITOTIC SPINDLE	0.0	0.0	0.0	0.0	0.0	1.0	0.0	0.0	0.0	0.0	0.0	0.0	0.0	1.0	1.0	0.0	0.0	0.0	0.0	0.0
RHEB	6009	symbol	H. sapiens	6009	H. sapiens	RHEB	Ras homolog, mTORC1 binding	GO:2000074 regulation of type B pancreatic cell development;GO:0048714 positive regulation of oligodendrocyte differentiation;GO:0003323 type B pancreatic cell development		Cancer-related genes:Mutated cancer genes; Cancer-related genes:Mutational cancer driver genes; Predicted intracellular proteins		Guanosine-5'-Triphosphate; Guanosine-5'-Diphosphate	(M121)PID MTOR 4PATHWAY		0.0	0.0	0.0	0.0	0.0	0.0	0.0	0.0	0.0	1.0	0.0	0.0	0.0	0.0	0.0	0.0	0.0	0.0	0.0	1.0
SLC35B2	347734	symbol	H. sapiens	347734	H. sapiens	SLC35B2	solute carrier family 35 member B2	GO:0046963 3'-phosphoadenosine 5'-phosphosulfate transport;GO:1902559 3'-phospho-5'-adenylyl sulfate transmembrane transport;GO:0034036 purine ribonucleoside bisphosphate biosynthetic process		Transporters:Electrochemical Potential-driven transporters	Vesicles (Approved)			(M5949)HALLMARK PEROXISOME; (M5948)HALLMARK BILE ACID METABOLISM	0.0	1.0	0.0	0.0	0.0	0.0	1.0	0.0	0.0	0.0	0.0	0.0	0.0	0.0	0.0	0.0	0.0	0.0	0.0	0.0
TAF6L	10629	symbol	H. sapiens	10629	H. sapiens	TAF6L	TATA-box binding protein associated factor 6 like	GO:1904672 regulation of somatic stem cell population maintenance;GO:0051123 RNA polymerase II preinitiation complex assembly;GO:2000036 regulation of stem cell population maintenance		Predicted intracellular proteins	Nucleoplasm (Supported)				0.0	0.0	0.0	0.0	0.0	0.0	0.0	0.0	0.0	0.0	1.0	0.0	0.0	0.0	0.0	0.0	0.0	0.0	0.0	0.0
TRIT1	54802	symbol	H. sapiens	54802	H. sapiens	TRIT1	tRNA isopentenyltransferase 1	GO:0070900 mitochondrial tRNA modification;GO:1900864 mitochondrial RNA modification;GO:0090646 mitochondrial tRNA processing		ENZYME proteins:Transferases; Predicted intracellular proteins; Enzymes	Mitochondria (Supported)				0.0	0.0	0.0	1.0	0.0	0.0	0.0	0.0	0.0	0.0	0.0	0.0	0.0	0.0	0.0	0.0	0.0	0.0	0.0	0.0
TSC22D2	9819	symbol	H. sapiens	9819	H. sapiens	TSC22D2	TSC22 domain family member 2	GO:0006970 response to osmotic stress;GO:0009628 response to abiotic stimulus;GO:0006357 regulation of transcription by RNA polymerase II		Predicted intracellular proteins; Transcription factors:Basic domains	Cytosol (Approved)				0.0	0.0	0.0	0.0	0.0	0.0	0.0	0.0	0.0	0.0	0.0	0.0	0.0	0.0	0.0	0.0	0.0	0.0	0.0	0.0
ZFX	7543	symbol	H. sapiens	7543	H. sapiens	ZFX	zinc finger protein X-linked	GO:0060746 parental behavior;GO:0019098 reproductive behavior;GO:0048599 oocyte development		Transcription factors:Zinc-coordinating DNA-binding domains; Predicted intracellular proteins	Nucleoplasm (Approved); Additional: Nucleoli				0.0	0.0	0.0	0.0	0.0	0.0	0.0	0.0	0.0	0.0	0.0	0.0	0.0	0.0	0.0	0.0	1.0	0.0	0.0	0.0
ZMYND8	23613	symbol	H. sapiens	23613	H. sapiens	ZMYND8	zinc finger MYND-type containing 8	GO:1902897 regulation of postsynaptic density protein 95 clustering;GO:1902952 positive regulation of dendritic spine maintenance;GO:0097119 postsynaptic density protein 95 clustering		Predicted intracellular proteins	Nucleoplasm (Supported); Additional: Golgi apparatus				0.0	0.0	0.0	0.0	0.0	0.0	0.0	0.0	0.0	0.0	0.0	0.0	0.0	0.0	0.0	0.0	0.0	0.0	0.0	0.0
ALG8	79053	symbol	H. sapiens	79053	H. sapiens	ALG8	ALG8 alpha-1,3-glucosyltransferase	GO:0006488 dolichol-linked oligosaccharide biosynthetic process;GO:0006490 oligosaccharide-lipid intermediate biosynthetic process;GO:0018279 protein N-linked glycosylation via asparagine		ENZYME proteins:Transferases; Potential drug targets; Enzymes; Disease related genes	Nucleoplasm (Approved)				0.0	1.0	0.0	0.0	0.0	0.0	1.0	0.0	0.0	0.0	0.0	0.0	0.0	0.0	0.0	0.0	0.0	0.0	0.0	0.0
ASPM	259266	symbol	H. sapiens	259266	H. sapiens	ASPM	assembly factor for spindle microtubules	GO:0045769 negative regulation of asymmetric cell division;GO:0021873 forebrain neuroblast division;GO:0009786 regulation of asymmetric cell division		Cancer-related genes:Mutational cancer driver genes; Disease related genes; Predicted intracellular proteins	Cytosol;Plasma membrane (Approved)				0.0	0.0	1.0	0.0	0.0	0.0	0.0	0.0	0.0	0.0	0.0	0.0	1.0	0.0	0.0	0.0	1.0	0.0	0.0	0.0
CDK4	1019	symbol	H. sapiens	1019	H. sapiens	CDK4	cyclin dependent kinase 4	GO:1904636 response to ionomycin;GO:1904637 cellular response to ionomycin;GO:1904627 response to phorbol 13-acetate 12-myristate	CMGC Ser/Thr protein kinase family	Cancer-related genes:Candidate cancer biomarkers; ENZYME proteins:Transferases; Cancer-related genes:Mutated cancer genes; Predicted intracellular proteins; FDA approved drug targets:Small molecule drugs; Enzymes; Disease related genes; Kinases:CMGC Ser/Thr protein kinases	Cytosol (Supported); Additional: Nuclear membrane;Nucleoli;Nucleoplasm	Purvalanol; Alvocidib; Palbociclib; Ribociclib; Abemaciclib; Fostamatinib	(M3686)SA REG CASCADE OF CYCLIN EXPR; (M1529)SA G1 AND S PHASES; (M176)PID FOXM1 PATHWAY	(M5928)HALLMARK MYC TARGETS V2; (M5923)HALLMARK PI3K AKT MTOR SIGNALING; (M5901)HALLMARK G2M CHECKPOINT	0.0	0.0	1.0	0.0	0.0	1.0	1.0	1.0	0.0	0.0	1.0	1.0	1.0	0.0	1.0	1.0	1.0	0.0	0.0	0.0
CENPJ	55835	symbol	H. sapiens	55835	H. sapiens	CENPJ	centromere protein J	GO:0030954 astral microtubule nucleation;GO:1903724 positive regulation of centriole elongation;GO:0051418 microtubule nucleation by microtubule organizing center		Predicted intracellular proteins; Disease related genes	Centrosome;Nucleoplasm;Plasma membrane (Approved)			(M5893)HALLMARK MITOTIC SPINDLE	0.0	0.0	1.0	0.0	0.0	0.0	0.0	0.0	0.0	1.0	0.0	0.0	1.0	0.0	0.0	0.0	0.0	0.0	0.0	0.0
COQ7	10229	symbol	H. sapiens	10229	H. sapiens	COQ7	coenzyme Q7, hydroxylase	GO:0006744 ubiquinone biosynthetic process;GO:1901663 quinone biosynthetic process;GO:0008340 determination of adult lifespan		Predicted intracellular proteins; Disease related genes	Plasma membrane (Approved); Additional: Nucleoplasm				0.0	0.0	0.0	0.0	0.0	0.0	0.0	0.0	0.0	0.0	0.0	0.0	0.0	0.0	0.0	0.0	0.0	0.0	0.0	0.0
DOLPP1	57171	symbol	H. sapiens	57171	H. sapiens	DOLPP1	dolichyldiphosphatase 1	GO:0006489 dolichyl diphosphate biosynthetic process;GO:0046465 dolichyl diphosphate metabolic process;GO:0006488 dolichol-linked oligosaccharide biosynthetic process		ENZYME proteins:Hydrolases; Enzymes	Vesicles (Approved); Additional: Intermediate filaments				0.0	1.0	0.0	0.0	0.0	0.0	1.0	0.0	0.0	0.0	0.0	0.0	0.0	0.0	0.0	0.0	0.0	0.0	0.0	0.0
ELMO2	63916	symbol	H. sapiens	63916	H. sapiens	ELMO2	engulfment and cell motility 2	GO:0006909 phagocytosis;GO:0060326 cell chemotaxis;GO:0007015 actin filament organization		Predicted intracellular proteins; Disease related genes	Cytosol (Supported)		(M71)PID ILK PATHWAY		0.0	0.0	0.0	0.0	0.0	0.0	0.0	0.0	0.0	0.0	0.0	0.0	0.0	1.0	1.0	0.0	0.0	0.0	0.0	0.0
ELOF1	84337	symbol	H. sapiens	84337	H. sapiens	ELOF1	elongation factor 1 homolog	GO:0048096 chromatin-mediated maintenance of transcription;GO:0045815 positive regulation of gene expression, epigenetic;GO:0006368 transcription elongation from RNA polymerase II promoter		Predicted intracellular proteins	Cytosol (Approved)				0.0	0.0	0.0	0.0	0.0	0.0	0.0	0.0	0.0	0.0	0.0	0.0	0.0	0.0	0.0	0.0	0.0	0.0	0.0	0.0
FAM98B	283742	symbol	H. sapiens	283742	H. sapiens	FAM98B	family with sequence similarity 98 member B	GO:0006479 protein methylation;GO:0008213 protein alkylation;GO:0043414 macromolecule methylation		Predicted intracellular proteins	Nucleoplasm;Vesicles (Supported)				0.0	0.0	0.0	0.0	0.0	0.0	0.0	0.0	1.0	0.0	0.0	0.0	0.0	0.0	0.0	0.0	0.0	0.0	0.0	0.0
FDX1	2230	symbol	H. sapiens	2230	H. sapiens	FDX1	ferredoxin 1	GO:1904321 response to forskolin;GO:1904322 cellular response to forskolin;GO:0071320 cellular response to cAMP		Predicted intracellular proteins	Mitochondria (Enhanced)	Mitotane		(M5921)HALLMARK COMPLEMENT; (M5936)HALLMARK OXIDATIVE PHOSPHORYLATION	1.0	1.0	0.0	0.0	0.0	1.0	1.0	1.0	0.0	0.0	0.0	0.0	0.0	0.0	0.0	0.0	0.0	0.0	0.0	0.0
GMNN	51053	symbol	H. sapiens	51053	H. sapiens	GMNN	geminin DNA replication inhibitor	GO:0071163 DNA replication preinitiation complex assembly;GO:0035563 positive regulation of chromatin binding;GO:2000104 negative regulation of DNA-dependent DNA replication		Cancer-related genes:Candidate cancer biomarkers; Predicted intracellular proteins; Disease related genes	Nucleoplasm (Enhanced)				0.0	0.0	1.0	0.0	0.0	0.0	0.0	0.0	0.0	0.0	0.0	0.0	1.0	0.0	0.0	0.0	0.0	0.0	0.0	0.0
LCMT1	51451	symbol	H. sapiens	51451	H. sapiens	LCMT1	leucine carboxyl methyltransferase 1	GO:0006481 C-terminal protein methylation;GO:0018410 C-terminal protein amino acid modification;GO:0090231 regulation of spindle checkpoint		ENZYME proteins:Transferases; Predicted intracellular proteins; Enzymes	Cytosol;Nucleoplasm (Approved)	Leucine			0.0	0.0	1.0	0.0	0.0	0.0	0.0	0.0	1.0	0.0	0.0	0.0	1.0	0.0	0.0	0.0	0.0	0.0	0.0	0.0
MRPL37	51253	symbol	H. sapiens	51253	H. sapiens	MRPL37	mitochondrial ribosomal protein L37	GO:0006412 translation;GO:0043043 peptide biosynthetic process;GO:0043604 amide biosynthetic process		Predicted intracellular proteins; Ribosomal proteins	Mitochondria (Supported)				0.0	0.0	0.0	0.0	1.0	0.0	0.0	0.0	0.0	0.0	0.0	1.0	0.0	0.0	0.0	0.0	0.0	0.0	0.0	0.0
MRPL40	64976	symbol	H. sapiens	64976	H. sapiens	MRPL40	mitochondrial ribosomal protein L40	GO:0009653 anatomical structure morphogenesis;GO:0048856 anatomical structure development;GO:0032502 developmental process		Predicted intracellular proteins; Ribosomal proteins	Mitochondria (Supported); Additional: Nucleoli			(M5898)HALLMARK DNA REPAIR	0.0	0.0	0.0	0.0	1.0	0.0	0.0	0.0	0.0	0.0	0.0	0.0	0.0	0.0	0.0	0.0	0.0	0.0	0.0	0.0
NDUFA1	4694	symbol	H. sapiens	4694	H. sapiens	NDUFA1	NADH:ubiquinone oxidoreductase subunit A1	GO:0006120 mitochondrial electron transport, NADH to ubiquinone;GO:0010257 NADH dehydrogenase complex assembly;GO:0032981 mitochondrial respiratory chain complex I assembly		Disease related genes	Cytosol;Mitochondria (Approved)	NADH		(M5936)HALLMARK OXIDATIVE PHOSPHORYLATION	1.0	0.0	0.0	0.0	0.0	0.0	0.0	0.0	0.0	0.0	0.0	0.0	0.0	0.0	0.0	0.0	0.0	0.0	0.0	0.0
NDUFAF1	51103	symbol	H. sapiens	51103	H. sapiens	NDUFAF1	NADH:ubiquinone oxidoreductase complex assembly factor 1	GO:0051131 chaperone-mediated protein complex assembly;GO:0006120 mitochondrial electron transport, NADH to ubiquinone;GO:0010257 NADH dehydrogenase complex assembly		Predicted intracellular proteins	Cytosol;Mitochondria (Approved)				1.0	0.0	0.0	0.0	0.0	0.0	0.0	0.0	0.0	0.0	0.0	0.0	0.0	0.0	0.0	0.0	0.0	0.0	0.0	0.0
NDUFB11	54539	symbol	H. sapiens	54539	H. sapiens	NDUFB11	NADH:ubiquinone oxidoreductase subunit B11	GO:0010257 NADH dehydrogenase complex assembly;GO:0032981 mitochondrial respiratory chain complex I assembly;GO:0033108 mitochondrial respiratory chain complex assembly		Disease related genes	Mitochondria (Approved)				1.0	0.0	0.0	0.0	0.0	0.0	0.0	0.0	0.0	0.0	0.0	0.0	0.0	0.0	0.0	0.0	0.0	0.0	0.0	0.0
OST4	100128731	symbol	H. sapiens	100128731	H. sapiens	OST4	oligosaccharyltransferase complex subunit 4, non-catalytic	GO:0018279 protein N-linked glycosylation via asparagine;GO:0018196 peptidyl-asparagine modification;GO:0006487 protein N-linked glycosylation							0.0	1.0	0.0	0.0	0.0	0.0	0.0	0.0	0.0	0.0	0.0	0.0	0.0	0.0	0.0	0.0	0.0	0.0	0.0	0.0
OTUD5	55593	symbol	H. sapiens	55593	H. sapiens	OTUD5	OTU deubiquitinase 5	GO:1904515 positive regulation of TORC2 signaling;GO:1903939 regulation of TORC2 signaling;GO:0038203 TORC2 signaling		Predicted intracellular proteins; Peptidases:Cysteine-type peptidases; ENZYME proteins:Hydrolases; Enzymes	Cytosol (Approved); Additional: Nucleoli fibrillar center;Nucleoplasm				0.0	0.0	0.0	0.0	0.0	0.0	0.0	0.0	0.0	0.0	0.0	0.0	0.0	0.0	0.0	0.0	0.0	0.0	0.0	0.0
PDS5A	23244	symbol	H. sapiens	23244	H. sapiens	PDS5A	PDS5 cohesin associated factor A	GO:0007064 mitotic sister chromatid cohesion;GO:0008156 negative regulation of DNA replication;GO:0007062 sister chromatid cohesion		Predicted intracellular proteins	Nucleoplasm (Enhanced)				0.0	0.0	1.0	0.0	0.0	0.0	0.0	0.0	0.0	0.0	0.0	0.0	1.0	0.0	0.0	0.0	0.0	1.0	0.0	0.0
RBM33	155435	symbol	H. sapiens	155435	H. sapiens	RBM33	RNA binding motif protein 33			Predicted intracellular proteins	Nucleoplasm (Approved)				0.0	0.0	0.0	0.0	0.0	0.0	0.0	0.0	0.0	0.0	0.0	0.0	0.0	0.0	0.0	0.0	0.0	0.0	0.0	0.0
SLC2A1	6513	symbol	H. sapiens	6513	H. sapiens	SLC2A1	solute carrier family 2 member 1	GO:1904016 response to Thyroglobulin triiodothyronine;GO:0098708 glucose import across plasma membrane;GO:0098704 carbohydrate import across plasma membrane		Cancer-related genes:Candidate cancer biomarkers; Predicted intracellular proteins; Transporters:Electrochemical Potential-driven transporters; Disease related genes; Potential drug targets	Plasma membrane (Enhanced)	Resveratrol; Carboxymethylcellulose	(M44)PID HIF2PATHWAY; (M255)PID HIF1 TFPATHWAY; (M66)PID MYC ACTIV PATHWAY	(M5923)HALLMARK PI3K AKT MTOR SIGNALING; (M5891)HALLMARK HYPOXIA; (M5906)HALLMARK ESTROGEN RESPONSE EARLY	0.0	0.0	0.0	0.0	0.0	1.0	0.0	0.0	0.0	0.0	0.0	0.0	0.0	0.0	0.0	0.0	0.0	0.0	0.0	0.0
SMG7	9887	symbol	H. sapiens	9887	H. sapiens	SMG7	SMG7 nonsense mediated mRNA decay factor	GO:0000184 nuclear-transcribed mRNA catabolic process, nonsense-mediated decay;GO:0006406 mRNA export from nucleus;GO:0071427 mRNA-containing ribonucleoprotein complex export from nucleus		Predicted intracellular proteins	Cytosol;Intermediate filaments (Supported)				0.0	0.0	0.0	0.0	0.0	0.0	0.0	0.0	0.0	0.0	0.0	0.0	0.0	0.0	0.0	0.0	0.0	0.0	0.0	0.0
STAG2	10735	symbol	H. sapiens	10735	H. sapiens	STAG2	stromal antigen 2	GO:0007062 sister chromatid cohesion;GO:0090307 mitotic spindle assembly;GO:0007052 mitotic spindle organization		Cancer-related genes:Mutated cancer genes; Cancer-related genes:Mutational cancer driver genes; Predicted intracellular proteins			(M129)PID PLK1 PATHWAY		0.0	0.0	1.0	0.0	0.0	0.0	0.0	0.0	0.0	0.0	0.0	0.0	1.0	0.0	0.0	0.0	0.0	0.0	0.0	0.0
VPS54	51542	symbol	H. sapiens	51542	H. sapiens	VPS54	VPS54 subunit of GARP complex	GO:0060052 neurofilament cytoskeleton organization;GO:0006896 Golgi to vacuole transport;GO:0048873 homeostasis of number of cells within a tissue		Predicted intracellular proteins	Golgi apparatus (Enhanced); Additional: Nucleoplasm				0.0	0.0	0.0	0.0	0.0	0.0	0.0	0.0	0.0	0.0	0.0	0.0	0.0	0.0	0.0	0.0	0.0	0.0	0.0	0.0
WWTR1	25937	symbol	H. sapiens	25937	H. sapiens	WWTR1	WW domain containing transcription regulator 1	GO:0072257 metanephric nephron tubule epithelial cell differentiation;GO:0072307 regulation of metanephric nephron tubule epithelial cell differentiation;GO:0072182 regulation of nephron tubule epithelial cell differentiation		Predicted intracellular proteins; Cancer-related genes	Nuclear bodies;Nucleoplasm (Supported); Additional: Cytosol			(M5896)HALLMARK TGF BETA SIGNALING; (M5909)HALLMARK MYOGENESIS	0.0	0.0	1.0	0.0	0.0	0.0	0.0	0.0	0.0	0.0	0.0	0.0	0.0	0.0	0.0	0.0	1.0	0.0	0.0	0.0
ZNF629	23361	symbol	H. sapiens	23361	H. sapiens	ZNF629	zinc finger protein 629	GO:0045944 positive regulation of transcription by RNA polymerase II;GO:0045893 positive regulation of transcription, DNA-templated;GO:1903508 positive regulation of nucleic acid-templated transcription		Transcription factors:Zinc-coordinating DNA-binding domains; Predicted intracellular proteins	Nucleoplasm (Supported); Additional: Golgi apparatus				0.0	0.0	0.0	0.0	0.0	0.0	0.0	0.0	0.0	0.0	0.0	0.0	0.0	0.0	0.0	0.0	0.0	0.0	0.0	0.0
ARF1	375	symbol	H. sapiens	375	H. sapiens	ARF1	ADP ribosylation factor 1	GO:0055108 Golgi to transport vesicle transport;GO:1990386 mitotic cleavage furrow ingression;GO:1902824 positive regulation of late endosome to lysosome transport		Predicted intracellular proteins	Cytosol (Approved); Additional: Plasma membrane	1,3-Propanediol; Guanosine-3'-monophosphate-5'-diphosphate; Guanosine-5'-Triphosphate; Guanosine-5'-Diphosphate; Brefeldin A; Myristic acid; Glycerin	(M120)PID ARF6 DOWNSTREAM PATHWAY; (M1529)SA G1 AND S PHASES; (M243)PID ARF 3PATHWAY	(M5910)HALLMARK PROTEIN SECRETION; (M5923)HALLMARK PI3K AKT MTOR SIGNALING	0.0	1.0	1.0	0.0	0.0	0.0	1.0	0.0	0.0	0.0	0.0	0.0	1.0	1.0	0.0	0.0	0.0	0.0	0.0	1.0
BRAT1	221927	symbol	H. sapiens	221927	H. sapiens	BRAT1	BRCA1 associated ATM activator 1	GO:0051646 mitochondrion localization;GO:0010212 response to ionizing radiation;GO:0030307 positive regulation of cell growth		Predicted intracellular proteins; Disease related genes	Nucleoplasm (Supported)				0.0	0.0	0.0	0.0	0.0	0.0	0.0	0.0	0.0	0.0	0.0	0.0	0.0	0.0	0.0	0.0	0.0	0.0	0.0	0.0
CARS2	79587	symbol	H. sapiens	79587	H. sapiens	CARS2	cysteinyl-tRNA synthetase 2, mitochondrial	GO:0006423 cysteinyl-tRNA aminoacylation;GO:0006418 tRNA aminoacylation for protein translation;GO:0043039 tRNA aminoacylation		ENZYME proteins:Ligase; Predicted intracellular proteins; Enzymes; Disease related genes; Potential drug targets	Mitochondria;Nucleoplasm (Approved)	Cysteine			0.0	0.0	0.0	0.0	1.0	0.0	0.0	0.0	0.0	0.0	0.0	1.0	0.0	0.0	0.0	0.0	0.0	0.0	0.0	0.0
COA6	388753	symbol	H. sapiens	388753	H. sapiens	COA6	cytochrome c oxidase assembly factor 6	GO:0042774 plasma membrane ATP synthesis coupled electron transport;GO:0008535 respiratory chain complex IV assembly;GO:0017004 cytochrome complex assembly		Predicted intracellular proteins; Disease related genes	Mitochondria (Supported); Additional: Nucleoplasm				1.0	0.0	0.0	0.0	0.0	0.0	0.0	0.0	0.0	0.0	0.0	0.0	0.0	0.0	0.0	0.0	0.0	0.0	0.0	1.0
COX18	285521	symbol	H. sapiens	285521	H. sapiens	COX18	cytochrome c oxidase assembly factor COX18	GO:0032978 protein insertion into membrane from inner side;GO:0032979 protein insertion into mitochondrial inner membrane from matrix;GO:0033617 mitochondrial cytochrome c oxidase assembly		Transporters:Electrochemical Potential-driven transporters					1.0	0.0	0.0	0.0	0.0	0.0	0.0	0.0	0.0	1.0	0.0	0.0	0.0	0.0	0.0	0.0	0.0	0.0	0.0	1.0
CTU1	90353	symbol	H. sapiens	90353	H. sapiens	CTU1	cytosolic thiouridylase subunit 1	GO:0002143 tRNA wobble position uridine thiolation;GO:0032447 protein urmylation;GO:0034227 tRNA thio-modification		Predicted intracellular proteins					0.0	0.0	0.0	0.0	0.0	0.0	0.0	0.0	0.0	0.0	0.0	0.0	0.0	0.0	0.0	0.0	0.0	0.0	0.0	0.0
DHRSX	207063	symbol	H. sapiens	207063	H. sapiens	DHRSX	dehydrogenase/reductase X-linked	GO:0010508 positive regulation of autophagy;GO:0010506 regulation of autophagy;GO:0031331 positive regulation of cellular catabolic process		Predicted intracellular proteins; Predicted secreted proteins	Cytosol (Uncertain); Additional: Mitotic spindle				0.0	0.0	0.0	0.0	0.0	0.0	0.0	0.0	0.0	0.0	0.0	0.0	0.0	0.0	0.0	0.0	0.0	0.0	0.0	0.0
ELP4	26610	symbol	H. sapiens	26610	H. sapiens	ELP4	elongator acetyltransferase complex subunit 4	GO:0002098 tRNA wobble uridine modification;GO:0002097 tRNA wobble base modification;GO:0006368 transcription elongation from RNA polymerase II promoter		Predicted intracellular proteins; Disease related genes	Nucleoplasm (Supported)			(M5957)HALLMARK PANCREAS BETA CELLS	0.0	0.0	0.0	0.0	0.0	0.0	0.0	0.0	0.0	0.0	1.0	0.0	0.0	0.0	0.0	0.0	0.0	0.0	0.0	0.0
FPGS	2356	symbol	H. sapiens	2356	H. sapiens	FPGS	folylpolyglutamate synthase	GO:0046901 tetrahydrofolylpolyglutamate biosynthetic process;GO:0046900 tetrahydrofolylpolyglutamate metabolic process;GO:0009396 folic acid-containing compound biosynthetic process		Predicted intracellular proteins; Enzymes; ENZYME proteins:Ligase		Glutamic acid; Raltitrexed			0.0	0.0	0.0	0.0	0.0	0.0	0.0	0.0	0.0	0.0	0.0	0.0	0.0	0.0	0.0	1.0	0.0	0.0	0.0	0.0
GATC	283459	symbol	H. sapiens	283459	H. sapiens	GATC	glutamyl-tRNA amidotransferase subunit C	GO:0070681 glutaminyl-tRNAGln biosynthesis via transamidation;GO:0006450 regulation of translational fidelity;GO:0043039 tRNA aminoacylation		Predicted intracellular proteins					0.0	0.0	0.0	1.0	0.0	0.0	0.0	0.0	0.0	0.0	0.0	1.0	0.0	0.0	0.0	0.0	0.0	0.0	0.0	0.0
GPI	2821	symbol	H. sapiens	2821	H. sapiens	GPI	glucose-6-phosphate isomerase	GO:0035994 response to muscle stretch;GO:0051156 glucose 6-phosphate metabolic process;GO:0035902 response to immobilization stress		Cancer-related genes:Candidate cancer biomarkers; ENZYME proteins:Isomerase; Predicted intracellular proteins; Predicted secreted proteins; Enzymes; Disease related genes; Potential drug targets	Cytosol;Plasma membrane (Supported); Additional: Nucleoplasm	alpha-D-glucose 6-phosphate; 6-phospho-D-gluconic acid; 5-phospho-D-arabinohydroxamic acid; D-glucitol 6-phosphate; 5-Phosphoarabinonic Acid; Glucose-6-Phosphate; D-erythrose 4-phosphate; Fructose-6-phosphate; Copper; Artenimol		(M5891)HALLMARK HYPOXIA; (M5924)HALLMARK MTORC1 SIGNALING; (M5936)HALLMARK OXIDATIVE PHOSPHORYLATION	1.0	0.0	0.0	0.0	0.0	0.0	0.0	1.0	0.0	1.0	0.0	0.0	0.0	1.0	0.0	0.0	0.0	0.0	0.0	1.0
HDAC8	55869	symbol	H. sapiens	55869	H. sapiens	HDAC8	histone deacetylase 8	GO:0071922 regulation of cohesin loading;GO:0071921 cohesin loading;GO:1905634 regulation of protein localization to chromatin		Predicted intracellular proteins; FDA approved drug targets:Small molecule drugs; ENZYME proteins:Hydrolases; Enzymes; Disease related genes	Nucleoplasm;Plasma membrane (Approved)	Iron; Zinc; Vorinostat; 4-(dimethylamino)-N-[7-(hydroxyamino)-7-oxoheptyl]benzamide; N-Hydroxy-4-(Methyl{[5-(2-Pyridinyl)-2-Thienyl]Sulfonyl}Amino)Benzamide; Trichostatin A; (2E)-N-hydroxy-3-[1-methyl-4-(phenylacetyl)-1H-pyrrol-2-yl]prop-2-enamide; 5-(4-METHYL-BENZOYLAMINO)-BIPHENYL-3,4'-DICARBOXYLIC ACID 3-DIMETHYLAMIDE-4'-HYDROXYAMIDE; Coumarin 120; Zinc acetate; Ferrous gluconate; Ferrous succ…	(M101)PID HDAC CLASSI PATHWAY		0.0	0.0	1.0	0.0	0.0	0.0	0.0	0.0	0.0	0.0	1.0	0.0	1.0	0.0	0.0	0.0	0.0	0.0	0.0	0.0
IRS2	8660	symbol	H. sapiens	8660	H. sapiens	IRS2	insulin receptor substrate 2	GO:0010748 negative regulation of long-chain fatty acid import across plasma membrane;GO:0140213 negative regulation of long-chain fatty acid import into cell;GO:0010746 regulation of long-chain fatty acid import across plasma membrane		Cancer-related genes:Mutational cancer driver genes; Predicted intracellular proteins	Cytosol (Supported); Additional: Aggresome		(M1718)SIG IL4RECEPTOR IN B LYPHOCYTES; (M125)PID IGF1 PATHWAY; (M233)PID EPO PATHWAY	(M5890)HALLMARK TNFA SIGNALING VIA NFKB; (M5891)HALLMARK HYPOXIA; (M5937)HALLMARK GLYCOLYSIS	1.0	0.0	0.0	0.0	0.0	1.0	0.0	0.0	0.0	0.0	0.0	0.0	0.0	1.0	0.0	1.0	0.0	0.0	0.0	0.0
KIF2C	11004	symbol	H. sapiens	11004	H. sapiens	KIF2C	kinesin family member 2C	GO:0030951 establishment or maintenance of microtubule cytoskeleton polarity;GO:0030952 establishment or maintenance of cytoskeleton polarity;GO:0051315 attachment of mitotic spindle microtubules to kinetochore		Cancer-related genes:Candidate cancer biomarkers; Predicted intracellular proteins	Centrosome;Nucleoplasm (Supported); Additional: Midbody	Phosphoaminophosphonic Acid-Adenylate Ester	(M14)PID AURORA B PATHWAY	(M5951)HALLMARK SPERMATOGENESIS; (M5893)HALLMARK MITOTIC SPINDLE; (M5901)HALLMARK G2M CHECKPOINT	0.0	0.0	1.0	0.0	0.0	0.0	0.0	0.0	0.0	0.0	0.0	0.0	1.0	0.0	0.0	0.0	0.0	0.0	0.0	0.0
MRPL48	51642	symbol	H. sapiens	51642	H. sapiens	MRPL48	mitochondrial ribosomal protein L48			Predicted intracellular proteins; Ribosomal proteins	Mitochondria (Supported)				0.0	0.0	0.0	0.0	1.0	0.0	0.0	0.0	0.0	0.0	0.0	0.0	0.0	0.0	0.0	0.0	0.0	0.0	0.0	0.0
MTG1	92170	symbol	H. sapiens	92170	H. sapiens	MTG1	mitochondrial ribosome associated GTPase 1	GO:0044065 regulation of respiratory system process;GO:0043576 regulation of respiratory gaseous exchange;GO:0070129 regulation of mitochondrial translation		Predicted intracellular proteins	Mitochondria (Supported)				0.0	0.0	0.0	1.0	0.0	0.0	0.0	0.0	0.0	0.0	0.0	1.0	0.0	0.0	0.0	0.0	0.0	0.0	0.0	0.0
NDUFS7	374291	symbol	H. sapiens	374291	H. sapiens	NDUFS7	NADH:ubiquinone oxidoreductase core subunit S7	GO:0015988 energy coupled proton transmembrane transport, against electrochemical gradient;GO:0015990 electron transport coupled proton transport;GO:0006120 mitochondrial electron transport, NADH to ubiquinone		Predicted intracellular proteins; Enzymes; ENZYME proteins:Oxidoreductases; Disease related genes; Potential drug targets		NADH		(M5936)HALLMARK OXIDATIVE PHOSPHORYLATION	1.0	0.0	0.0	0.0	0.0	0.0	0.0	0.0	0.0	0.0	0.0	0.0	0.0	0.0	0.0	0.0	0.0	0.0	0.0	0.0
ODR4	54953	symbol	H. sapiens	54953	H. sapiens	ODR4	odr-4 GPCR localization factor homolog	GO:0008104 protein localization;GO:0033036 macromolecule localization;GO:0051179 localization			Nucleoplasm;Plasma membrane (Approved)				0.0	0.0	0.0	0.0	0.0	0.0	0.0	0.0	0.0	0.0	0.0	0.0	0.0	0.0	0.0	0.0	0.0	0.0	0.0	0.0
PCYT1A	5130	symbol	H. sapiens	5130	H. sapiens	PCYT1A	phosphate cytidylyltransferase 1A, choline	GO:0006657 CDP-choline pathway;GO:0006656 phosphatidylcholine biosynthetic process;GO:0046470 phosphatidylcholine metabolic process		ENZYME proteins:Transferases; Predicted intracellular proteins; Enzymes; Disease related genes; Potential drug targets	Nucleoplasm (Approved); Additional: Cytosol	Choline; Choline salicylate			0.0	0.0	0.0	0.0	0.0	0.0	1.0	0.0	0.0	0.0	0.0	0.0	0.0	0.0	0.0	0.0	0.0	0.0	0.0	0.0
PDE12	201626	symbol	H. sapiens	201626	H. sapiens	PDE12	phosphodiesterase 12	GO:0000958 mitochondrial mRNA catabolic process;GO:0000957 mitochondrial RNA catabolic process;GO:0044528 regulation of mitochondrial mRNA stability		Predicted intracellular proteins; ENZYME proteins:Hydrolases; Enzymes					1.0	0.0	0.0	0.0	0.0	1.0	0.0	1.0	0.0	0.0	0.0	1.0	0.0	0.0	0.0	0.0	0.0	0.0	0.0	0.0
POLG	5428	symbol	H. sapiens	5428	H. sapiens	POLG	DNA polymerase gamma, catalytic subunit	GO:0006287 base-excision repair, gap-filling;GO:0006264 mitochondrial DNA replication;GO:0055093 response to hyperoxia		ENZYME proteins:Transferases; Predicted intracellular proteins; Enzymes; Disease related genes; Potential drug targets	Mitochondria (Supported)				0.0	0.0	0.0	0.0	0.0	0.0	0.0	0.0	0.0	0.0	0.0	0.0	0.0	0.0	0.0	0.0	0.0	1.0	0.0	0.0
RAD1	5810	symbol	H. sapiens	5810	H. sapiens	RAD1	RAD1 checkpoint DNA exonuclease	GO:0051598 meiotic recombination checkpoint signaling;GO:0033313 meiotic cell cycle checkpoint signaling;GO:0045835 negative regulation of meiotic nuclear division		Predicted intracellular proteins; ENZYME proteins:Hydrolases; Enzymes	Nucleoplasm;Vesicles (Approved)		(M46)PID ATR PATHWAY; (M1)PID FANCONI PATHWAY; (M105)PID TELOMERASE PATHWAY	(M5925)HALLMARK E2F TARGETS	0.0	0.0	1.0	0.0	0.0	0.0	0.0	0.0	0.0	1.0	0.0	0.0	1.0	0.0	0.0	0.0	0.0	1.0	0.0	0.0
STT3B	201595	symbol	H. sapiens	201595	H. sapiens	STT3B	STT3 oligosaccharyltransferase complex catalytic subunit B	GO:0043686 co-translational protein modification;GO:0018279 protein N-linked glycosylation via asparagine;GO:0018196 peptidyl-asparagine modification		ENZYME proteins:Transferases; Potential drug targets; Enzymes; Disease related genes	Endoplasmic reticulum (Supported)				0.0	1.0	0.0	0.0	0.0	0.0	0.0	0.0	0.0	0.0	0.0	0.0	0.0	0.0	0.0	0.0	0.0	0.0	0.0	0.0
SUDS3	64426	symbol	H. sapiens	64426	H. sapiens	SUDS3	SDS3 homolog, SIN3A corepressor complex component	GO:0021762 substantia nigra development;GO:0048857 neural nucleus development;GO:0016575 histone deacetylation		Predicted intracellular proteins	Cytosol;Nuclear bodies (Supported)				0.0	0.0	0.0	0.0	0.0	0.0	0.0	0.0	0.0	0.0	1.0	0.0	0.0	0.0	0.0	0.0	0.0	0.0	0.0	0.0
TRMT61A	115708	symbol	H. sapiens	115708	H. sapiens	TRMT61A	tRNA methyltransferase 61A	GO:0080009 mRNA methylation;GO:0016556 mRNA modification;GO:0030488 tRNA methylation		ENZYME proteins:Transferases; Predicted intracellular proteins; Enzymes	Mitochondria (Approved)				0.0	0.0	0.0	0.0	0.0	0.0	0.0	0.0	1.0	0.0	0.0	0.0	0.0	0.0	0.0	0.0	0.0	0.0	1.0	0.0
UBE2C	11065	symbol	H. sapiens	11065	H. sapiens	UBE2C	ubiquitin conjugating enzyme E2 C	GO:0031536 positive regulation of exit from mitosis;GO:0010994 free ubiquitin chain polymerization;GO:1904668 positive regulation of ubiquitin protein ligase activity		Cancer-related genes:Candidate cancer biomarkers; Predicted intracellular proteins; ENZYME proteins:Transferases; Enzymes	Cytosol;Plasma membrane (Supported)			(M5901)HALLMARK G2M CHECKPOINT	0.0	0.0	1.0	0.0	0.0	0.0	0.0	0.0	0.0	0.0	0.0	0.0	1.0	0.0	0.0	0.0	0.0	0.0	0.0	0.0
UBE2G2	7327	symbol	H. sapiens	7327	H. sapiens	UBE2G2	ubiquitin conjugating enzyme E2 G2	GO:1904153 negative regulation of retrograde protein transport, ER to cytosol;GO:0070862 negative regulation of protein exit from endoplasmic reticulum;GO:1904152 regulation of retrograde protein transport, ER to cytosol		ENZYME proteins:Transferases; Predicted intracellular proteins; Enzymes					1.0	0.0	0.0	0.0	0.0	0.0	0.0	0.0	0.0	0.0	0.0	0.0	0.0	0.0	0.0	0.0	0.0	0.0	0.0	0.0
UCHL5	51377	symbol	H. sapiens	51377	H. sapiens	UCHL5	ubiquitin C-terminal hydrolase L5	GO:0048853 forebrain morphogenesis;GO:0021670 lateral ventricle development;GO:0021591 ventricular system development		Predicted intracellular proteins; Peptidases:Cysteine-type peptidases; ENZYME proteins:Hydrolases; Enzymes	Cytosol;Nucleoplasm (Supported); Additional: Nucleoli			(M5924)HALLMARK MTORC1 SIGNALING	0.0	0.0	0.0	0.0	0.0	0.0	0.0	0.0	0.0	0.0	0.0	0.0	0.0	0.0	0.0	0.0	0.0	1.0	0.0	0.0
WARS2	10352	symbol	H. sapiens	10352	H. sapiens	WARS2	tryptophanyl tRNA synthetase 2, mitochondrial	GO:0070183 mitochondrial tryptophanyl-tRNA aminoacylation;GO:0006436 tryptophanyl-tRNA aminoacylation;GO:0070127 tRNA aminoacylation for mitochondrial protein translation		ENZYME proteins:Ligase; Predicted intracellular proteins; Enzymes; Disease related genes; Potential drug targets	Mitochondria (Supported)	Tryptophan			0.0	0.0	0.0	1.0	1.0	0.0	0.0	0.0	0.0	0.0	0.0	1.0	0.0	0.0	0.0	0.0	0.0	0.0	0.0	0.0
WDR48	57599	symbol	H. sapiens	57599	H. sapiens	WDR48	WD repeat domain 48	GO:1902525 regulation of protein monoubiquitination;GO:1903003 positive regulation of protein deubiquitination;GO:0072520 seminiferous tubule development		Predicted intracellular proteins	Vesicles (Supported)		(M1)PID FANCONI PATHWAY		0.0	0.0	0.0	0.0	0.0	0.0	0.0	0.0	0.0	0.0	0.0	0.0	0.0	0.0	0.0	0.0	1.0	1.0	0.0	0.0
5-Mar						None	None	None	None	None	None	None	None	None	nan	nan	nan	nan	nan	nan	nan	nan	nan	nan	nan	nan	nan	nan	nan	nan	nan	nan	nan	nan
APC	324	symbol	H. sapiens	324	H. sapiens	APC	APC regulator of WNT signaling pathway	GO:1904781 positive regulation of protein localization to centrosome;GO:1904779 regulation of protein localization to centrosome;GO:0031274 positive regulation of pseudopodium assembly		Cancer-related genes:Mutated cancer genes; Cancer-related genes:Mutational cancer driver genes; Disease related genes; Predicted intracellular proteins	Plasma membrane (Approved); Additional: Golgi apparatus;Nucleoplasm		(M31)PID BETA CATENIN DEG PATHWAY; (M90)PID WNT CANONICAL PATHWAY; (M7871)ST GRANULE CELL SURVIVAL PATHWAY	(M5896)HALLMARK TGF BETA SIGNALING; (M5893)HALLMARK MITOTIC SPINDLE	0.0	0.0	1.0	0.0	0.0	1.0	0.0	0.0	1.0	0.0	0.0	0.0	1.0	1.0	0.0	0.0	0.0	0.0	0.0	0.0
ATXN7L3	56970	symbol	H. sapiens	56970	H. sapiens	ATXN7L3	ataxin 7 like 3	GO:0016578 histone deubiquitination;GO:0010390 histone monoubiquitination;GO:0016574 histone ubiquitination		Predicted intracellular proteins	Nuclear speckles (Approved); Additional: Plasma membrane				0.0	0.0	0.0	0.0	0.0	0.0	0.0	0.0	0.0	0.0	1.0	0.0	0.0	0.0	0.0	0.0	0.0	0.0	0.0	0.0
C3orf38	285237	symbol	H. sapiens	285237	H. sapiens	C3orf38	chromosome 3 open reading frame 38	GO:0043065 positive regulation of apoptotic process;GO:0043068 positive regulation of programmed cell death;GO:0010942 positive regulation of cell death		Predicted intracellular proteins	Cytosol;Plasma membrane (Approved); Additional: Nucleoplasm				0.0	0.0	0.0	0.0	0.0	0.0	0.0	0.0	0.0	0.0	0.0	0.0	0.0	0.0	0.0	0.0	0.0	0.0	0.0	0.0
CAND1	55832	symbol	H. sapiens	55832	H. sapiens	CAND1	cullin associated and neddylation dissociated 1	GO:0010265 SCF complex assembly;GO:0045899 positive regulation of RNA polymerase II transcription preinitiation complex assembly;GO:0045898 regulation of RNA polymerase II transcription preinitiation complex assembly		Predicted intracellular proteins	Cytosol;Golgi apparatus;Nucleoplasm (Enhanced)				0.0	0.0	0.0	0.0	0.0	0.0	0.0	0.0	0.0	0.0	0.0	0.0	0.0	0.0	0.0	0.0	0.0	0.0	0.0	0.0
CLCC1	23155	symbol	H. sapiens	23155	H. sapiens	CLCC1	chloride channel CLIC like 1	GO:0006821 chloride transport;GO:0015698 inorganic anion transport;GO:0006820 anion transport		Transporters:Transporter channels and pores	Endoplasmic reticulum (Supported)				0.0	0.0	0.0	0.0	0.0	0.0	0.0	0.0	0.0	0.0	0.0	0.0	0.0	0.0	0.0	0.0	0.0	0.0	0.0	0.0
COG7	91949	symbol	H. sapiens	91949	H. sapiens	COG7	component of oligomeric golgi complex 7	GO:0034067 protein localization to Golgi apparatus;GO:0006890 retrograde vesicle-mediated transport, Golgi to endoplasmic reticulum;GO:0007030 Golgi organization		Predicted intracellular proteins; Disease related genes	Golgi apparatus (Supported)				0.0	1.0	0.0	0.0	0.0	0.0	0.0	0.0	0.0	0.0	0.0	0.0	0.0	0.0	0.0	0.0	0.0	0.0	0.0	0.0
COX4I1	1327	symbol	H. sapiens	1327	H. sapiens	COX4I1	cytochrome c oxidase subunit 4I1	GO:0006123 mitochondrial electron transport, cytochrome c to oxygen;GO:0019646 aerobic electron transport chain;GO:0042773 ATP synthesis coupled electron transport		Predicted intracellular proteins; Transporters:Primary Active Transporters	Mitochondria (Supported)	Cholic Acid; N-Formylmethionine		(M5936)HALLMARK OXIDATIVE PHOSPHORYLATION	1.0	0.0	0.0	0.0	0.0	0.0	0.0	0.0	0.0	1.0	0.0	0.0	0.0	0.0	0.0	0.0	0.0	0.0	0.0	1.0
CYFIP1	23191	symbol	H. sapiens	23191	H. sapiens	CYFIP1	cytoplasmic FMR1 interacting protein 1	GO:0099578 regulation of translation at postsynapse, modulating synaptic transmission;GO:0140245 regulation of translation at postsynapse;GO:1903422 negative regulation of synaptic vesicle recycling		Predicted intracellular proteins				(M5947)HALLMARK IL2 STAT5 SIGNALING	0.0	0.0	0.0	0.0	0.0	1.0	0.0	0.0	0.0	0.0	0.0	1.0	0.0	1.0	0.0	0.0	1.0	0.0	0.0	0.0
DDX28	55794	symbol	H. sapiens	55794	H. sapiens	DDX28	DEAD-box helicase 28	GO:1902775 mitochondrial large ribosomal subunit assembly;GO:0061668 mitochondrial ribosome assembly;GO:0000027 ribosomal large subunit assembly		Predicted intracellular proteins; ENZYME proteins:Hydrolases; Enzymes	Cytosol;Mitochondria (Supported); Additional: Nucleoli				0.0	0.0	0.0	0.0	0.0	0.0	0.0	0.0	0.0	0.0	0.0	0.0	0.0	0.0	0.0	0.0	0.0	0.0	0.0	0.0
EAPP	55837	symbol	H. sapiens	55837	H. sapiens	EAPP	E2F associated phosphoprotein	GO:0032968 positive regulation of transcription elongation from RNA polymerase II promoter;GO:0034244 negative regulation of transcription elongation from RNA polymerase II promoter;GO:0032785 negative regulation of DNA-templated transcription, elongation		Predicted intracellular proteins	Golgi apparatus (Approved); Additional: Cytosol;Nucleoplasm				0.0	0.0	0.0	0.0	0.0	0.0	0.0	0.0	0.0	0.0	0.0	0.0	0.0	0.0	0.0	0.0	0.0	0.0	0.0	0.0
ELOVL1	64834	symbol	H. sapiens	64834	H. sapiens	ELOVL1	ELOVL fatty acid elongase 1	GO:0019367 fatty acid elongation, saturated fatty acid;GO:0019368 fatty acid elongation, unsaturated fatty acid;GO:0034625 fatty acid elongation, monounsaturated fatty acid		ENZYME proteins:Transferases; Enzymes	Endoplasmic reticulum (Supported)				0.0	1.0	0.0	0.0	0.0	0.0	1.0	0.0	0.0	0.0	0.0	0.0	0.0	0.0	0.0	0.0	0.0	0.0	0.0	0.0
FAM104B	90736	symbol	H. sapiens	90736	H. sapiens	FAM104B	family with sequence similarity 104 member B			Predicted intracellular proteins					0.0	0.0	0.0	0.0	0.0	0.0	0.0	0.0	0.0	0.0	0.0	0.0	0.0	0.0	0.0	0.0	0.0	0.0	0.0	0.0
GATAD2A	54815	symbol	H. sapiens	54815	H. sapiens	GATAD2A	GATA zinc finger domain containing 2A	GO:0006305 DNA alkylation;GO:0006306 DNA methylation;GO:0044728 DNA methylation or demethylation		Transcription factors:Zinc-coordinating DNA-binding domains; Predicted intracellular proteins	Nucleoplasm (Enhanced)		(M101)PID HDAC CLASSI PATHWAY		0.0	0.0	0.0	0.0	0.0	0.0	0.0	0.0	1.0	1.0	1.0	0.0	0.0	0.0	0.0	0.0	0.0	0.0	0.0	0.0
H3F3B	3021	gene_synonym	H. sapiens	3021	H. sapiens	H3-3B	H3.3 histone B	GO:0006336 DNA replication-independent nucleosome assembly;GO:0034724 DNA replication-independent nucleosome organization;GO:0006334 nucleosome assembly		Predicted intracellular proteins; Disease related genes; Cancer-related genes	Nucleoplasm (Enhanced)				0.0	0.0	1.0	0.0	0.0	0.0	0.0	0.0	1.0	0.0	0.0	0.0	0.0	0.0	0.0	0.0	0.0	0.0	0.0	0.0
IBA57	200205	symbol	H. sapiens	200205	H. sapiens	IBA57	iron-sulfur cluster assembly factor IBA57	GO:0016226 iron-sulfur cluster assembly;GO:0031163 metallo-sulfur cluster assembly;GO:0006783 heme biosynthetic process		Predicted intracellular proteins; Disease related genes	Mitochondria (Supported)				0.0	0.0	0.0	0.0	0.0	0.0	0.0	0.0	0.0	0.0	0.0	0.0	0.0	0.0	0.0	0.0	0.0	0.0	0.0	0.0
IFNLR1	163702	symbol	H. sapiens	163702	H. sapiens	IFNLR1	interferon lambda receptor 1	GO:0034342 response to type III interferon;GO:1901857 positive regulation of cellular respiration;GO:0002385 mucosal immune response		Predicted intracellular proteins	Cytosol (Approved)				1.0	0.0	0.0	0.0	0.0	0.0	0.0	0.0	0.0	0.0	0.0	0.0	0.0	0.0	0.0	0.0	0.0	0.0	0.0	0.0
LIN54	132660	symbol	H. sapiens	132660	H. sapiens	LIN54	lin-54 DREAM MuvB core complex component	GO:0016584 nucleosome positioning;GO:0034728 nucleosome organization;GO:0031497 chromatin assembly		Predicted intracellular proteins	Cytosol (Approved)				0.0	0.0	1.0	0.0	0.0	0.0	0.0	0.0	0.0	0.0	0.0	0.0	0.0	0.0	0.0	0.0	0.0	0.0	0.0	0.0
MRPL22	29093	symbol	H. sapiens	29093	H. sapiens	MRPL22	mitochondrial ribosomal protein L22	GO:0042255 ribosome assembly;GO:0042254 ribosome biogenesis;GO:0022613 ribonucleoprotein complex biogenesis		Predicted intracellular proteins; Ribosomal proteins	Mitochondria (Approved)				0.0	0.0	0.0	0.0	1.0	0.0	0.0	0.0	0.0	0.0	0.0	1.0	0.0	0.0	0.0	0.0	0.0	0.0	0.0	0.0
MTERF4	130916	symbol	H. sapiens	130916	H. sapiens	MTERF4	mitochondrial transcription termination factor 4	GO:0006390 mitochondrial transcription;GO:0000959 mitochondrial RNA metabolic process;GO:0042255 ribosome assembly		Predicted intracellular proteins	Cytosol;Mitochondria (Supported)				1.0	0.0	0.0	1.0	0.0	0.0	0.0	0.0	0.0	0.0	0.0	0.0	0.0	0.0	0.0	0.0	0.0	0.0	1.0	0.0
NDUFAF7	55471	symbol	H. sapiens	55471	H. sapiens	NDUFAF7	NADH:ubiquinone oxidoreductase complex assembly factor 7	GO:0019918 peptidyl-arginine methylation, to symmetrical-dimethyl arginine;GO:0035247 peptidyl-arginine omega-N-methylation;GO:0035246 peptidyl-arginine N-methylation		ENZYME proteins:Transferases; Predicted intracellular proteins; Enzymes; Disease related genes; Potential drug targets					1.0	0.0	0.0	0.0	0.0	0.0	0.0	0.0	1.0	0.0	0.0	0.0	0.0	0.0	0.0	0.0	0.0	0.0	0.0	0.0
NDUFB9	4715	symbol	H. sapiens	4715	H. sapiens	NDUFB9	NADH:ubiquinone oxidoreductase subunit B9	GO:0006120 mitochondrial electron transport, NADH to ubiquinone;GO:0010257 NADH dehydrogenase complex assembly;GO:0032981 mitochondrial respiratory chain complex I assembly		Predicted intracellular proteins	Mitochondria (Supported)	NADH			1.0	0.0	0.0	0.0	0.0	0.0	0.0	0.0	0.0	0.0	0.0	0.0	0.0	0.0	0.0	0.0	0.0	0.0	0.0	0.0
NIPBL	25836	symbol	H. sapiens	25836	H. sapiens	NIPBL	NIPBL cohesin loading factor	GO:0061780 mitotic cohesin loading;GO:0035261 external genitalia morphogenesis;GO:0034087 establishment of mitotic sister chromatid cohesion		Predicted intracellular proteins; Disease related genes	Nucleoplasm (Supported); Additional: Cytosol;Vesicles			(M5942)HALLMARK UV RESPONSE DN	0.0	0.0	1.0	0.0	0.0	0.0	0.0	0.0	0.0	0.0	1.0	0.0	1.0	0.0	0.0	1.0	1.0	1.0	0.0	0.0
OGDH	4967	symbol	H. sapiens	4967	H. sapiens	OGDH	oxoglutarate dehydrogenase	GO:0061034 olfactory bulb mitral cell layer development;GO:0018335 protein succinylation;GO:0106077 histone succinylation		Predicted intracellular proteins; FDA approved drug targets:Small molecule drugs; Enzymes; ENZYME proteins:Oxidoreductases; Citric acid cycle related proteins	Mitochondria (Enhanced)	NADH; Valproic acid; Xanthinol		(M5936)HALLMARK OXIDATIVE PHOSPHORYLATION	1.0	0.0	0.0	0.0	0.0	0.0	0.0	0.0	0.0	0.0	1.0	0.0	0.0	0.0	0.0	0.0	0.0	0.0	0.0	0.0
OR4A47	403253	symbol	H. sapiens	403253	H. sapiens	OR4A47	olfactory receptor family 4 subfamily A member 47	GO:0050911 detection of chemical stimulus involved in sensory perception of smell;GO:0007608 sensory perception of smell;GO:0050907 detection of chemical stimulus involved in sensory perception		G-protein coupled receptors:Odorant/olfactory and gustatory receptors					0.0	0.0	0.0	0.0	0.0	0.0	0.0	0.0	0.0	0.0	0.0	0.0	0.0	0.0	0.0	0.0	0.0	0.0	0.0	0.0
PDCL	5082	symbol	H. sapiens	5082	H. sapiens	PDCL	phosducin like	GO:1902605 heterotrimeric G-protein complex assembly;GO:0061083 regulation of protein refolding;GO:0061084 negative regulation of protein refolding		Predicted intracellular proteins	Cytosol (Approved); Additional: Nucleoplasm				0.0	0.0	0.0	0.0	0.0	0.0	0.0	0.0	0.0	0.0	0.0	0.0	0.0	0.0	0.0	0.0	0.0	0.0	0.0	0.0
PPME1	51400	symbol	H. sapiens	51400	H. sapiens	PPME1	protein phosphatase methylesterase 1	GO:0006482 protein demethylation;GO:0008214 protein dealkylation;GO:0070988 demethylation		Predicted intracellular proteins; ENZYME proteins:Hydrolases; Enzymes	Nucleoplasm (Supported); Additional: Nuclear bodies				0.0	0.0	1.0	0.0	0.0	0.0	0.0	0.0	0.0	0.0	0.0	0.0	1.0	0.0	0.0	0.0	0.0	0.0	0.0	0.0
RICTOR	253260	symbol	H. sapiens	253260	H. sapiens	RICTOR	RPTOR independent companion of MTOR complex 2	GO:0038203 TORC2 signaling;GO:2000114 regulation of establishment of cell polarity;GO:0032878 regulation of establishment or maintenance of cell polarity		Predicted intracellular proteins	Mitochondria (Approved)		(M249)PID PI3KCI AKT PATHWAY; (M222)PID CXCR3 PATHWAY; (M71)PID ILK PATHWAY	(M5893)HALLMARK MITOTIC SPINDLE	0.0	0.0	0.0	0.0	0.0	0.0	0.0	0.0	0.0	1.0	0.0	0.0	0.0	1.0	1.0	0.0	0.0	0.0	0.0	0.0
RPRD1B	58490	symbol	H. sapiens	58490	H. sapiens	RPRD1B	regulation of nuclear pre-mRNA domain containing 1B	GO:0070940 dephosphorylation of RNA polymerase II C-terminal domain;GO:0031124 mRNA 3'-end processing;GO:0031123 RNA 3'-end processing		Predicted intracellular proteins	Nucleoplasm (Supported)				0.0	0.0	0.0	0.0	0.0	0.0	0.0	0.0	0.0	0.0	0.0	0.0	1.0	0.0	0.0	0.0	0.0	0.0	0.0	0.0
SCD	6319	symbol	H. sapiens	6319	H. sapiens	SCD	stearoyl-CoA desaturase	GO:1903966 monounsaturated fatty acid biosynthetic process;GO:1903964 monounsaturated fatty acid metabolic process;GO:0006636 unsaturated fatty acid biosynthetic process		Enzymes; ENZYME proteins:Oxidoreductases	Endoplasmic reticulum (Enhanced)			(M5892)HALLMARK CHOLESTEROL HOMEOSTASIS; (M5908)HALLMARK ANDROGEN RESPONSE; (M5909)HALLMARK MYOGENESIS	0.0	0.0	0.0	0.0	0.0	0.0	1.0	0.0	0.0	0.0	0.0	0.0	0.0	0.0	0.0	0.0	0.0	0.0	0.0	0.0
SDHAF1	644096	symbol	H. sapiens	644096	H. sapiens	SDHAF1	succinate dehydrogenase complex assembly factor 1	GO:0034552 respiratory chain complex II assembly;GO:0034553 mitochondrial respiratory chain complex II assembly;GO:0033108 mitochondrial respiratory chain complex assembly		Predicted intracellular proteins; Disease related genes	Mitochondria (Approved)				1.0	0.0	0.0	0.0	0.0	0.0	0.0	0.0	0.0	0.0	0.0	0.0	0.0	0.0	0.0	0.0	0.0	0.0	0.0	0.0
SLC25A28	81894	symbol	H. sapiens	81894	H. sapiens	SLC25A28	solute carrier family 25 member 28	GO:0048250 iron import into the mitochondrion;GO:0034755 iron ion transmembrane transport;GO:0006826 iron ion transport		Predicted intracellular proteins; Transporters:Electrochemical Potential-driven transporters				(M5911)HALLMARK INTERFERON ALPHA RESPONSE; (M5913)HALLMARK INTERFERON GAMMA RESPONSE	0.0	0.0	0.0	0.0	0.0	0.0	0.0	0.0	0.0	0.0	0.0	0.0	0.0	0.0	0.0	0.0	0.0	0.0	0.0	0.0
SMARCA5	8467	symbol	H. sapiens	8467	H. sapiens	SMARCA5	SWI/SNF related, matrix associated, actin dependent regulator of chromatin, subfamily a, member 5	GO:0000183 rDNA heterochromatin assembly;GO:0016584 nucleosome positioning;GO:0031507 heterochromatin assembly		Predicted intracellular proteins; Transcription factors:Helix-turn-helix domains	Nucleoplasm (Supported); Additional: Nucleoli fibrillar center	Beta-D-Glucose; 4-Deoxy-Alpha-D-Glucose			0.0	0.0	1.0	0.0	0.0	0.0	0.0	0.0	0.0	0.0	0.0	0.0	0.0	0.0	0.0	0.0	0.0	0.0	0.0	0.0
SNAP23	8773	symbol	H. sapiens	8773	H. sapiens	SNAP23	synaptosome associated protein 23	GO:0002349 histamine production involved in inflammatory response;GO:0002441 histamine secretion involved in inflammatory response;GO:0002553 histamine secretion by mast cell		Transporters:Transporter channels and pores; Predicted intracellular proteins	Plasma membrane (Supported)			(M5910)HALLMARK PROTEIN SECRETION	0.0	0.0	0.0	0.0	0.0	0.0	0.0	0.0	0.0	0.0	0.0	0.0	0.0	0.0	0.0	0.0	0.0	0.0	0.0	0.0
SOS1	6654	symbol	H. sapiens	6654	H. sapiens	SOS1	SOS Ras/Rac guanine nucleotide exchange factor 1	GO:1904693 midbrain morphogenesis;GO:0007296 vitellogenesis;GO:2000973 regulation of pro-B cell differentiation		RAS pathway related proteins; Cancer-related genes:Mutated cancer genes; Predicted intracellular proteins; Disease related genes; Cancer-related genes:Mutational cancer driver genes	Cytosol (Approved)		(M12771)SA PTEN PATHWAY; (M18895)SA TRKA RECEPTOR; (M206)PID PDGFRA PATHWAY	(M5893)HALLMARK MITOTIC SPINDLE	0.0	0.0	0.0	0.0	0.0	0.0	0.0	0.0	0.0	0.0	0.0	0.0	0.0	1.0	0.0	0.0	1.0	0.0	0.0	0.0
ST20	400410	symbol	H. sapiens	400410	H. sapiens	ST20	suppressor of tumorigenicity 20	GO:1902512 positive regulation of apoptotic DNA fragmentation;GO:1903626 positive regulation of DNA catabolic process;GO:0071494 cellular response to UV-C		Predicted intracellular proteins					0.0	0.0	0.0	0.0	0.0	0.0	0.0	0.0	0.0	0.0	0.0	0.0	0.0	0.0	0.0	0.0	0.0	0.0	0.0	0.0
STT3A	3703	symbol	H. sapiens	3703	H. sapiens	STT3A	STT3 oligosaccharyltransferase complex catalytic subunit A	GO:0043686 co-translational protein modification;GO:0018279 protein N-linked glycosylation via asparagine;GO:0018196 peptidyl-asparagine modification		Cancer-related genes:Candidate cancer biomarkers; ENZYME proteins:Transferases; Enzymes; Disease related genes; Potential drug targets	Cytosol;Nucleoplasm (Uncertain); Additional: Vesicles				0.0	1.0	0.0	0.0	0.0	0.0	0.0	0.0	0.0	0.0	0.0	0.0	0.0	0.0	0.0	0.0	0.0	0.0	0.0	0.0
TIMMDC1	51300	symbol	H. sapiens	51300	H. sapiens	TIMMDC1	translocase of inner mitochondrial membrane domain containing 1			Predicted intracellular proteins	Mitochondria (Enhanced); Additional: Nucleoplasm				1.0	0.0	0.0	0.0	0.0	0.0	0.0	0.0	0.0	0.0	0.0	0.0	0.0	0.0	0.0	0.0	0.0	0.0	0.0	0.0
TMEM167A	153339	symbol	H. sapiens	153339	H. sapiens	TMEM167A	transmembrane protein 167A	GO:0045054 constitutive secretory pathway;GO:0006887 exocytosis;GO:0009306 protein secretion			Vesicles (Approved)				0.0	0.0	0.0	0.0	0.0	0.0	0.0	0.0	0.0	0.0	0.0	0.0	0.0	0.0	0.0	0.0	0.0	0.0	0.0	0.0
TRIP13	9319	symbol	H. sapiens	9319	H. sapiens	TRIP13	thyroid hormone receptor interactor 13	GO:0051598 meiotic recombination checkpoint signaling;GO:0033313 meiotic cell cycle checkpoint signaling;GO:0045835 negative regulation of meiotic nuclear division		Predicted intracellular proteins; Disease related genes	Nucleoplasm (Approved)			(M5925)HALLMARK E2F TARGETS	0.0	0.0	0.0	0.0	0.0	0.0	0.0	0.0	0.0	0.0	0.0	0.0	1.0	0.0	0.0	0.0	0.0	1.0	0.0	0.0
TRUB2	26995	symbol	H. sapiens	26995	H. sapiens	TRUB2	TruB pseudouridine synthase family member 2	GO:1990481 mRNA pseudouridine synthesis;GO:0070131 positive regulation of mitochondrial translation;GO:0001522 pseudouridine synthesis		Predicted intracellular proteins					0.0	0.0	0.0	1.0	0.0	0.0	0.0	0.0	0.0	0.0	0.0	1.0	0.0	0.0	0.0	0.0	0.0	0.0	0.0	0.0
TYMS	7298	symbol	H. sapiens	7298	H. sapiens	TYMS	thymidylate synthetase	GO:0006231 dTMP biosynthetic process;GO:0019860 uracil metabolic process;GO:0060574 intestinal epithelial cell maturation		Cancer-related genes:Candidate cancer biomarkers; ENZYME proteins:Transferases; Predicted intracellular proteins; FDA approved drug targets:Small molecule drugs; Enzymes		Raltitrexed; Floxuridine; Trifluridine; Gemcitabine; Fluorouracil; Methotrexate; Pemetrexed; Capecitabine; Thymidine monophosphate; 10-Propargyl-5,8-Dideazafolic Acid; Deoxyuridine monophosphate; S,S-(2-Hydroxyethyl)Thiocysteine; Thymectacin; ANX-510; OSI-7904L; Pralatrexate; 2,4-Diamino-5-phenyl-6-ethylpyrimidine; N-[2-Chloro-5-(trifluoromethyl)phenyl]imidodicarbonimidic diamide; N-(3,5-dimethox…	(M40)PID E2F PATHWAY	(M5898)HALLMARK DNA REPAIR; (M5926)HALLMARK MYC TARGETS V1	0.0	1.0	1.0	0.0	0.0	0.0	1.0	1.0	1.0	0.0	0.0	1.0	0.0	0.0	0.0	1.0	1.0	0.0	0.0	0.0
UQCC1	55245	symbol	H. sapiens	55245	H. sapiens	UQCC1	ubiquinol-cytochrome c reductase complex assembly factor 1	GO:0017062 respiratory chain complex III assembly;GO:0034551 mitochondrial respiratory chain complex III assembly;GO:0017004 cytochrome complex assembly		Predicted intracellular proteins	Plasma membrane (Approved); Additional: Actin filaments;Nucleoplasm				1.0	0.0	0.0	0.0	0.0	0.0	0.0	0.0	0.0	0.0	0.0	0.0	0.0	0.0	0.0	0.0	0.0	0.0	0.0	1.0
VMA21	203547	symbol	H. sapiens	203547	H. sapiens	VMA21	vacuolar ATPase assembly factor VMA21	GO:0070072 vacuolar proton-transporting V-type ATPase complex assembly;GO:0070070 proton-transporting V-type ATPase complex assembly;GO:0070071 proton-transporting two-sector ATPase complex assembly		Disease related genes					0.0	0.0	0.0	0.0	0.0	0.0	0.0	0.0	0.0	0.0	0.0	0.0	0.0	0.0	0.0	0.0	0.0	0.0	0.0	0.0
WHAMM	123720	symbol	H. sapiens	123720	H. sapiens	WHAMM	WASP homolog associated with actin, golgi membranes and microtubules	GO:0090527 actin filament reorganization;GO:0051127 positive regulation of actin nucleation;GO:0097320 plasma membrane tubulation		Predicted intracellular proteins	Cytosol (Supported)				0.0	0.0	0.0	0.0	0.0	0.0	0.0	0.0	0.0	0.0	0.0	0.0	0.0	0.0	0.0	0.0	0.0	0.0	0.0	0.0
ABCB10	23456	symbol	H. sapiens	23456	H. sapiens	ABCB10	ATP binding cassette subfamily B member 10	GO:0034514 mitochondrial unfolded protein response;GO:0070455 positive regulation of heme biosynthetic process;GO:1901465 positive regulation of tetrapyrrole biosynthetic process		Transporters:Primary Active Transporters					0.0	0.0	0.0	0.0	0.0	0.0	0.0	0.0	0.0	0.0	0.0	0.0	0.0	0.0	0.0	0.0	0.0	0.0	0.0	0.0
ACLY	47	symbol	H. sapiens	47	H. sapiens	ACLY	ATP citrate lyase	GO:0006101 citrate metabolic process;GO:0006107 oxaloacetate metabolic process;GO:0072350 tricarboxylic acid metabolic process		Cancer-related genes:Candidate cancer biomarkers; ENZYME proteins:Transferases; Predicted intracellular proteins; Enzymes; Citric acid cycle related proteins	Cytosol;Plasma membrane (Supported); Additional: Nucleoplasm	Bempedoic acid		(M5905)HALLMARK ADIPOGENESIS; (M5924)HALLMARK MTORC1 SIGNALING	0.0	1.0	0.0	0.0	0.0	0.0	1.0	0.0	0.0	0.0	0.0	0.0	0.0	0.0	0.0	0.0	0.0	0.0	0.0	0.0
ADNP	23394	symbol	H. sapiens	23394	H. sapiens	ADNP	activity dependent neuroprotector homeobox	GO:0033484 nitric oxide homeostasis;GO:0010835 regulation of protein ADP-ribosylation;GO:0033483 gas homeostasis		Transcription factors:Zinc-coordinating DNA-binding domains; Transcription factors:Helix-turn-helix domains; Cancer-related genes:Mutated cancer genes; Predicted intracellular proteins; Disease related genes	Nucleoplasm (Approved)				0.0	0.0	0.0	0.0	0.0	0.0	0.0	0.0	0.0	0.0	0.0	0.0	0.0	0.0	0.0	0.0	1.0	0.0	0.0	0.0
ATP5PF	522	symbol	H. sapiens	522	H. sapiens	ATP5PF	ATP synthase peripheral stalk subunit F6	GO:0032307 negative regulation of prostaglandin secretion;GO:1900139 negative regulation of arachidonic acid secretion;GO:0032304 negative regulation of icosanoid secretion		Predicted intracellular proteins	Mitochondria (Supported)		(M285)PID HNF3A PATHWAY; (M200)PID ERA GENOMIC PATHWAY	(M5936)HALLMARK OXIDATIVE PHOSPHORYLATION	1.0	1.0	0.0	0.0	0.0	0.0	1.0	0.0	0.0	0.0	0.0	0.0	0.0	0.0	0.0	0.0	0.0	0.0	0.0	0.0
BORCS8	729991	symbol	H. sapiens	729991	H. sapiens	BORCS8	BLOC-1 related complex subunit 8	GO:0007507 heart development;GO:0072359 circulatory system development;GO:0048513 animal organ development		Predicted intracellular proteins	Vesicles (Approved); Additional: Nucleoplasm				0.0	0.0	0.0	0.0	0.0	0.0	0.0	0.0	0.0	0.0	0.0	0.0	0.0	0.0	0.0	0.0	0.0	0.0	0.0	0.0
BRMS1	25855	symbol	H. sapiens	25855	H. sapiens	BRMS1	BRMS1 transcriptional repressor and anoikis regulator	GO:2000210 positive regulation of anoikis;GO:2000209 regulation of anoikis;GO:0090312 positive regulation of protein deacetylation		Cancer-related genes:Candidate cancer biomarkers; Predicted intracellular proteins	Centrosome (Approved)				0.0	0.0	0.0	0.0	0.0	0.0	0.0	0.0	0.0	0.0	1.0	0.0	0.0	0.0	0.0	0.0	0.0	0.0	0.0	0.0
C19orf70	125988	gene_synonym	H. sapiens	125988	H. sapiens	MICOS13	mitochondrial contact site and cristae organizing system subunit 13	GO:0042407 cristae formation;GO:0007007 inner mitochondrial membrane organization;GO:0007006 mitochondrial membrane organization		Predicted intracellular proteins	Mitochondria (Supported); Additional: Nucleoplasm				1.0	0.0	0.0	0.0	0.0	0.0	0.0	0.0	0.0	0.0	0.0	0.0	0.0	0.0	0.0	0.0	0.0	0.0	0.0	0.0
CCDC36	339834	gene_synonym	H. sapiens	339834	H. sapiens	IHO1	interactor of HORMAD1 1	GO:0060629 regulation of homologous chromosome segregation;GO:0042138 meiotic DNA double-strand break formation;GO:0007129 homologous chromosome pairing at meiosis		Predicted intracellular proteins	Nucleoplasm (Approved)				0.0	0.0	0.0	0.0	0.0	0.0	0.0	0.0	0.0	0.0	0.0	0.0	1.0	0.0	0.0	0.0	0.0	1.0	0.0	0.0
CENPP	401541	symbol	H. sapiens	401541	H. sapiens	CENPP	centromere protein P	GO:0034080 CENP-A containing nucleosome assembly;GO:0061641 CENP-A containing chromatin organization;GO:0031055 chromatin remodeling at centromere		Predicted intracellular proteins	Nucleoplasm (Supported); Additional: Nucleoli				0.0	0.0	1.0	0.0	0.0	0.0	0.0	0.0	0.0	0.0	0.0	0.0	0.0	0.0	0.0	0.0	0.0	0.0	0.0	0.0
COPS9	150678	symbol	H. sapiens	150678	H. sapiens	COPS9	COP9 signalosome subunit 9	GO:2000435 negative regulation of protein neddylation;GO:2000434 regulation of protein neddylation;GO:0045116 protein neddylation		Predicted intracellular proteins	Cytosol;Nucleoplasm (Approved)				0.0	0.0	0.0	0.0	0.0	0.0	0.0	0.0	0.0	0.0	0.0	0.0	0.0	0.0	0.0	0.0	0.0	0.0	0.0	0.0
COX19	90639	symbol	H. sapiens	90639	H. sapiens	COX19	cytochrome c oxidase assembly factor COX19	GO:0006878 cellular copper ion homeostasis;GO:0055070 copper ion homeostasis;GO:0033617 mitochondrial cytochrome c oxidase assembly		Predicted intracellular proteins	Cytosol (Supported)				1.0	0.0	0.0	0.0	0.0	0.0	0.0	0.0	0.0	1.0	0.0	0.0	0.0	0.0	0.0	0.0	0.0	0.0	0.0	1.0
DARS2	55157	symbol	H. sapiens	55157	H. sapiens	DARS2	aspartyl-tRNA synthetase 2, mitochondrial	GO:0070145 mitochondrial asparaginyl-tRNA aminoacylation;GO:0006421 asparaginyl-tRNA aminoacylation;GO:0070127 tRNA aminoacylation for mitochondrial protein translation		ENZYME proteins:Ligase; Predicted intracellular proteins; Enzymes; Disease related genes; Potential drug targets	Mitochondria (Supported); Additional: Nucleoplasm	Aspartic acid			0.0	0.0	0.0	1.0	1.0	0.0	0.0	0.0	0.0	0.0	0.0	1.0	0.0	0.0	0.0	0.0	0.0	0.0	0.0	0.0
DROSHA	29102	symbol	H. sapiens	29102	H. sapiens	DROSHA	drosha ribonuclease III	GO:2000628 regulation of miRNA metabolic process;GO:0031053 primary miRNA processing;GO:0031054 pre-miRNA processing		Predicted intracellular proteins; ENZYME proteins:Hydrolases; Enzymes; Cancer-related genes	Nucleoplasm (Supported); Additional: Cytosol		(M145)PID P53 DOWNSTREAM PATHWAY		0.0	0.0	0.0	0.0	0.0	0.0	0.0	0.0	0.0	0.0	0.0	0.0	0.0	1.0	0.0	0.0	0.0	0.0	0.0	0.0
GPAT2	150763	symbol	H. sapiens	150763	H. sapiens	GPAT2	glycerol-3-phosphate acyltransferase 2, mitochondrial	GO:1990511 piRNA biosynthetic process;GO:0006072 glycerol-3-phosphate metabolic process;GO:0052646 alditol phosphate metabolic process		ENZYME proteins:Transferases; Predicted intracellular proteins; Enzymes	Mitochondria (Approved)				0.0	0.0	0.0	0.0	0.0	0.0	1.0	0.0	0.0	0.0	0.0	0.0	0.0	0.0	0.0	0.0	0.0	0.0	0.0	0.0
MATR3	9782	symbol	H. sapiens	9782	H. sapiens	MATR3	matrin 3	GO:0002218 activation of innate immune response;GO:0003170 heart valve development;GO:0003281 ventricular septum development		Predicted intracellular proteins; Disease related genes	Nucleoplasm (Approved)				0.0	0.0	0.0	0.0	0.0	0.0	0.0	0.0	0.0	0.0	0.0	0.0	0.0	0.0	0.0	0.0	0.0	0.0	0.0	0.0
MBD3L2	125997	symbol	H. sapiens	125997	H. sapiens	MBD3L2	methyl-CpG binding domain protein 3 like 2			Predicted intracellular proteins	Mitochondria (Uncertain)		(M101)PID HDAC CLASSI PATHWAY		0.0	0.0	0.0	0.0	0.0	0.0	0.0	0.0	0.0	0.0	0.0	0.0	0.0	0.0	0.0	0.0	0.0	0.0	0.0	0.0
MIB1	57534	symbol	H. sapiens	57534	H. sapiens	MIB1	MIB E3 ubiquitin protein ligase 1	GO:0001756 somitogenesis;GO:0001947 heart looping;GO:0045665 negative regulation of neuron differentiation		ENZYME proteins:Transferases; Predicted intracellular proteins; Enzymes; Disease related genes; Potential drug targets	Plasma membrane (Supported); Additional: Vesicles		(M17)PID NOTCH PATHWAY		0.0	0.0	0.0	0.0	0.0	0.0	0.0	0.0	0.0	0.0	0.0	0.0	0.0	0.0	0.0	0.0	0.0	0.0	0.0	0.0
MRPL47	57129	symbol	H. sapiens	57129	H. sapiens	MRPL47	mitochondrial ribosomal protein L47	GO:0032543 mitochondrial translation;GO:0140053 mitochondrial gene expression;GO:0006412 translation		Predicted intracellular proteins; Ribosomal proteins	Mitochondria (Supported)				0.0	0.0	0.0	1.0	1.0	0.0	0.0	0.0	0.0	0.0	0.0	1.0	0.0	0.0	0.0	0.0	0.0	0.0	0.0	0.0
MRPS18C	51023	symbol	H. sapiens	51023	H. sapiens	MRPS18C	mitochondrial ribosomal protein S18C	GO:0006412 translation;GO:0043043 peptide biosynthetic process;GO:0043604 amide biosynthetic process		Predicted intracellular proteins; Ribosomal proteins					0.0	0.0	0.0	0.0	1.0	0.0	0.0	0.0	0.0	0.0	0.0	1.0	0.0	0.0	0.0	0.0	0.0	0.0	0.0	0.0
MRPS30	10884	symbol	H. sapiens	10884	H. sapiens	MRPS30	mitochondrial ribosomal protein S30	GO:0006412 translation;GO:0043043 peptide biosynthetic process;GO:0043604 amide biosynthetic process		Predicted intracellular proteins; Ribosomal proteins				(M5936)HALLMARK OXIDATIVE PHOSPHORYLATION	0.0	0.0	0.0	0.0	1.0	0.0	0.0	0.0	0.0	0.0	0.0	1.0	0.0	0.0	0.0	0.0	0.0	0.0	0.0	0.0
NDUFB5	4711	symbol	H. sapiens	4711	H. sapiens	NDUFB5	NADH:ubiquinone oxidoreductase subunit B5	GO:0006120 mitochondrial electron transport, NADH to ubiquinone;GO:0010257 NADH dehydrogenase complex assembly;GO:0032981 mitochondrial respiratory chain complex I assembly		Predicted intracellular proteins	Mitochondria (Supported); Additional: Nucleoplasm	NADH		(M5936)HALLMARK OXIDATIVE PHOSPHORYLATION	1.0	0.0	0.0	0.0	0.0	0.0	0.0	0.0	0.0	0.0	0.0	0.0	0.0	0.0	0.0	0.0	0.0	0.0	0.0	0.0
NDUFV2	4729	symbol	H. sapiens	4729	H. sapiens	NDUFV2	NADH:ubiquinone oxidoreductase core subunit V2	GO:0006120 mitochondrial electron transport, NADH to ubiquinone;GO:0019646 aerobic electron transport chain;GO:0042773 ATP synthesis coupled electron transport		Predicted intracellular proteins; Enzymes; ENZYME proteins:Oxidoreductases	Mitochondria (Supported); Additional: Cytosol;Nucleoplasm	NADH		(M5936)HALLMARK OXIDATIVE PHOSPHORYLATION	1.0	0.0	0.0	0.0	0.0	0.0	0.0	0.0	0.0	0.0	0.0	0.0	0.0	0.0	0.0	0.0	0.0	0.0	0.0	0.0
NOA1	84273	symbol	H. sapiens	84273	H. sapiens	NOA1	nitric oxide associated 1	GO:0043457 regulation of cellular respiration;GO:0032543 mitochondrial translation;GO:0140053 mitochondrial gene expression		Predicted intracellular proteins	Mitochondria (Supported)				1.0	0.0	0.0	1.0	0.0	0.0	0.0	0.0	0.0	0.0	0.0	1.0	0.0	0.0	0.0	0.0	0.0	0.0	0.0	0.0
PAXIP1	22976	symbol	H. sapiens	22976	H. sapiens	PAXIP1	PAX interacting protein 1	GO:0000416 positive regulation of histone H3-K36 methylation;GO:0000414 regulation of histone H3-K36 methylation;GO:0060717 chorion development		Predicted intracellular proteins	Nucleoplasm;Vesicles (Approved)			(M5937)HALLMARK GLYCOLYSIS	0.0	0.0	0.0	0.0	0.0	0.0	0.0	0.0	1.0	0.0	1.0	0.0	1.0	1.0	0.0	1.0	0.0	1.0	0.0	0.0
PIGS	94005	symbol	H. sapiens	94005	H. sapiens	PIGS	phosphatidylinositol glycan anchor biosynthesis class S	GO:0016255 attachment of GPI anchor to protein;GO:0006506 GPI anchor biosynthetic process;GO:0006505 GPI anchor metabolic process							0.0	1.0	0.0	0.0	0.0	0.0	1.0	0.0	0.0	0.0	0.0	0.0	0.0	0.0	0.0	0.0	0.0	0.0	0.0	0.0
PMM2	5373	symbol	H. sapiens	5373	H. sapiens	PMM2	phosphomannomutase 2	GO:0009298 GDP-mannose biosynthetic process;GO:0019673 GDP-mannose metabolic process;GO:0006013 mannose metabolic process		ENZYME proteins:Isomerase; Predicted intracellular proteins; Enzymes; Disease related genes; Potential drug targets	Nucleoplasm (Approved); Additional: Cytosol			(M5937)HALLMARK GLYCOLYSIS	0.0	1.0	0.0	0.0	0.0	0.0	0.0	0.0	0.0	0.0	0.0	0.0	0.0	0.0	0.0	0.0	0.0	0.0	0.0	0.0
PMVK	10654	symbol	H. sapiens	10654	H. sapiens	PMVK	phosphomevalonate kinase	GO:0019287 isopentenyl diphosphate biosynthetic process, mevalonate pathway;GO:0009240 isopentenyl diphosphate biosynthetic process;GO:0046490 isopentenyl diphosphate metabolic process		ENZYME proteins:Transferases; Predicted intracellular proteins; Enzymes; Disease related genes; Potential drug targets				(M5892)HALLMARK CHOLESTEROL HOMEOSTASIS	0.0	0.0	0.0	0.0	0.0	0.0	1.0	0.0	0.0	0.0	0.0	0.0	0.0	0.0	0.0	0.0	0.0	0.0	0.0	0.0
PYURF	100996939	symbol	H. sapiens	100996939	H. sapiens	PYURF	PIGY upstream open reading frame	GO:0006506 GPI anchor biosynthetic process;GO:0006505 GPI anchor metabolic process;GO:0009247 glycolipid biosynthetic process		Predicted intracellular proteins	Nucleoplasm (Approved)				0.0	1.0	0.0	0.0	0.0	0.0	1.0	0.0	0.0	0.0	0.0	0.0	0.0	0.0	0.0	0.0	0.0	0.0	0.0	0.0
RAB10	10890	symbol	H. sapiens	10890	H. sapiens	RAB10	RAB10, member RAS oncogene family	GO:0045196 establishment or maintenance of neuroblast polarity;GO:0045200 establishment of neuroblast polarity;GO:0097051 establishment of protein localization to endoplasmic reticulum membrane		Predicted intracellular proteins					0.0	0.0	1.0	0.0	0.0	1.0	0.0	0.0	0.0	0.0	0.0	0.0	0.0	0.0	0.0	0.0	0.0	0.0	0.0	0.0
RER1	11079	symbol	H. sapiens	11079	H. sapiens	RER1	retention in endoplasmic reticulum sorting receptor 1	GO:0006621 protein retention in ER lumen;GO:0071340 skeletal muscle acetylcholine-gated channel clustering;GO:0035437 maintenance of protein localization in endoplasmic reticulum		Transporters	Golgi apparatus (Supported)			(M5910)HALLMARK PROTEIN SECRETION	0.0	0.0	0.0	0.0	0.0	0.0	0.0	0.0	0.0	0.0	0.0	0.0	0.0	0.0	0.0	0.0	0.0	0.0	0.0	0.0
SCO1	6341	symbol	H. sapiens	6341	H. sapiens	SCO1	synthesis of cytochrome C oxidase 1	GO:0006878 cellular copper ion homeostasis;GO:0055070 copper ion homeostasis;GO:0033617 mitochondrial cytochrome c oxidase assembly		Disease related genes		Copper			1.0	0.0	0.0	0.0	0.0	0.0	0.0	0.0	0.0	1.0	0.0	0.0	0.0	0.0	0.0	0.0	0.0	0.0	0.0	1.0
SERF2	10169	symbol	H. sapiens	10169	H. sapiens	SERF2	small EDRK-rich factor 2	GO:0031648 protein destabilization;GO:0031647 regulation of protein stability;GO:0065008 regulation of biological quality		Predicted intracellular proteins	Nucleoplasm (Uncertain); Additional: Nucleoli				0.0	0.0	0.0	0.0	0.0	0.0	0.0	0.0	0.0	0.0	0.0	0.0	0.0	0.0	0.0	0.0	0.0	0.0	0.0	0.0
SOCS3	9021	symbol	H. sapiens	9021	H. sapiens	SOCS3	suppressor of cytokine signaling 3	GO:0060670 branching involved in labyrinthine layer morphogenesis;GO:0060707 trophoblast giant cell differentiation;GO:0042532 negative regulation of tyrosine phosphorylation of STAT protein		Predicted intracellular proteins; Disease related genes	Cytosol (Approved); Additional: Plasma membrane		(M233)PID EPO PATHWAY; (M196)PID IL23 PATHWAY; (M183)PID IL6 7 PATHWAY	(M5897)HALLMARK IL6 JAK STAT3 SIGNALING; (M5890)HALLMARK TNFA SIGNALING VIA NFKB; (M5913)HALLMARK INTERFERON GAMMA RESPONSE	1.0	0.0	0.0	0.0	0.0	1.0	1.0	0.0	1.0	0.0	0.0	0.0	0.0	0.0	1.0	0.0	1.0	0.0	0.0	0.0
STK11	6794	symbol	H. sapiens	6794	H. sapiens	STK11	serine/threonine kinase 11	GO:1901610 positive regulation of vesicle transport along microtubule;GO:1901608 regulation of vesicle transport along microtubule;GO:0060770 negative regulation of epithelial cell proliferation involved in prostate gland development	CAMK Ser/Thr protein kinase family	ENZYME proteins:Transferases; Kinases:CAMK Ser/Thr protein kinases; Cancer-related genes:Mutated cancer genes; Predicted intracellular proteins; Enzymes; Disease related genes; Cancer-related genes:Mutational cancer driver genes; Potential drug targets	Nucleoplasm (Supported); Additional: Cytosol		(M87)PID LKB1 PATHWAY		0.0	0.0	0.0	0.0	0.0	0.0	0.0	0.0	0.0	1.0	0.0	0.0	0.0	0.0	0.0	1.0	1.0	0.0	0.0	0.0
TADA1	117143	symbol	H. sapiens	117143	H. sapiens	TADA1	transcriptional adaptor 1	GO:0043966 histone H3 acetylation;GO:0016573 histone acetylation;GO:0018393 internal peptidyl-lysine acetylation		Predicted intracellular proteins	Nucleoplasm (Supported); Additional: Cytosol;Focal adhesion sites				0.0	0.0	0.0	0.0	0.0	0.0	0.0	0.0	0.0	0.0	1.0	0.0	0.0	0.0	0.0	0.0	0.0	0.0	0.0	0.0
TIPRL	261726	symbol	H. sapiens	261726	H. sapiens	TIPRL	TOR signaling pathway regulator	GO:0032515 negative regulation of phosphoprotein phosphatase activity;GO:0035308 negative regulation of protein dephosphorylation;GO:0010923 negative regulation of phosphatase activity		Predicted intracellular proteins	Cytosol;Vesicles (Supported)				0.0	0.0	0.0	0.0	0.0	0.0	0.0	0.0	0.0	0.0	0.0	0.0	1.0	0.0	0.0	0.0	0.0	0.0	0.0	0.0
TMED10	10972	symbol	H. sapiens	10972	H. sapiens	TMED10	transmembrane p24 trafficking protein 10	GO:0106272 protein localization to ERGIC;GO:0106273 cytosol to ERGIC protein transport;GO:1902960 negative regulation of aspartic-type endopeptidase activity involved in amyloid precursor protein catabolic process			Golgi apparatus (Supported)			(M5910)HALLMARK PROTEIN SECRETION	0.0	1.0	0.0	0.0	0.0	0.0	0.0	0.0	0.0	0.0	0.0	1.0	0.0	0.0	0.0	0.0	0.0	0.0	0.0	0.0
TOMM70	9868	symbol	H. sapiens	9868	H. sapiens	TOMM70	translocase of outer mitochondrial membrane 70	GO:0045039 protein insertion into mitochondrial inner membrane;GO:0030150 protein import into mitochondrial matrix;GO:0051204 protein insertion into mitochondrial membrane			Mitochondria (Enhanced)			(M5926)HALLMARK MYC TARGETS V1; (M5936)HALLMARK OXIDATIVE PHOSPHORYLATION	1.0	0.0	0.0	0.0	0.0	0.0	0.0	0.0	0.0	0.0	0.0	0.0	0.0	0.0	0.0	0.0	0.0	0.0	0.0	0.0
UBE2S	27338	symbol	H. sapiens	27338	H. sapiens	UBE2S	ubiquitin conjugating enzyme E2 S	GO:0035519 protein K29-linked ubiquitination;GO:0044314 protein K27-linked ubiquitination;GO:0010994 free ubiquitin chain polymerization		ENZYME proteins:Transferases; Predicted intracellular proteins; Enzymes	Plasma membrane (Approved); Additional: Nucleoplasm			(M5901)HALLMARK G2M CHECKPOINT; (M5925)HALLMARK E2F TARGETS	0.0	0.0	1.0	0.0	0.0	0.0	0.0	0.0	0.0	0.0	0.0	0.0	1.0	0.0	0.0	0.0	0.0	0.0	0.0	0.0
USH1G	124590	symbol	H. sapiens	124590	H. sapiens	USH1G	USH1 protein network component sans	GO:0050957 equilibrioception;GO:0060122 inner ear receptor cell stereocilium organization;GO:0045494 photoreceptor cell maintenance		Predicted intracellular proteins; Disease related genes					0.0	0.0	0.0	0.0	0.0	0.0	0.0	0.0	0.0	0.0	0.0	0.0	0.0	0.0	0.0	0.0	0.0	0.0	0.0	0.0
VPS16	64601	symbol	H. sapiens	64601	H. sapiens	VPS16	VPS16 core subunit of CORVET and HOPS complexes	GO:0042144 vacuole fusion, non-autophagic;GO:0097576 vacuole fusion;GO:0097352 autophagosome maturation		Predicted intracellular proteins; Disease related genes					0.0	0.0	0.0	0.0	0.0	0.0	0.0	0.0	0.0	0.0	0.0	0.0	0.0	0.0	0.0	0.0	0.0	0.0	0.0	0.0
ACSL3	2181	symbol	H. sapiens	2181	H. sapiens	ACSL3	acyl-CoA synthetase long chain family member 3	GO:0150173 positive regulation of phosphatidylcholine metabolic process;GO:2001247 positive regulation of phosphatidylcholine biosynthetic process;GO:2001245 regulation of phosphatidylcholine biosynthetic process		Predicted intracellular proteins; Enzymes; Cancer-related genes; ENZYME proteins:Ligase	Nucleoli;Nucleoli rim (Approved); Additional: Lipid droplets			(M5908)HALLMARK ANDROGEN RESPONSE; (M5924)HALLMARK MTORC1 SIGNALING	0.0	1.0	0.0	0.0	0.0	0.0	1.0	0.0	0.0	0.0	0.0	0.0	0.0	0.0	0.0	0.0	0.0	0.0	0.0	0.0
ASS1	445	symbol	H. sapiens	445	H. sapiens	ASS1	argininosuccinate synthase 1	GO:0000053 argininosuccinate metabolic process;GO:0071418 cellular response to amine stimulus;GO:0071400 cellular response to oleic acid		ENZYME proteins:Ligase; Predicted intracellular proteins; Enzymes; Disease related genes; Potential drug targets	Cytosol (Approved); Additional: Nucleoplasm	Arginine; Aspartic acid; Citrulline; ATP		(M5907)HALLMARK ESTROGEN RESPONSE LATE	0.0	0.0	0.0	0.0	0.0	1.0	0.0	1.0	0.0	0.0	0.0	0.0	0.0	0.0	0.0	1.0	0.0	0.0	0.0	0.0
CHKA	1119	symbol	H. sapiens	1119	H. sapiens	CHKA	choline kinase alpha	GO:1903165 response to polycyclic arene;GO:1904681 response to 3-methylcholanthrene;GO:0006580 ethanolamine metabolic process		ENZYME proteins:Transferases; Predicted intracellular proteins; Enzymes	Endoplasmic reticulum (Approved)			(M5892)HALLMARK CHOLESTEROL HOMEOSTASIS; (M5941)HALLMARK UV RESPONSE UP	0.0	0.0	0.0	0.0	0.0	0.0	1.0	0.0	0.0	0.0	0.0	0.0	0.0	0.0	0.0	0.0	0.0	0.0	0.0	0.0
CIT	11113	symbol	H. sapiens	11113	H. sapiens	CIT	citron rho-interacting serine/threonine kinase	GO:0035331 negative regulation of hippo signaling;GO:0035330 regulation of hippo signaling;GO:0035329 hippo signaling	AGC Ser/Thr protein kinase family	ENZYME proteins:Transferases; Kinases:AGC Ser/Thr protein kinases; Predicted intracellular proteins; Enzymes; Disease related genes; Potential drug targets	Cytosol (Approved)	Fostamatinib	(M12)PID RHOA PATHWAY	(M5925)HALLMARK E2F TARGETS	0.0	0.0	1.0	0.0	0.0	0.0	0.0	0.0	0.0	0.0	0.0	0.0	1.0	1.0	0.0	0.0	0.0	0.0	0.0	0.0
DCPS	28960	symbol	H. sapiens	28960	H. sapiens	DCPS	decapping enzyme, scavenger	GO:0036245 cellular response to menadione;GO:0000290 deadenylation-dependent decapping of nuclear-transcribed mRNA;GO:0043928 exonucleolytic catabolism of deadenylated mRNA		Predicted intracellular proteins; ENZYME proteins:Hydrolases; Enzymes; Disease related genes; Potential drug targets	Nucleoplasm (Supported); Additional: Cytosol	7-methyl-GpppA; 7-methyl-7,8-dihydroguanosine-5'-diphosphate; 7-methyl-5'-guanylic acid; 7-methyl-guanosine-5'-triphosphate-5'-guanosine; 5-{[1-(2-fluorobenzyl)piperidin-4-yl]methoxy}quinazoline-2,4-diamine; 5-{[1-(2,3-dichlorobenzyl)piperidin-4-yl]methoxy}quinazoline-2,4-diamine; 5-[(1S)-1-(3-chlorophenyl)ethoxy]quinazoline-2,4-diamine		(M5947)HALLMARK IL2 STAT5 SIGNALING	0.0	0.0	0.0	0.0	0.0	0.0	0.0	0.0	0.0	0.0	0.0	1.0	0.0	0.0	0.0	0.0	0.0	0.0	0.0	0.0
DDA1	79016	symbol	H. sapiens	79016	H. sapiens	DDA1	DET1 and DDB1 associated 1	GO:0032436 positive regulation of proteasomal ubiquitin-dependent protein catabolic process;GO:2000060 positive regulation of ubiquitin-dependent protein catabolic process;GO:1901800 positive regulation of proteasomal protein catabolic process		Predicted intracellular proteins	Nucleoli;Nucleoplasm (Approved)				0.0	0.0	0.0	0.0	0.0	0.0	0.0	0.0	0.0	0.0	0.0	0.0	0.0	0.0	0.0	0.0	0.0	0.0	0.0	0.0
ENSA	2029	symbol	H. sapiens	2029	H. sapiens	ENSA	endosulfine alpha	GO:0035308 negative regulation of protein dephosphorylation;GO:0035305 negative regulation of dephosphorylation;GO:0035304 regulation of protein dephosphorylation		Predicted intracellular proteins	Nucleoli;Nucleoplasm (Approved); Additional: Cytosol;Microtubules				0.0	0.0	1.0	0.0	0.0	0.0	0.0	0.0	0.0	0.0	0.0	0.0	1.0	0.0	0.0	0.0	0.0	0.0	0.0	0.0
ESRRA	2101	symbol	H. sapiens	2101	H. sapiens	ESRRA	estrogen related receptor alpha	GO:1900078 positive regulation of cellular response to insulin stimulus;GO:0045670 regulation of osteoclast differentiation;GO:1900076 regulation of cellular response to insulin stimulus		Transcription factors:Zinc-coordinating DNA-binding domains; Nuclear receptors; Predicted intracellular proteins	Microtubules;Nucleoli fibrillar center;Nucleoplasm (Supported); Additional: Cytokinetic bridge	Troglitazone; Diethylstilbestrol; Genistein; Afimoxifene; beta-Naphthoflavone; 1-CYCLOHEXYL-N-{[1-(4-METHYLPHENYL)-1H-INDOL-3-YL]METHYL}METHANAMINE; Flavone		(M5905)HALLMARK ADIPOGENESIS	0.0	0.0	0.0	0.0	0.0	1.0	0.0	1.0	0.0	0.0	0.0	0.0	0.0	0.0	0.0	1.0	0.0	0.0	0.0	0.0
EXT2	2132	symbol	H. sapiens	2132	H. sapiens	EXT2	exostosin glycosyltransferase 2	GO:0015014 heparan sulfate proteoglycan biosynthetic process, polysaccharide chain biosynthetic process;GO:0030210 heparin biosynthetic process;GO:0030202 heparin metabolic process		ENZYME proteins:Transferases; Enzymes; Disease related genes; Cancer-related genes; Potential drug targets	Golgi apparatus (Supported)			(M5937)HALLMARK GLYCOLYSIS	0.0	1.0	0.0	0.0	0.0	0.0	0.0	0.0	0.0	0.0	0.0	0.0	0.0	0.0	0.0	0.0	0.0	0.0	0.0	0.0
FAM122A	116224	gene_synonym	H. sapiens	116224	H. sapiens	PABIR1	PP2A Aalpha (PPP2R1A) and B55A (PPP2R2A) interacting phosphatase regulator 1	GO:0044818 mitotic G2/M transition checkpoint;GO:0010972 negative regulation of G2/M transition of mitotic cell cycle;GO:1902750 negative regulation of cell cycle G2/M phase transition		Predicted intracellular proteins	Nuclear bodies (Approved); Additional: Nucleoplasm				0.0	0.0	0.0	0.0	0.0	0.0	0.0	0.0	0.0	0.0	0.0	0.0	1.0	0.0	0.0	0.0	0.0	0.0	0.0	0.0
FGFR1	2260	symbol	H. sapiens	2260	H. sapiens	FGFR1	fibroblast growth factor receptor 1	GO:1904849 positive regulation of cell chemotaxis to fibroblast growth factor;GO:2000546 positive regulation of endothelial cell chemotaxis to fibroblast growth factor;GO:0035768 endothelial cell chemotaxis to fibroblast growth factor	Tyr protein kinase family	Cancer-related genes:Candidate cancer biomarkers; ENZYME proteins:Transferases; Kinases:Tyr protein kinases; CD markers; RAS pathway related proteins; Transporters:Accessory Factors Involved in Transport; Predicted intracellular proteins; FDA approved drug targets:Small molecule drugs; Enzymes; Disease related genes		Palifermin; Sorafenib; Heparin; 3-[4-(1-formylpiperazin-4-yl)-benzylidenyl]-2-indolinone; XL999; 3-(3-methoxybenzyl)-1H-pyrrolo[2,3-b]pyridine; (E)-[4-(3,5-Difluorophenyl)-3H-pyrrolo[2,3-b]pyridin-3-ylidene](3-methoxyphenyl)methanol; 3-[(3-(2-CARBOXYETHYL)-4-METHYLPYRROL-2-YL)METHYLENE]-2-INDOLINONE; Regorafenib; Ponatinib; Lenvatinib; Nintedanib; Fostamatinib; Erdafitinib; Pemigatinib; Selpercat…	(M33)PID GLYPICAN 1PATHWAY; (M165)PID SYNDECAN 4 PATHWAY; (M266)PID NCADHERIN PATHWAY	(M5944)HALLMARK ANGIOGENESIS	0.0	0.0	0.0	0.0	0.0	0.0	0.0	0.0	0.0	0.0	0.0	0.0	0.0	1.0	0.0	0.0	0.0	0.0	0.0	0.0
FLII	2314	symbol	H. sapiens	2314	H. sapiens	FLII	FLII actin remodeling protein	GO:0051014 actin filament severing;GO:0051016 barbed-end actin filament capping;GO:0051693 actin filament capping		Predicted intracellular proteins	Centriolar satellite;Cytosol;Nucleoplasm (Enhanced)			(M5909)HALLMARK MYOGENESIS	0.0	0.0	0.0	0.0	0.0	0.0	0.0	0.0	0.0	0.0	0.0	0.0	1.0	1.0	0.0	0.0	0.0	0.0	0.0	0.0
FOXRED1	55572	symbol	H. sapiens	55572	H. sapiens	FOXRED1	FAD dependent oxidoreductase domain containing 1	GO:0010257 NADH dehydrogenase complex assembly;GO:0032981 mitochondrial respiratory chain complex I assembly;GO:0033108 mitochondrial respiratory chain complex assembly		Predicted intracellular proteins; Disease related genes	Mitochondria (Supported)				1.0	0.0	0.0	0.0	0.0	0.0	0.0	0.0	0.0	0.0	0.0	0.0	0.0	0.0	0.0	0.0	0.0	0.0	0.0	0.0
GANAB	23193	symbol	H. sapiens	23193	H. sapiens	GANAB	glucosidase II alpha subunit	GO:0006491 N-glycan processing;GO:0009100 glycoprotein metabolic process;GO:0005975 carbohydrate metabolic process		Predicted intracellular proteins; FDA approved drug targets:Small molecule drugs; ENZYME proteins:Hydrolases; Enzymes; Disease related genes	Endoplasmic reticulum (Approved)	Miglitol			0.0	1.0	0.0	0.0	0.0	0.0	0.0	0.0	0.0	0.0	0.0	0.0	0.0	0.0	0.0	0.0	0.0	0.0	0.0	0.0
GATB	5188	symbol	H. sapiens	5188	H. sapiens	GATB	glutamyl-tRNA amidotransferase subunit B	GO:0070681 glutaminyl-tRNAGln biosynthesis via transamidation;GO:0043039 tRNA aminoacylation;GO:0043038 amino acid activation		Predicted intracellular proteins	Mitochondria (Supported)				0.0	0.0	0.0	1.0	0.0	0.0	0.0	0.0	0.0	0.0	0.0	1.0	0.0	0.0	0.0	0.0	0.0	0.0	0.0	0.0
ICMT	23463	symbol	H. sapiens	23463	H. sapiens	ICMT	isoprenylcysteine carboxyl methyltransferase	GO:0006481 C-terminal protein methylation;GO:0018410 C-terminal protein amino acid modification;GO:0043687 post-translational protein modification		ENZYME proteins:Transferases; Enzymes					0.0	0.0	0.0	0.0	0.0	0.0	0.0	0.0	1.0	0.0	0.0	0.0	0.0	0.0	0.0	0.0	0.0	0.0	0.0	0.0
MAD2L1BP	9587	symbol	H. sapiens	9587	H. sapiens	MAD2L1BP	MAD2L1 binding protein	GO:0090233 negative regulation of spindle checkpoint;GO:0140499 negative regulation of mitotic spindle assembly checkpoint signaling;GO:1902426 deactivation of mitotic spindle assembly checkpoint		Predicted intracellular proteins	Nucleoplasm (Supported); Additional: Nuclear membrane;Nucleoli				0.0	0.0	0.0	0.0	0.0	0.0	0.0	0.0	0.0	0.0	0.0	0.0	1.0	0.0	0.0	0.0	0.0	0.0	0.0	0.0
NARS2	79731	symbol	H. sapiens	79731	H. sapiens	NARS2	asparaginyl-tRNA synthetase 2, mitochondrial	GO:0006421 asparaginyl-tRNA aminoacylation;GO:0006418 tRNA aminoacylation for protein translation;GO:0043039 tRNA aminoacylation		ENZYME proteins:Ligase; Predicted intracellular proteins; Enzymes; Disease related genes; Potential drug targets	Mitochondria;Nucleoplasm (Approved); Additional: Cytosol	Asparagine			0.0	0.0	0.0	0.0	1.0	0.0	0.0	0.0	0.0	0.0	0.0	1.0	0.0	0.0	0.0	0.0	0.0	0.0	0.0	0.0
NDUFAF4	29078	symbol	H. sapiens	29078	H. sapiens	NDUFAF4	NADH:ubiquinone oxidoreductase complex assembly factor 4	GO:0010257 NADH dehydrogenase complex assembly;GO:0032981 mitochondrial respiratory chain complex I assembly;GO:0033108 mitochondrial respiratory chain complex assembly		Predicted intracellular proteins; Disease related genes	Mitochondria (Supported)			(M5928)HALLMARK MYC TARGETS V2	1.0	0.0	0.0	0.0	0.0	0.0	0.0	0.0	0.0	0.0	0.0	0.0	0.0	0.0	0.0	0.0	0.0	0.0	0.0	0.0
NFE2L2	4780	symbol	H. sapiens	4780	H. sapiens	NFE2L2	nuclear factor, erythroid 2 like 2	GO:1903788 positive regulation of glutathione biosynthetic process;GO:0009407 toxin catabolic process;GO:0043387 mycotoxin catabolic process		Cancer-related genes:Mutated cancer genes; Cancer-related genes:Mutational cancer driver genes; Transcription factors:Basic domains; Predicted intracellular proteins	Nucleoplasm;Plasma membrane (Approved); Additional: Cytosol			(M5890)HALLMARK TNFA SIGNALING VIA NFKB	0.0	0.0	0.0	0.0	0.0	1.0	0.0	0.0	0.0	0.0	0.0	1.0	0.0	1.0	0.0	0.0	0.0	0.0	0.0	1.0
NISCH	11188	symbol	H. sapiens	11188	H. sapiens	NISCH	nischarin	GO:0048243 norepinephrine secretion;GO:0015874 norepinephrine transport;GO:0032228 regulation of synaptic transmission, GABAergic		Predicted intracellular proteins; FDA approved drug targets:Small molecule drugs	Cytosol;Nucleoplasm (Approved); Additional: Cytokinetic bridge;Microtubules;Vesicles	Tizanidine; Agmatine; Moxonidine			0.0	0.0	0.0	0.0	0.0	0.0	0.0	0.0	0.0	0.0	0.0	0.0	0.0	0.0	0.0	0.0	0.0	0.0	0.0	0.0
NME6	10201	symbol	H. sapiens	10201	H. sapiens	NME6	NME/NM23 nucleoside diphosphate kinase 6	GO:0006228 UTP biosynthetic process;GO:0006183 GTP biosynthetic process;GO:0046051 UTP metabolic process		ENZYME proteins:Transferases; Predicted intracellular proteins; Enzymes	Vesicles (Approved)				0.0	1.0	0.0	0.0	0.0	0.0	1.0	0.0	0.0	0.0	0.0	0.0	1.0	0.0	0.0	0.0	0.0	0.0	0.0	0.0
OR7G2	390882	symbol	H. sapiens	390882	H. sapiens	OR7G2	olfactory receptor family 7 subfamily G member 2	GO:0050911 detection of chemical stimulus involved in sensory perception of smell;GO:0007608 sensory perception of smell;GO:0050907 detection of chemical stimulus involved in sensory perception		G-protein coupled receptors:Odorant/olfactory and gustatory receptors					0.0	0.0	0.0	0.0	0.0	0.0	0.0	0.0	0.0	0.0	0.0	0.0	0.0	0.0	0.0	0.0	0.0	0.0	0.0	0.0
OXA1L	5018	symbol	H. sapiens	5018	H. sapiens	OXA1L	OXA1L mitochondrial inner membrane protein	GO:0032978 protein insertion into membrane from inner side;GO:0032979 protein insertion into mitochondrial inner membrane from matrix;GO:0033615 mitochondrial proton-transporting ATP synthase complex assembly		Transporters:Electrochemical Potential-driven transporters	Mitochondria (Supported)			(M5936)HALLMARK OXIDATIVE PHOSPHORYLATION	1.0	0.0	0.0	0.0	1.0	0.0	0.0	0.0	0.0	0.0	0.0	0.0	0.0	0.0	0.0	0.0	0.0	0.0	0.0	1.0
PAGR1	79447	symbol	H. sapiens	79447	H. sapiens	PAGR1	PAXIP1 associated glutamate rich protein 1	GO:0033148 positive regulation of intracellular estrogen receptor signaling pathway;GO:0033145 positive regulation of intracellular steroid hormone receptor signaling pathway;GO:0033146 regulation of intracellular estrogen receptor signaling pathway		Predicted intracellular proteins					0.0	0.0	0.0	0.0	0.0	1.0	0.0	1.0	1.0	0.0	1.0	0.0	1.0	0.0	0.0	0.0	0.0	1.0	0.0	0.0
PAK2	5062	symbol	H. sapiens	5062	H. sapiens	PAK2	p21 (RAC1) activated kinase 2	GO:2001271 negative regulation of cysteine-type endopeptidase activity involved in execution phase of apoptosis;GO:2001270 regulation of cysteine-type endopeptidase activity involved in execution phase of apoptosis;GO:0034333 adherens junction assembly	STE Ser/Thr protein kinase family	ENZYME proteins:Transferases; RAS pathway related proteins; Predicted intracellular proteins; Enzymes; Kinases:STE Ser/Thr protein kinases	Nucleoplasm;Vesicles (Approved)	Fostamatinib	(M139)PID MYC PATHWAY; (M76)PID P38 ALPHA BETA PATHWAY; (M16801)SIG REGULATION OF THE ACTIN CYTOSKELETON BY RHO GTPASES		0.0	0.0	0.0	0.0	0.0	0.0	0.0	1.0	0.0	0.0	0.0	0.0	1.0	1.0	0.0	0.0	0.0	0.0	0.0	0.0
PARD6B	84612	symbol	H. sapiens	84612	H. sapiens	PARD6B	par-6 family cell polarity regulator beta	GO:0007098 centrosome cycle;GO:0031023 microtubule organizing center organization;GO:0007043 cell-cell junction assembly		Predicted intracellular proteins	Cytosol (Supported)				0.0	0.0	1.0	0.0	0.0	0.0	0.0	0.0	0.0	0.0	0.0	0.0	0.0	1.0	0.0	0.0	0.0	0.0	0.0	0.0
PI4KB	5298	symbol	H. sapiens	5298	H. sapiens	PI4KB	phosphatidylinositol 4-kinase beta	GO:0046854 phosphatidylinositol phosphate biosynthetic process;GO:0006661 phosphatidylinositol biosynthetic process;GO:0046488 phosphatidylinositol metabolic process		ENZYME proteins:Transferases; Predicted intracellular proteins; Enzymes	Golgi apparatus (Supported)	Fostamatinib	(M160)PID AVB3 INTEGRIN PATHWAY		0.0	0.0	0.0	0.0	0.0	0.0	1.0	0.0	0.0	0.0	0.0	0.0	0.0	1.0	0.0	0.0	0.0	0.0	0.0	0.0
PIK3CA	5290	symbol	H. sapiens	5290	H. sapiens	PIK3CA	phosphatidylinositol-4,5-bisphosphate 3-kinase catalytic subunit alpha	GO:0044028 DNA hypomethylation;GO:0044029 hypomethylation of CpG island;GO:0071464 cellular response to hydrostatic pressure	Atypical: PI3/PI4-kinase family	Cancer-related genes:Candidate cancer biomarkers; ENZYME proteins:Transferases; RAS pathway related proteins; Cancer-related genes:Mutated cancer genes; Predicted intracellular proteins; FDA approved drug targets:Small molecule drugs; Enzymes; Disease related genes; Cancer-related genes:Mutational cancer driver genes; Kinases:Atypical kinases	Cytosol (Supported); Additional: Mitochondria	ATP; Caffeine; XL765; Wortmannin; Pilaralisib; Alpelisib; Copanlisib	(M135)PID IL5 PATHWAY; (M26)PID NFKAPPAB ATYPICAL PATHWAY; (M12771)SA PTEN PATHWAY	(M5921)HALLMARK COMPLEMENT	1.0	0.0	0.0	0.0	0.0	1.0	1.0	0.0	1.0	0.0	0.0	0.0	1.0	1.0	0.0	1.0	1.0	0.0	0.0	0.0
PKD1	5310	symbol	H. sapiens	5310	H. sapiens	PKD1	polycystin 1, transient receptor potential channel interacting	GO:0072287 metanephric distal tubule morphogenesis;GO:0072237 metanephric proximal tubule development;GO:0072021 ascending thin limb development		Transporters:Transporter channels and pores; Predicted intracellular proteins; Potential drug targets; Disease related genes				(M5915)HALLMARK APICAL JUNCTION	0.0	0.0	0.0	0.0	0.0	0.0	0.0	0.0	0.0	0.0	0.0	0.0	1.0	0.0	0.0	1.0	1.0	0.0	0.0	0.0
POTEI	653269	symbol	H. sapiens	653269	H. sapiens	POTEI	POTE ankyrin domain family member I	GO:0001895 retina homeostasis;GO:0001894 tissue homeostasis;GO:0060249 anatomical structure homeostasis		Predicted intracellular proteins					0.0	0.0	0.0	0.0	0.0	0.0	0.0	0.0	0.0	0.0	0.0	0.0	0.0	0.0	0.0	0.0	0.0	0.0	0.0	0.0
PPP1R14B	26472	symbol	H. sapiens	26472	H. sapiens	PPP1R14B	protein phosphatase 1 regulatory inhibitor subunit 14B	GO:0043086 negative regulation of catalytic activity;GO:0045087 innate immune response;GO:0098542 defense response to other organism		Predicted intracellular proteins			(M71)PID ILK PATHWAY		0.0	0.0	0.0	0.0	0.0	0.0	0.0	0.0	0.0	0.0	0.0	0.0	0.0	0.0	1.0	0.0	0.0	0.0	0.0	0.0
SDHB	6390	symbol	H. sapiens	6390	H. sapiens	SDHB	succinate dehydrogenase complex iron sulfur subunit B	GO:0006105 succinate metabolic process;GO:0006099 tricarboxylic acid cycle;GO:0043648 dicarboxylic acid metabolic process		Predicted intracellular proteins; Enzymes; Disease related genes; ENZYME proteins:Oxidoreductases; Cancer-related genes; Potential drug targets; Citric acid cycle related proteins	Mitochondria (Supported); Additional: Nucleoplasm;Plasma membrane	2-Hexyloxy-6-Hydroxymethyl-Tetrahydro-Pyran-3,4,5-Triol; Ubiquinone Q1		(M5905)HALLMARK ADIPOGENESIS; (M5936)HALLMARK OXIDATIVE PHOSPHORYLATION	1.0	0.0	0.0	0.0	0.0	0.0	0.0	0.0	0.0	0.0	0.0	0.0	0.0	0.0	0.0	0.0	0.0	0.0	0.0	0.0
SRD5A3	79644	symbol	H. sapiens	79644	H. sapiens	SRD5A3	steroid 5 alpha-reductase 3	GO:0019408 dolichol biosynthetic process;GO:0016095 polyprenol catabolic process;GO:0016094 polyprenol biosynthetic process		Enzymes; Potential drug targets; ENZYME proteins:Oxidoreductases; Disease related genes	Cytosol;Plasma membrane (Approved)			(M5937)HALLMARK GLYCOLYSIS	0.0	1.0	0.0	0.0	0.0	0.0	1.0	0.0	0.0	0.0	0.0	0.0	0.0	0.0	0.0	0.0	0.0	0.0	0.0	0.0
SREK1	140890	symbol	H. sapiens	140890	H. sapiens	SREK1	splicing regulatory glutamic acid and lysine rich protein 1	GO:0008380 RNA splicing;GO:0006397 mRNA processing;GO:0016071 mRNA metabolic process		Predicted intracellular proteins	Nuclear speckles;Nucleoplasm (Enhanced)				0.0	0.0	0.0	0.0	0.0	0.0	0.0	0.0	0.0	0.0	0.0	0.0	0.0	0.0	0.0	0.0	0.0	0.0	0.0	0.0
SUCO	51430	symbol	H. sapiens	51430	H. sapiens	SUCO	SUN domain containing ossification factor	GO:0032967 positive regulation of collagen biosynthetic process;GO:0010714 positive regulation of collagen metabolic process;GO:0032965 regulation of collagen biosynthetic process			Cytosol;Nucleoli fibrillar center (Approved)				0.0	0.0	0.0	0.0	0.0	0.0	0.0	0.0	0.0	0.0	0.0	0.0	0.0	0.0	0.0	0.0	0.0	0.0	0.0	0.0
TAF3	83860	symbol	H. sapiens	83860	H. sapiens	TAF3	TATA-box binding protein associated factor 3	GO:0051457 maintenance of protein location in nucleus;GO:0072595 maintenance of protein localization in organelle;GO:0032507 maintenance of protein location in cell		Predicted intracellular proteins	Nucleoplasm (Supported); Additional: Nuclear membrane				0.0	0.0	0.0	0.0	0.0	0.0	0.0	0.0	0.0	1.0	0.0	0.0	0.0	0.0	0.0	0.0	0.0	0.0	0.0	0.0
TAF5L	27097	symbol	H. sapiens	27097	H. sapiens	TAF5L	TATA-box binding protein associated factor 5 like	GO:1904672 regulation of somatic stem cell population maintenance;GO:2000036 regulation of stem cell population maintenance;GO:0035019 somatic stem cell population maintenance		Predicted intracellular proteins	Nuclear speckles (Supported); Additional: Cytoplasmic bodies				0.0	0.0	0.0	0.0	0.0	0.0	0.0	0.0	0.0	0.0	1.0	0.0	0.0	0.0	0.0	0.0	0.0	0.0	0.0	0.0
TFAP4	7023	symbol	H. sapiens	7023	H. sapiens	TFAP4	transcription factor AP-4	GO:2001269 positive regulation of cysteine-type endopeptidase activity involved in apoptotic signaling pathway;GO:0043922 negative regulation by host of viral transcription;GO:2001267 regulation of cysteine-type endopeptidase activity involved in apoptotic signaling pathway		Predicted intracellular proteins; Transcription factors:Basic domains	Mitochondria;Nucleoplasm (Supported)				0.0	0.0	0.0	0.0	0.0	1.0	0.0	1.0	0.0	0.0	0.0	0.0	1.0	1.0	0.0	0.0	0.0	0.0	0.0	0.0
TMEM165	55858	symbol	H. sapiens	55858	H. sapiens	TMEM165	transmembrane protein 165	GO:0032468 Golgi calcium ion homeostasis;GO:0032472 Golgi calcium ion transport;GO:0071421 manganese ion transmembrane transport		Transporters:Electrochemical Potential-driven transporters; Potential drug targets; Disease related genes	Golgi apparatus (Enhanced)				0.0	1.0	0.0	0.0	0.0	0.0	0.0	0.0	0.0	0.0	0.0	0.0	0.0	0.0	0.0	0.0	0.0	0.0	0.0	0.0
TUFM	7284	symbol	H. sapiens	7284	H. sapiens	TUFM	Tu translation elongation factor, mitochondrial	GO:0070125 mitochondrial translational elongation;GO:0006414 translational elongation;GO:0032543 mitochondrial translation		Predicted intracellular proteins; Disease related genes	Mitochondria (Enhanced)	Zinc; Guanosine-5'-Diphosphate; Zinc acetate; Zinc chloride; Zinc sulfate, unspecified form	(M8873)ST FAS SIGNALING PATHWAY	(M5926)HALLMARK MYC TARGETS V1	0.0	0.0	0.0	1.0	1.0	0.0	0.0	0.0	0.0	0.0	0.0	1.0	0.0	0.0	0.0	0.0	0.0	0.0	0.0	0.0
TXNRD1	7296	symbol	H. sapiens	7296	H. sapiens	TXNRD1	thioredoxin reductase 1	GO:0045454 cell redox homeostasis;GO:0001707 mesoderm formation;GO:0048332 mesoderm morphogenesis		Cancer-related genes:Candidate cancer biomarkers; Predicted intracellular proteins; FDA approved drug targets:Small molecule drugs; Enzymes; ENZYME proteins:Oxidoreductases	Nucleoplasm (Supported)	Arsenic trioxide; NADPH; Flavin adenine dinucleotide; Spermidine; Fotemustine; Motexafin gadolinium; PX-12		(M5938)HALLMARK REACTIVE OXYGEN SPECIES PATHWAY; (M5924)HALLMARK MTORC1 SIGNALING	0.0	0.0	0.0	0.0	0.0	0.0	0.0	0.0	0.0	1.0	0.0	0.0	0.0	0.0	0.0	0.0	0.0	0.0	0.0	1.0
UGP2	7360	symbol	H. sapiens	7360	H. sapiens	UGP2	UDP-glucose pyrophosphorylase 2	GO:0019255 glucose 1-phosphate metabolic process;GO:0006011 UDP-glucose metabolic process;GO:0009225 nucleotide-sugar metabolic process		ENZYME proteins:Transferases; Predicted intracellular proteins; Enzymes	Centrosome;Mitochondria (Approved); Additional: Nucleoplasm			(M5891)HALLMARK HYPOXIA; (M5937)HALLMARK GLYCOLYSIS	1.0	0.0	0.0	0.0	0.0	0.0	0.0	0.0	0.0	0.0	0.0	0.0	0.0	0.0	0.0	0.0	0.0	0.0	0.0	0.0
UQCR10	29796	symbol	H. sapiens	29796	H. sapiens	UQCR10	ubiquinol-cytochrome c reductase, complex III subunit X	GO:0006122 mitochondrial electron transport, ubiquinol to cytochrome c;GO:0019646 aerobic electron transport chain;GO:0042773 ATP synthesis coupled electron transport				2-Hexyloxy-6-Hydroxymethyl-Tetrahydro-Pyran-3,4,5-Triol; 6-Hydroxy-5-undecyl-4,7-benzothiazoledione; Azoxystrobin; 5-Heptyl-6-hydroxy-1,3-benzothiazole-4,7-dione; (5S)-3-ANILINO-5-(2,4-DIFLUOROPHENYL)-5-METHYL-1,3-OXAZOLIDINE-2,4-DIONE; (S)-famoxadone; METHYL (2Z)-3-METHOXY-2-{2-[(E)-2-PHENYLVINYL]PHENYL}ACRYLATE; 2-Nonyl-4-quinolinol 1-oxide; Ubiquinone Q2		(M5905)HALLMARK ADIPOGENESIS; (M5936)HALLMARK OXIDATIVE PHOSPHORYLATION	1.0	0.0	0.0	0.0	0.0	0.0	0.0	0.0	0.0	0.0	0.0	0.0	0.0	0.0	0.0	0.0	0.0	0.0	0.0	0.0
VCPIP1	80124	symbol	H. sapiens	80124	H. sapiens	VCPIP1	valosin containing protein interacting protein 1	GO:0016320 endoplasmic reticulum membrane fusion;GO:0090168 Golgi reassembly;GO:0106300 protein-DNA covalent cross-linking repair		Predicted intracellular proteins; ENZYME proteins:Hydrolases; Enzymes	Plasma membrane (Approved); Additional: Centrosome			(M5921)HALLMARK COMPLEMENT	0.0	0.0	0.0	0.0	0.0	0.0	0.0	0.0	0.0	0.0	0.0	0.0	0.0	0.0	0.0	0.0	0.0	1.0	0.0	0.0
YAP1	10413	symbol	H. sapiens	10413	H. sapiens	YAP1	Yes1 associated transcriptional regulator	GO:0072257 metanephric nephron tubule epithelial cell differentiation;GO:0072307 regulation of metanephric nephron tubule epithelial cell differentiation;GO:0060449 bud elongation involved in lung branching		Predicted intracellular proteins; Disease related genes	Nucleoplasm (Supported); Additional: Nucleoli		(M13)PID ERBB4 PATHWAY; (M236)PID DELTA NP63 PATHWAY; (M286)PID TGFBR PATHWAY		0.0	0.0	0.0	0.0	0.0	1.0	0.0	1.0	1.0	0.0	0.0	0.0	1.0	1.0	0.0	0.0	1.0	0.0	0.0	0.0
YME1L1	10730	symbol	H. sapiens	10730	H. sapiens	YME1L1	YME1 like 1 ATPase	GO:0035694 mitochondrial protein catabolic process;GO:0034214 protein hexamerization;GO:0034982 mitochondrial protein processing		Predicted intracellular proteins; Enzymes; Disease related genes; Potential drug targets; Peptidases:Metallopeptidases	Mitochondria (Supported); Additional: Nuclear bodies				1.0	0.0	0.0	0.0	0.0	0.0	0.0	0.0	0.0	0.0	0.0	0.0	0.0	0.0	0.0	0.0	0.0	0.0	0.0	0.0
ZNF511	118472	symbol	H. sapiens	118472	H. sapiens	ZNF511	zinc finger protein 511	GO:0006357 regulation of transcription by RNA polymerase II;GO:0006366 transcription by RNA polymerase II;GO:0006355 regulation of transcription, DNA-templated		Transcription factors:Zinc-coordinating DNA-binding domains; Predicted intracellular proteins	Nuclear bodies (Approved); Additional: Nucleoplasm;Vesicles				0.0	0.0	0.0	0.0	0.0	0.0	0.0	0.0	0.0	0.0	0.0	0.0	0.0	0.0	0.0	0.0	0.0	0.0	0.0	0.0
ZNHIT1	10467	symbol	H. sapiens	10467	H. sapiens	ZNHIT1	zinc finger HIT-type containing 1	GO:0043486 histone exchange;GO:0043044 ATP-dependent chromatin remodeling;GO:0006338 chromatin remodeling		Predicted intracellular proteins	Nucleoplasm (Approved)				0.0	0.0	0.0	0.0	0.0	0.0	0.0	0.0	0.0	0.0	0.0	0.0	0.0	0.0	0.0	0.0	0.0	0.0	0.0	0.0
ACACA	31	symbol	H. sapiens	31	H. sapiens	ACACA	acetyl-CoA carboxylase alpha	GO:2001295 malonyl-CoA biosynthetic process;GO:2001293 malonyl-CoA metabolic process;GO:0071380 cellular response to prostaglandin E stimulus		ENZYME proteins:Ligase; Predicted intracellular proteins; Enzymes; Disease related genes; Potential drug targets	Cytosol (Supported); Additional: Actin filaments;Nucleoli fibrillar center	Biotin		(M5923)HALLMARK PI3K AKT MTOR SIGNALING; (M5924)HALLMARK MTORC1 SIGNALING	0.0	1.0	0.0	0.0	0.0	1.0	1.0	0.0	0.0	0.0	0.0	0.0	0.0	1.0	0.0	0.0	0.0	0.0	0.0	0.0
ACTG1	71	symbol	H. sapiens	71	H. sapiens	ACTG1	actin gamma 1	GO:0150111 regulation of transepithelial transport;GO:1902396 protein localization to bicellular tight junction;GO:0098974 postsynaptic actin cytoskeleton organization		Predicted intracellular proteins; Disease related genes		Copper; Artenimol	(M16801)SIG REGULATION OF THE ACTIN CYTOSKELETON BY RHO GTPASES	(M5892)HALLMARK CHOLESTEROL HOMEOSTASIS; (M5915)HALLMARK APICAL JUNCTION	0.0	0.0	0.0	0.0	0.0	0.0	0.0	0.0	0.0	0.0	0.0	0.0	0.0	1.0	0.0	0.0	0.0	0.0	0.0	0.0
ALG6	29929	symbol	H. sapiens	29929	H. sapiens	ALG6	ALG6 alpha-1,3-glucosyltransferase	GO:0006488 dolichol-linked oligosaccharide biosynthetic process;GO:0006490 oligosaccharide-lipid intermediate biosynthetic process;GO:0006487 protein N-linked glycosylation		ENZYME proteins:Transferases; Potential drug targets; Enzymes; Disease related genes	Endoplasmic reticulum (Approved)				0.0	1.0	0.0	0.0	0.0	0.0	0.0	0.0	0.0	0.0	0.0	0.0	0.0	0.0	0.0	0.0	0.0	0.0	0.0	0.0
ARMC5	79798	symbol	H. sapiens	79798	H. sapiens	ARMC5	armadillo repeat containing 5	GO:0035801 adrenal cortex development;GO:0030325 adrenal gland development;GO:0050810 regulation of steroid biosynthetic process		Predicted intracellular proteins; Disease related genes	Cytosol;Nucleoplasm (Approved); Additional: Focal adhesion sites				0.0	0.0	0.0	0.0	0.0	0.0	1.0	0.0	0.0	0.0	0.0	0.0	0.0	0.0	0.0	1.0	0.0	0.0	0.0	0.0
ASF1A	25842	symbol	H. sapiens	25842	H. sapiens	ASF1A	anti-silencing function 1A histone chaperone	GO:0031936 negative regulation of chromatin silencing;GO:0031935 regulation of chromatin silencing;GO:0045815 positive regulation of gene expression, epigenetic		Predicted intracellular proteins	Nucleoplasm (Enhanced)			(M5925)HALLMARK E2F TARGETS	0.0	0.0	0.0	0.0	0.0	0.0	0.0	0.0	0.0	0.0	0.0	0.0	1.0	0.0	0.0	0.0	0.0	1.0	0.0	0.0
ASH2L	9070	symbol	H. sapiens	9070	H. sapiens	ASH2L	ASH2 like, histone lysine methyltransferase complex subunit	GO:0051568 histone H3-K4 methylation;GO:0043627 response to estrogen;GO:0034968 histone lysine methylation		Predicted intracellular proteins	Nucleoplasm (Supported); Additional: Plasma membrane				0.0	0.0	0.0	0.0	0.0	0.0	0.0	0.0	1.0	0.0	1.0	0.0	0.0	0.0	0.0	0.0	0.0	0.0	0.0	0.0
ASNS	440	symbol	H. sapiens	440	H. sapiens	ASNS	asparagine synthetase (glutamine-hydrolyzing)	GO:0070981 L-asparagine biosynthetic process;GO:0006529 asparagine biosynthetic process;GO:0070982 L-asparagine metabolic process		ENZYME proteins:Ligase; Predicted intracellular proteins; Enzymes; Disease related genes; Potential drug targets	Cytosol (Enhanced)	Aspartic acid; Glutamic acid; ATP; Asparagine		(M5922)HALLMARK UNFOLDED PROTEIN RESPONSE; (M5941)HALLMARK UV RESPONSE UP; (M5924)HALLMARK MTORC1 SIGNALING	0.0	0.0	0.0	0.0	0.0	1.0	0.0	0.0	0.0	0.0	0.0	0.0	1.0	0.0	0.0	1.0	0.0	0.0	0.0	0.0
BRPF1	7862	symbol	H. sapiens	7862	H. sapiens	BRPF1	bromodomain and PHD finger containing 1	GO:0043972 histone H3-K23 acetylation;GO:0044154 histone H3-K14 acetylation;GO:0043966 histone H3 acetylation		Predicted intracellular proteins; Disease related genes	Cytosol;Plasma membrane (Approved)				0.0	0.0	0.0	0.0	0.0	0.0	0.0	0.0	0.0	1.0	1.0	0.0	0.0	0.0	0.0	0.0	0.0	0.0	0.0	0.0
C1orf131	128061	symbol	H. sapiens	128061	H. sapiens	C1orf131	chromosome 1 open reading frame 131			Predicted intracellular proteins					0.0	0.0	0.0	0.0	0.0	0.0	0.0	0.0	0.0	0.0	0.0	0.0	0.0	0.0	0.0	0.0	0.0	0.0	0.0	0.0
CARM1	10498	symbol	H. sapiens	10498	H. sapiens	CARM1	coactivator associated arginine methyltransferase 1	GO:0034971 histone H3-R17 methylation;GO:0034970 histone H3-R2 methylation;GO:0019919 peptidyl-arginine methylation, to asymmetrical-dimethyl arginine		ENZYME proteins:Transferases; Cancer-related genes:Mutational cancer driver genes; Enzymes; Predicted intracellular proteins	Nucleoplasm (Enhanced)		(M151)PID AR TF PATHWAY; (M58)PID AR PATHWAY; (M145)PID P53 DOWNSTREAM PATHWAY		0.0	0.0	0.0	0.0	0.0	1.0	0.0	1.0	1.0	1.0	1.0	0.0	1.0	0.0	0.0	0.0	0.0	0.0	0.0	1.0
CCNC	892	symbol	H. sapiens	892	H. sapiens	CCNC	cyclin C	GO:0045944 positive regulation of transcription by RNA polymerase II;GO:0045893 positive regulation of transcription, DNA-templated;GO:1903508 positive regulation of nucleic acid-templated transcription		Predicted intracellular proteins	Nucleoplasm (Supported); Additional: Cytosol				0.0	0.0	0.0	0.0	0.0	0.0	0.0	0.0	0.0	0.0	0.0	0.0	0.0	0.0	0.0	0.0	0.0	0.0	0.0	0.0
CDC25B	994	symbol	H. sapiens	994	H. sapiens	CDC25B	cell division cycle 25B	GO:0110032 positive regulation of G2/MI transition of meiotic cell cycle;GO:0110030 regulation of G2/MI transition of meiotic cell cycle;GO:0008315 G2/MI transition of meiotic cell cycle		Cancer-related genes:Candidate cancer biomarkers; Predicted intracellular proteins; ENZYME proteins:Hydrolases; Enzymes	Vesicles (Uncertain); Additional: Mitotic spindle	L-cysteic acid	(M10154)SA G2 AND M PHASES; (M199)PID P38 MK2 PATHWAY; (M242)PID AURORA A PATHWAY	(M5902)HALLMARK APOPTOSIS; (M5901)HALLMARK G2M CHECKPOINT; (M5925)HALLMARK E2F TARGETS	0.0	0.0	1.0	0.0	0.0	0.0	0.0	0.0	0.0	0.0	0.0	0.0	1.0	0.0	0.0	0.0	0.0	0.0	0.0	0.0
CDK12	51755	symbol	H. sapiens	51755	H. sapiens	CDK12	cyclin dependent kinase 12	GO:0070816 phosphorylation of RNA polymerase II C-terminal domain;GO:0032968 positive regulation of transcription elongation from RNA polymerase II promoter;GO:2000737 negative regulation of stem cell differentiation	CMGC Ser/Thr protein kinase family	ENZYME proteins:Transferases; Cancer-related genes:Mutated cancer genes; Predicted intracellular proteins; Enzymes; Disease related genes; Kinases:CMGC Ser/Thr protein kinases; Cancer-related genes:Mutational cancer driver genes; Potential drug targets	Nuclear speckles;Nucleoplasm (Enhanced)				0.0	0.0	0.0	0.0	0.0	0.0	0.0	0.0	0.0	1.0	0.0	0.0	0.0	0.0	0.0	0.0	0.0	0.0	0.0	0.0
CDK6	1021	symbol	H. sapiens	1021	H. sapiens	CDK6	cyclin dependent kinase 6	GO:0045656 negative regulation of monocyte differentiation;GO:0021670 lateral ventricle development;GO:0043696 dedifferentiation	CMGC Ser/Thr protein kinase family	Cancer-related genes:Candidate cancer biomarkers; ENZYME proteins:Transferases; Predicted intracellular proteins; FDA approved drug targets:Small molecule drugs; Enzymes; Disease related genes; Kinases:CMGC Ser/Thr protein kinases	Nucleoplasm (Supported); Additional: Cytosol	Alvocidib; (2S)-2-({6-[(3-Amino-5-chlorophenyl)amino]-9-isopropyl-9H-purin-2-yl}amino)-3-methyl-1-butanol; Fisetin; Palbociclib; Ribociclib; Abemaciclib	(M234)PID IL2 STAT5 PATHWAY; (M58)PID AR PATHWAY; (M279)PID RB 1PATHWAY	(M5919)HALLMARK HEDGEHOG SIGNALING; (M5908)HALLMARK ANDROGEN RESPONSE	0.0	0.0	1.0	0.0	0.0	0.0	0.0	0.0	1.0	0.0	0.0	0.0	1.0	0.0	0.0	0.0	0.0	0.0	0.0	0.0
COA3	28958	symbol	H. sapiens	28958	H. sapiens	COA3	cytochrome c oxidase assembly factor 3	GO:0070131 positive regulation of mitochondrial translation;GO:0033617 mitochondrial cytochrome c oxidase assembly;GO:0070129 regulation of mitochondrial translation			Mitochondria (Enhanced)				1.0	0.0	0.0	1.0	0.0	0.0	0.0	0.0	0.0	0.0	0.0	1.0	0.0	0.0	0.0	0.0	0.0	0.0	0.0	1.0
COP1	64326	symbol	H. sapiens	64326	H. sapiens	COP1	COP1 E3 ubiquitin ligase	GO:0032436 positive regulation of proteasomal ubiquitin-dependent protein catabolic process;GO:2000060 positive regulation of ubiquitin-dependent protein catabolic process;GO:1901800 positive regulation of proteasomal protein catabolic process		ENZYME proteins:Transferases; Predicted intracellular proteins; Enzymes			(M84)PID ATM PATHWAY; (M261)PID P53 REGULATION PATHWAY; (M145)PID P53 DOWNSTREAM PATHWAY		0.0	0.0	1.0	0.0	0.0	0.0	0.0	0.0	0.0	0.0	0.0	0.0	0.0	0.0	0.0	0.0	0.0	0.0	0.0	0.0
CRAMP1	57585	symbol	H. sapiens	57585	H. sapiens	CRAMP1	cramped chromatin regulator homolog 1	GO:0007389 pattern specification process;GO:0007275 multicellular organism development;GO:0048856 anatomical structure development		Predicted intracellular proteins; Transcription factors:Helix-turn-helix domains	Nucleoplasm (Approved); Additional: Cytosol;Nucleoli				0.0	0.0	0.0	0.0	0.0	0.0	0.0	0.0	0.0	0.0	0.0	0.0	0.0	0.0	0.0	0.0	0.0	0.0	0.0	0.0
CTNNB1	1499	symbol	H. sapiens	1499	H. sapiens	CTNNB1	catenin beta 1	GO:0007403 glial cell fate determination;GO:0061324 canonical Wnt signaling pathway involved in positive regulation of cardiac outflow tract cell proliferation;GO:2000017 positive regulation of determination of dorsal identity		Cancer-related genes:Candidate cancer biomarkers; Cancer-related genes:Mutated cancer genes; Predicted intracellular proteins; Disease related genes; Cancer-related genes:Mutational cancer driver genes	Plasma membrane (Enhanced)	Urea	(M31)PID BETA CATENIN DEG PATHWAY; (M90)PID WNT CANONICAL PATHWAY; (M184)PID ECADHERIN KERATINOCYTE PATHWAY	(M5895)HALLMARK WNT BETA CATENIN SIGNALING; (M5896)HALLMARK TGF BETA SIGNALING; (M5892)HALLMARK CHOLESTEROL HOMEOSTASIS	0.0	1.0	0.0	0.0	0.0	1.0	0.0	1.0	1.0	0.0	1.0	0.0	1.0	1.0	1.0	1.0	1.0	0.0	0.0	0.0
CYB5R4	51167	symbol	H. sapiens	51167	H. sapiens	CYB5R4	cytochrome b5 reductase 4	GO:0003032 detection of oxygen;GO:0015701 bicarbonate transport;GO:0046677 response to antibiotic		Predicted intracellular proteins; Enzymes; ENZYME proteins:Oxidoreductases					1.0	0.0	0.0	0.0	0.0	0.0	0.0	0.0	0.0	0.0	0.0	0.0	0.0	0.0	0.0	0.0	0.0	0.0	0.0	0.0
DET1	55070	symbol	H. sapiens	55070	H. sapiens	DET1	DET1 partner of COP1 E3 ubiquitin ligase	GO:0032436 positive regulation of proteasomal ubiquitin-dependent protein catabolic process;GO:2000060 positive regulation of ubiquitin-dependent protein catabolic process;GO:1901800 positive regulation of proteasomal protein catabolic process		Predicted intracellular proteins	Microtubules;Nucleoplasm (Approved); Additional: Cytokinetic bridge;Cytosol				0.0	0.0	0.0	0.0	0.0	0.0	0.0	0.0	0.0	0.0	0.0	0.0	0.0	0.0	0.0	0.0	0.0	0.0	0.0	0.0
DPF2	5977	symbol	H. sapiens	5977	H. sapiens	DPF2	double PHD fingers 2	GO:1905454 negative regulation of myeloid progenitor cell differentiation;GO:1905453 regulation of myeloid progenitor cell differentiation;GO:0002318 myeloid progenitor cell differentiation		Predicted intracellular proteins	Nucleoplasm (Supported)				0.0	0.0	0.0	0.0	0.0	0.0	0.0	0.0	0.0	0.0	0.0	0.0	0.0	0.0	0.0	0.0	0.0	0.0	0.0	0.0
DPM1	8813	symbol	H. sapiens	8813	H. sapiens	DPM1	dolichyl-phosphate mannosyltransferase subunit 1, catalytic	GO:0019348 dolichol metabolic process;GO:0016093 polyprenol metabolic process;GO:0019673 GDP-mannose metabolic process		ENZYME proteins:Transferases; Predicted intracellular proteins; Enzymes; Disease related genes; Potential drug targets					0.0	1.0	0.0	0.0	0.0	0.0	1.0	0.0	0.0	0.0	0.0	0.0	0.0	1.0	0.0	0.0	0.0	0.0	0.0	0.0
EAF1	85403	symbol	H. sapiens	85403	H. sapiens	EAF1	ELL associated factor 1	GO:0034243 regulation of transcription elongation from RNA polymerase II promoter;GO:0032784 regulation of DNA-templated transcription, elongation;GO:0006368 transcription elongation from RNA polymerase II promoter		Predicted intracellular proteins	Nuclear bodies;Nucleoplasm (Enhanced); Additional: Vesicles				0.0	0.0	0.0	0.0	0.0	0.0	0.0	0.0	0.0	0.0	0.0	0.0	0.0	0.0	0.0	0.0	0.0	0.0	0.0	0.0
EXT1	2131	symbol	H. sapiens	2131	H. sapiens	EXT1	exostosin glycosyltransferase 1	GO:0036339 lymphocyte adhesion to endothelial cell of high endothelial venule;GO:0060506 smoothened signaling pathway involved in lung development;GO:0060792 sweat gland development		Cancer-related genes:Candidate cancer biomarkers; ENZYME proteins:Transferases; Predicted intracellular proteins; Enzymes; Disease related genes; Potential drug targets				(M5891)HALLMARK HYPOXIA; (M5937)HALLMARK GLYCOLYSIS	0.0	1.0	1.0	0.0	0.0	0.0	0.0	0.0	0.0	0.0	0.0	0.0	0.0	0.0	0.0	1.0	1.0	0.0	0.0	0.0
FAM210A	125228	symbol	H. sapiens	125228	H. sapiens	FAM210A	family with sequence similarity 210 member A	GO:0008150 biological_process		Predicted intracellular proteins	Golgi apparatus;Mitochondria;Nucleoplasm (Approved)				0.0	0.0	0.0	0.0	0.0	0.0	0.0	0.0	0.0	0.0	0.0	0.0	0.0	0.0	0.0	0.0	0.0	0.0	0.0	0.0
FANCF	2188	symbol	H. sapiens	2188	H. sapiens	FANCF	FA complementation group F	GO:0036297 interstrand cross-link repair;GO:0006281 DNA repair;GO:0006974 cellular response to DNA damage stimulus		Predicted intracellular proteins; Disease related genes; Cancer-related genes	Nucleoplasm (Supported)		(M258)PID BARD1 PATHWAY; (M1)PID FANCONI PATHWAY		0.0	0.0	0.0	0.0	0.0	0.0	0.0	0.0	0.0	0.0	0.0	0.0	0.0	0.0	0.0	0.0	0.0	1.0	0.0	0.0
FIS1	51024	symbol	H. sapiens	51024	H. sapiens	FIS1	fission, mitochondrial 1	GO:1904578 response to thapsigargin;GO:1904579 cellular response to thapsigargin;GO:1905395 response to flavonoid		Predicted intracellular proteins	Mitochondria (Supported)			(M5949)HALLMARK PEROXISOME	1.0	0.0	0.0	0.0	0.0	1.0	0.0	1.0	0.0	0.0	0.0	0.0	1.0	0.0	0.0	0.0	0.0	0.0	0.0	0.0
FOXA2	3170	symbol	H. sapiens	3170	H. sapiens	FOXA2	forkhead box A2	GO:0061986 negative regulation of transcription by glucose;GO:0061987 negative regulation of transcription from RNA polymerase II promoter by glucose;GO:2000970 regulation of detection of glucose		Cancer-related genes:Mutational cancer driver genes; Predicted intracellular proteins; Transcription factors:Helix-turn-helix domains	Cell Junctions;Nucleoplasm (Supported)		(M285)PID HNF3A PATHWAY; (M106)PID HNF3B PATHWAY; (M219)PID HEDGEHOG GLI PATHWAY	(M5957)HALLMARK PANCREAS BETA CELLS	0.0	0.0	0.0	0.0	0.0	0.0	0.0	0.0	0.0	0.0	0.0	0.0	0.0	0.0	0.0	0.0	0.0	0.0	0.0	0.0
FOXM1	2305	symbol	H. sapiens	2305	H. sapiens	FOXM1	forkhead box M1	GO:0006978 DNA damage response, signal transduction by p53 class mediator resulting in transcription of p21 class mediator;GO:0042772 DNA damage response, signal transduction resulting in transcription;GO:0090344 negative regulation of cell aging		Cancer-related genes:Candidate cancer biomarkers; Predicted intracellular proteins; Transcription factors:Helix-turn-helix domains	Nucleoli;Nucleoli rim;Nucleoplasm (Supported); Additional: Cytosol		(M176)PID FOXM1 PATHWAY		0.0	0.0	1.0	0.0	0.0	0.0	0.0	0.0	0.0	0.0	0.0	0.0	1.0	0.0	0.0	0.0	0.0	1.0	0.0	0.0
GADD45GIP1	90480	symbol	H. sapiens	90480	H. sapiens	GADD45GIP1	GADD45G interacting protein 1	GO:0007049 cell cycle;GO:0009987 cellular process;GO:0008150 biological_process		Predicted intracellular proteins; Ribosomal proteins	Mitochondria (Supported); Additional: Nucleoplasm				0.0	0.0	0.0	0.0	1.0	0.0	0.0	0.0	0.0	0.0	0.0	0.0	0.0	0.0	0.0	0.0	0.0	0.0	0.0	0.0
GOLGA6B	55889	symbol	H. sapiens	55889	H. sapiens	GOLGA6B	golgin A6 family member B	GO:0051225 spindle assembly;GO:0007030 Golgi organization;GO:0007051 spindle organization		Predicted intracellular proteins	Vesicles (Approved); Additional: Centrosome;Nucleoplasm				0.0	0.0	0.0	0.0	0.0	0.0	0.0	0.0	0.0	0.0	0.0	0.0	0.0	0.0	0.0	0.0	0.0	0.0	0.0	0.0
H3F3C	440093	gene_synonym	H. sapiens	440093	H. sapiens	H3-5	H3.5 histone	GO:1902340 negative regulation of chromosome condensation;GO:0031509 subtelomeric heterochromatin assembly;GO:0140461 subtelomeric heterochromatin organization		Cancer-related genes:Mutational cancer driver genes; Predicted intracellular proteins					0.0	0.0	0.0	0.0	0.0	0.0	0.0	0.0	0.0	0.0	0.0	0.0	1.0	0.0	0.0	0.0	1.0	0.0	0.0	0.0
HNF1A	6927	symbol	H. sapiens	6927	H. sapiens	HNF1A	HNF1 homeobox A	GO:0035623 renal glucose absorption;GO:0035565 regulation of pronephros size;GO:0072114 pronephros morphogenesis		Predicted intracellular proteins; Cancer-related genes	Nucleoplasm (Supported)	D-norleucine	(M106)PID HNF3B PATHWAY; (M70)PID PS1 PATHWAY	(M5957)HALLMARK PANCREAS BETA CELLS; (M5956)HALLMARK KRAS SIGNALING DN	0.0	0.0	0.0	0.0	0.0	0.0	0.0	0.0	0.0	0.0	0.0	0.0	0.0	0.0	0.0	1.0	0.0	0.0	0.0	0.0
HNF1B	6928	symbol	H. sapiens	6928	H. sapiens	HNF1B	HNF1 homeobox B	GO:0035565 regulation of pronephros size;GO:0039020 pronephric nephron tubule development;GO:0072114 pronephros morphogenesis		Predicted intracellular proteins; Disease related genes; Transcription factors:Helix-turn-helix domains	Nucleoplasm (Supported); Additional: Vesicles		(M106)PID HNF3B PATHWAY		0.0	0.0	0.0	0.0	0.0	0.0	0.0	0.0	0.0	0.0	0.0	0.0	0.0	0.0	0.0	1.0	0.0	0.0	0.0	0.0
KDSR	2531	symbol	H. sapiens	2531	H. sapiens	KDSR	3-ketodihydrosphingosine reductase	GO:0006666 3-keto-sphinganine metabolic process;GO:0046519 sphingoid metabolic process;GO:0030148 sphingolipid biosynthetic process		Predicted intracellular proteins; Enzymes; Disease related genes; ENZYME proteins:Oxidoreductases; Cancer-related genes; Potential drug targets					0.0	0.0	0.0	0.0	0.0	0.0	1.0	0.0	0.0	0.0	0.0	0.0	0.0	0.0	0.0	0.0	0.0	0.0	0.0	0.0
KIF22	3835	symbol	H. sapiens	3835	H. sapiens	KIF22	kinesin family member 22	GO:0007080 mitotic metaphase plate congression;GO:0007062 sister chromatid cohesion;GO:0051310 metaphase plate congression		Predicted intracellular proteins; Disease related genes	Nuclear speckles (Supported)			(M5893)HALLMARK MITOTIC SPINDLE; (M5901)HALLMARK G2M CHECKPOINT; (M5925)HALLMARK E2F TARGETS	0.0	0.0	0.0	0.0	0.0	0.0	0.0	0.0	0.0	0.0	0.0	0.0	1.0	0.0	0.0	0.0	0.0	1.0	0.0	0.0
KRT6A	3853	symbol	H. sapiens	3853	H. sapiens	KRT6A	keratin 6A	GO:0001897 cytolysis by symbiont of host cells;GO:0001898 regulation of cytolysis by symbiont of host cells;GO:0001899 negative regulation of cytolysis by symbiont of host cells		Predicted intracellular proteins; Disease related genes	Intermediate filaments (Enhanced)	Zinc; Zinc acetate			0.0	0.0	0.0	0.0	0.0	0.0	0.0	0.0	0.0	0.0	0.0	0.0	0.0	0.0	0.0	0.0	0.0	0.0	0.0	0.0
LIG3	3980	symbol	H. sapiens	3980	H. sapiens	LIG3	DNA ligase 3	GO:0006288 base-excision repair, DNA ligation;GO:0090298 negative regulation of mitochondrial DNA replication;GO:0006273 lagging strand elongation		Predicted intracellular proteins; Enzymes; ENZYME proteins:Ligase	Nucleoplasm (Supported)	Bleomycin		(M5901)HALLMARK G2M CHECKPOINT	1.0	0.0	1.0	0.0	0.0	0.0	0.0	0.0	0.0	0.0	0.0	0.0	0.0	0.0	0.0	0.0	0.0	1.0	0.0	0.0
LLPH	84298	symbol	H. sapiens	84298	H. sapiens	LLPH	LLP homolog, long-term synaptic facilitation factor	GO:0097484 dendrite extension;GO:0060999 positive regulation of dendritic spine development;GO:0060998 regulation of dendritic spine development		Predicted intracellular proteins	Nucleoli (Enhanced); Additional: Mitotic chromosome				0.0	0.0	0.0	0.0	0.0	0.0	0.0	0.0	0.0	0.0	0.0	0.0	0.0	0.0	0.0	0.0	1.0	0.0	0.0	0.0
MAEA	10296	symbol	H. sapiens	10296	H. sapiens	MAEA	macrophage erythroblast attacher, E3 ubiquitin ligase	GO:0048822 enucleate erythrocyte development;GO:0043353 enucleate erythrocyte differentiation;GO:0033033 negative regulation of myeloid cell apoptotic process		Predicted intracellular proteins	Nucleoplasm (Enhanced)	Tetrachlorodecaoxide			0.0	0.0	1.0	0.0	0.0	0.0	0.0	0.0	0.0	0.0	0.0	0.0	1.0	0.0	0.0	0.0	0.0	0.0	0.0	0.0
MAP2K7	5609	symbol	H. sapiens	5609	H. sapiens	MAP2K7	mitogen-activated protein kinase kinase 7	GO:1904355 positive regulation of telomere capping;GO:0038095 Fc-epsilon receptor signaling pathway;GO:1904353 regulation of telomere capping	STE Ser/Thr protein kinase family	ENZYME proteins:Transferases; Predicted intracellular proteins; Kinases:STE Ser/Thr protein kinases; Enzymes	Cytosol;Plasma membrane (Approved); Additional: Golgi apparatus		(M267)PID ANTHRAX PATHWAY; (M7871)ST GRANULE CELL SURVIVAL PATHWAY; (M69)PID REELIN PATHWAY		0.0	0.0	0.0	0.0	0.0	0.0	0.0	0.0	0.0	0.0	0.0	0.0	1.0	1.0	0.0	0.0	0.0	0.0	0.0	0.0
MARK2	2011	symbol	H. sapiens	2011	H. sapiens	MARK2	microtubule affinity regulating kinase 2	GO:0071963 establishment or maintenance of cell polarity regulating cell shape;GO:1904526 regulation of microtubule binding;GO:0045197 establishment or maintenance of epithelial cell apical/basal polarity	CAMK Ser/Thr protein kinase family	ENZYME proteins:Transferases; Kinases:CAMK Ser/Thr protein kinases; Enzymes; Predicted intracellular proteins	Plasma membrane (Supported); Additional: Nucleoplasm	Fostamatinib	(M87)PID LKB1 PATHWAY; (M17)PID NOTCH PATHWAY	(M5941)HALLMARK UV RESPONSE UP	1.0	0.0	0.0	0.0	0.0	0.0	0.0	0.0	0.0	0.0	0.0	0.0	0.0	0.0	0.0	0.0	0.0	0.0	0.0	0.0
MEAF6	64769	symbol	H. sapiens	64769	H. sapiens	MEAF6	MYST/Esa1 associated factor 6	GO:0043983 histone H4-K12 acetylation;GO:0044154 histone H3-K14 acetylation;GO:0043981 histone H4-K5 acetylation		Predicted intracellular proteins; Disease related genes					0.0	0.0	0.0	0.0	0.0	0.0	0.0	0.0	0.0	1.0	1.0	0.0	0.0	0.0	0.0	0.0	0.0	0.0	0.0	0.0
MED24	9862	symbol	H. sapiens	9862	H. sapiens	MED24	mediator complex subunit 24	GO:0060261 positive regulation of transcription initiation from RNA polymerase II promoter;GO:2000144 positive regulation of DNA-templated transcription, initiation;GO:0060260 regulation of transcription initiation from RNA polymerase II promoter		Predicted intracellular proteins				(M5906)HALLMARK ESTROGEN RESPONSE EARLY; (M5937)HALLMARK GLYCOLYSIS	0.0	0.0	0.0	0.0	0.0	0.0	0.0	0.0	0.0	0.0	1.0	0.0	0.0	0.0	0.0	0.0	0.0	0.0	0.0	0.0
MOGS	7841	symbol	H. sapiens	7841	H. sapiens	MOGS	mannosyl-oligosaccharide glucosidase	GO:0019082 viral protein processing;GO:0009311 oligosaccharide metabolic process;GO:0006487 protein N-linked glycosylation		Predicted intracellular proteins; ENZYME proteins:Hydrolases; Enzymes; Disease related genes; Potential drug targets	Endoplasmic reticulum (Supported)				0.0	1.0	0.0	0.0	0.0	0.0	0.0	0.0	0.0	0.0	0.0	0.0	0.0	0.0	0.0	0.0	0.0	0.0	0.0	0.0
MTERF3	51001	symbol	H. sapiens	51001	H. sapiens	MTERF3	mitochondrial transcription termination factor 3	GO:0061668 mitochondrial ribosome assembly;GO:0042255 ribosome assembly;GO:0042254 ribosome biogenesis		Predicted intracellular proteins	Mitochondria (Supported); Additional: Cytosol				0.0	0.0	0.0	0.0	0.0	0.0	0.0	0.0	0.0	0.0	0.0	0.0	0.0	0.0	0.0	0.0	0.0	0.0	0.0	0.0
MTMR3	8897	symbol	H. sapiens	8897	H. sapiens	MTMR3	myotubularin related protein 3	GO:1904562 phosphatidylinositol 5-phosphate metabolic process;GO:0060304 regulation of phosphatidylinositol dephosphorylation;GO:0046856 phosphatidylinositol dephosphorylation		Predicted intracellular proteins; ENZYME proteins:Hydrolases; Enzymes	Nucleoplasm (Supported); Additional: Cytosol				0.0	0.0	0.0	0.0	0.0	0.0	1.0	0.0	0.0	0.0	0.0	0.0	0.0	0.0	0.0	0.0	0.0	0.0	0.0	0.0
MTRF1L	54516	symbol	H. sapiens	54516	H. sapiens	MTRF1L	mitochondrial translation release factor 1 like	GO:0070126 mitochondrial translational termination;GO:0006415 translational termination;GO:0032543 mitochondrial translation		Predicted intracellular proteins					0.0	0.0	0.0	1.0	1.0	0.0	0.0	0.0	0.0	0.0	0.0	1.0	0.0	0.0	0.0	0.0	0.0	0.0	0.0	0.0
NDUFC1	4717	symbol	H. sapiens	4717	H. sapiens	NDUFC1	NADH:ubiquinone oxidoreductase subunit C1	GO:0006120 mitochondrial electron transport, NADH to ubiquinone;GO:0010257 NADH dehydrogenase complex assembly;GO:0032981 mitochondrial respiratory chain complex I assembly			Mitochondria (Approved)	NADH		(M5936)HALLMARK OXIDATIVE PHOSPHORYLATION	1.0	0.0	0.0	0.0	0.0	0.0	0.0	0.0	0.0	0.0	0.0	0.0	0.0	0.0	0.0	0.0	0.0	0.0	0.0	0.0
NXT1	29107	symbol	H. sapiens	29107	H. sapiens	NXT1	nuclear transport factor 2 like export factor 1	GO:0006611 protein export from nucleus;GO:0006405 RNA export from nucleus;GO:0006606 protein import into nucleus		Predicted intracellular proteins	Nucleoplasm (Supported); Additional: Cytosol		(M1529)SA G1 AND S PHASES	(M5906)HALLMARK ESTROGEN RESPONSE EARLY; (M5907)HALLMARK ESTROGEN RESPONSE LATE	0.0	0.0	0.0	0.0	0.0	0.0	0.0	0.0	0.0	0.0	0.0	0.0	0.0	0.0	0.0	0.0	0.0	0.0	0.0	0.0
OGFR	11054	symbol	H. sapiens	11054	H. sapiens	OGFR	opioid growth factor receptor	GO:0001558 regulation of cell growth;GO:0016049 cell growth;GO:0040008 regulation of growth		Predicted intracellular proteins	Nucleoplasm (Approved)			(M5911)HALLMARK INTERFERON ALPHA RESPONSE; (M5913)HALLMARK INTERFERON GAMMA RESPONSE	0.0	0.0	0.0	0.0	0.0	0.0	0.0	0.0	0.0	0.0	0.0	0.0	0.0	0.0	0.0	0.0	0.0	0.0	0.0	0.0
OSBP	5007	symbol	H. sapiens	5007	H. sapiens	OSBP	oxysterol binding protein	GO:1904409 regulation of secretory granule organization;GO:1904411 positive regulation of secretory granule organization;GO:0032366 intracellular sterol transport		Predicted intracellular proteins	Golgi apparatus (Supported); Additional: Cytosol;Nucleoplasm				0.0	0.0	0.0	0.0	0.0	0.0	1.0	0.0	0.0	0.0	0.0	0.0	0.0	0.0	0.0	0.0	0.0	0.0	0.0	0.0
PARD3	56288	symbol	H. sapiens	56288	H. sapiens	PARD3	par-3 family cell polarity regulator	GO:0051660 establishment of centrosome localization;GO:0031643 positive regulation of myelination;GO:0008356 asymmetric cell division		Predicted intracellular proteins; Disease related genes	Cell Junctions;Plasma membrane (Supported)		(M7955)SIG INSULIN RECEPTOR PATHWAY IN CARDIAC MYOCYTES; (M295)SIG PIP3 SIGNALING IN CARDIAC MYOCTES		0.0	0.0	1.0	0.0	0.0	0.0	0.0	0.0	0.0	0.0	0.0	0.0	0.0	1.0	0.0	0.0	0.0	0.0	0.0	0.0
PDE4DIP	9659	symbol	H. sapiens	9659	H. sapiens	PDE4DIP	phosphodiesterase 4D interacting protein	GO:1903358 regulation of Golgi organization;GO:0007030 Golgi organization;GO:0010256 endomembrane system organization		Predicted intracellular proteins; Disease related genes; Cancer-related genes	Golgi apparatus (Supported)			(M5909)HALLMARK MYOGENESIS	0.0	0.0	0.0	0.0	0.0	0.0	0.0	0.0	0.0	0.0	0.0	0.0	0.0	1.0	0.0	0.0	0.0	0.0	0.0	0.0
PIGO	84720	symbol	H. sapiens	84720	H. sapiens	PIGO	phosphatidylinositol glycan anchor biosynthesis class O	GO:0006506 GPI anchor biosynthetic process;GO:0006505 GPI anchor metabolic process;GO:0009247 glycolipid biosynthetic process		Disease related genes	Nucleoli (Approved); Additional: Nucleoplasm				0.0	1.0	0.0	0.0	0.0	0.0	1.0	0.0	0.0	0.0	0.0	0.0	0.0	0.0	0.0	0.0	0.0	0.0	0.0	0.0
PIGV	55650	symbol	H. sapiens	55650	H. sapiens	PIGV	phosphatidylinositol glycan anchor biosynthesis class V	GO:0016254 preassembly of GPI anchor in ER membrane;GO:0006506 GPI anchor biosynthetic process;GO:0006505 GPI anchor metabolic process		Predicted intracellular proteins; Disease related genes	Cytosol (Approved); Additional: Endoplasmic reticulum				0.0	1.0	0.0	0.0	0.0	0.0	1.0	0.0	0.0	0.0	0.0	0.0	0.0	0.0	0.0	0.0	0.0	0.0	0.0	0.0
PKN2	5586	symbol	H. sapiens	5586	H. sapiens	PKN2	protein kinase N2	GO:0045070 positive regulation of viral genome replication;GO:0032467 positive regulation of cytokinesis;GO:0048524 positive regulation of viral process	AGC Ser/Thr protein kinase family	ENZYME proteins:Transferases; Predicted intracellular proteins; Kinases:AGC Ser/Thr protein kinases; Enzymes	Intermediate filaments;Nucleoplasm (Supported); Additional: Centrosome;Cytosol;Nuclear bodies;Plasma membrane	Fostamatinib	(M12)PID RHOA PATHWAY		0.0	0.0	1.0	0.0	0.0	0.0	0.0	0.0	0.0	0.0	0.0	0.0	1.0	1.0	0.0	0.0	0.0	0.0	0.0	0.0
PPAT	5471	symbol	H. sapiens	5471	H. sapiens	PPAT	phosphoribosyl pyrophosphate amidotransferase	GO:0006543 glutamine catabolic process;GO:0006189 'de novo' IMP biosynthetic process;GO:0009113 purine nucleobase biosynthetic process		ENZYME proteins:Transferases; Predicted intracellular proteins; Enzymes	Midbody ring (Approved)	L-Glutamine; Mercaptopurine; Dasatinib		(M5941)HALLMARK UV RESPONSE UP	0.0	1.0	0.0	0.0	0.0	1.0	1.0	0.0	0.0	0.0	0.0	0.0	1.0	0.0	0.0	1.0	0.0	0.0	0.0	0.0
PRPF39	55015	symbol	H. sapiens	55015	H. sapiens	PRPF39	pre-mRNA processing factor 39	GO:0000395 mRNA 5'-splice site recognition;GO:0045292 mRNA cis splicing, via spliceosome;GO:0006376 mRNA splice site selection		Predicted intracellular proteins	Nucleoplasm (Approved)				0.0	0.0	0.0	0.0	0.0	0.0	0.0	0.0	0.0	0.0	0.0	0.0	0.0	0.0	0.0	0.0	0.0	0.0	0.0	0.0
PTAR1	375743	symbol	H. sapiens	375743	H. sapiens	PTAR1	protein prenyltransferase alpha subunit repeat containing 1	GO:0018342 protein prenylation;GO:0097354 prenylation;GO:0006464 cellular protein modification process		Predicted intracellular proteins	Centriolar satellite (Approved); Additional: Rods & Rings				0.0	0.0	0.0	0.0	0.0	0.0	0.0	0.0	0.0	0.0	0.0	0.0	0.0	0.0	0.0	0.0	0.0	0.0	0.0	0.0
PTTG1	9232	symbol	H. sapiens	9232	H. sapiens	PTTG1	PTTG1 regulator of sister chromatid separation, securin	GO:0033046 negative regulation of sister chromatid segregation;GO:0033048 negative regulation of mitotic sister chromatid segregation;GO:2000816 negative regulation of mitotic sister chromatid separation		Cancer-related genes:Candidate cancer biomarkers; Predicted intracellular proteins	Cytosol (Supported); Additional: Nucleoli			(M5901)HALLMARK G2M CHECKPOINT; (M5925)HALLMARK E2F TARGETS	0.0	0.0	1.0	0.0	0.0	0.0	0.0	0.0	0.0	0.0	0.0	0.0	1.0	0.0	0.0	0.0	0.0	1.0	0.0	0.0
RBM15	64783	symbol	H. sapiens	64783	H. sapiens	RBM15	RNA binding motif protein 15	GO:0038163 thrombopoietin-mediated signaling pathway;GO:0007221 positive regulation of transcription of Notch receptor target;GO:0009048 dosage compensation by inactivation of X chromosome		Predicted intracellular proteins; Disease related genes; Cancer-related genes	Nucleoplasm (Enhanced)				0.0	0.0	0.0	0.0	0.0	0.0	0.0	0.0	1.0	0.0	0.0	0.0	0.0	0.0	0.0	0.0	1.0	0.0	1.0	0.0
RMND5A	64795	symbol	H. sapiens	64795	H. sapiens	RMND5A	required for meiotic nuclear division 5 homolog A	GO:0000209 protein polyubiquitination;GO:0043161 proteasome-mediated ubiquitin-dependent protein catabolic process;GO:0010498 proteasomal protein catabolic process		Predicted intracellular proteins	Nucleoplasm (Approved)				0.0	0.0	0.0	0.0	0.0	0.0	0.0	0.0	0.0	0.0	0.0	0.0	0.0	0.0	0.0	0.0	0.0	0.0	0.0	0.0
RPIA	22934	symbol	H. sapiens	22934	H. sapiens	RPIA	ribose 5-phosphate isomerase A	GO:0006014 D-ribose metabolic process;GO:0009052 pentose-phosphate shunt, non-oxidative branch;GO:0019321 pentose metabolic process		ENZYME proteins:Isomerase; Predicted intracellular proteins; Enzymes; Disease related genes; Potential drug targets	Nucleoplasm;Plasma membrane;Vesicles (Approved)	4-phospho-L-threonic acid			1.0	1.0	0.0	0.0	0.0	0.0	0.0	0.0	0.0	0.0	0.0	0.0	0.0	0.0	0.0	0.0	0.0	0.0	0.0	0.0
RRAGA	10670	symbol	H. sapiens	10670	H. sapiens	RRAGA	Ras related GTP binding A	GO:0019048 modulation by virus of host process;GO:0044003 modulation by symbiont of host process;GO:1904263 positive regulation of TORC1 signaling		Predicted intracellular proteins	Golgi apparatus;Vesicles (Approved)		(M121)PID MTOR 4PATHWAY		0.0	0.0	0.0	0.0	0.0	1.0	0.0	0.0	0.0	1.0	0.0	0.0	0.0	0.0	0.0	0.0	0.0	0.0	0.0	1.0
SAMD4B	55095	symbol	H. sapiens	55095	H. sapiens	SAMD4B	sterile alpha motif domain containing 4B	GO:0000289 nuclear-transcribed mRNA poly(A) tail shortening;GO:0000288 nuclear-transcribed mRNA catabolic process, deadenylation-dependent decay;GO:0061157 mRNA destabilization		Predicted intracellular proteins	Cytosol (Enhanced)				0.0	0.0	0.0	0.0	0.0	0.0	0.0	0.0	0.0	0.0	0.0	1.0	0.0	0.0	0.0	0.0	0.0	0.0	0.0	0.0
SETD5	55209	symbol	H. sapiens	55209	H. sapiens	SETD5	SET domain containing 5	GO:0097198 histone H3-K36 trimethylation;GO:0010452 histone H3-K36 methylation;GO:0051567 histone H3-K9 methylation		Predicted intracellular proteins; Disease related genes	Nucleoplasm (Enhanced)				0.0	0.0	0.0	0.0	0.0	0.0	0.0	0.0	1.0	0.0	1.0	0.0	0.0	0.0	0.0	0.0	0.0	0.0	0.0	0.0
SMARCA4	6597	symbol	H. sapiens	6597	H. sapiens	SMARCA4	SWI/SNF related, matrix associated, actin dependent regulator of chromatin, subfamily a, member 4	GO:1902661 positive regulation of glucose mediated signaling pathway;GO:1902659 regulation of glucose mediated signaling pathway;GO:0009757 hexose mediated signaling		Cancer-related genes:Mutated cancer genes; Cancer-related genes:Mutational cancer driver genes; Disease related genes; Predicted intracellular proteins	Nucleoplasm (Supported)		(M119)PID ERB GENOMIC PATHWAY; (M279)PID RB 1PATHWAY; (M223)PID BETA CATENIN NUC PATHWAY		0.0	0.0	0.0	0.0	0.0	1.0	0.0	1.0	1.0	0.0	1.0	0.0	0.0	0.0	0.0	0.0	0.0	0.0	0.0	0.0
SPAG5	10615	symbol	H. sapiens	10615	H. sapiens	SPAG5	sperm associated antigen 5	GO:1905832 positive regulation of spindle assembly;GO:0090235 regulation of metaphase plate congression;GO:0051988 regulation of attachment of spindle microtubules to kinetochore		Predicted intracellular proteins	Mitotic spindle;Nuclear bodies (Supported); Additional: Cytosol			(M5925)HALLMARK E2F TARGETS	0.0	0.0	1.0	0.0	0.0	0.0	0.0	0.0	0.0	0.0	0.0	0.0	1.0	0.0	0.0	0.0	0.0	0.0	0.0	0.0
SYNCRIP	10492	symbol	H. sapiens	10492	H. sapiens	SYNCRIP	synaptotagmin binding cytoplasmic RNA interacting protein	GO:0070934 CRD-mediated mRNA stabilization;GO:0048255 mRNA stabilization;GO:1902373 negative regulation of mRNA catabolic process		Predicted intracellular proteins	Nucleoplasm (Approved); Additional: Cytosol;Vesicles			(M5901)HALLMARK G2M CHECKPOINT; (M5925)HALLMARK E2F TARGETS; (M5926)HALLMARK MYC TARGETS V1	0.0	0.0	0.0	0.0	0.0	0.0	0.0	0.0	0.0	0.0	0.0	1.0	0.0	0.0	0.0	0.0	0.0	0.0	0.0	0.0
SYVN1	84447	symbol	H. sapiens	84447	H. sapiens	SYVN1	synoviolin 1	GO:0002327 immature B cell differentiation;GO:1904380 endoplasmic reticulum mannose trimming;GO:0036507 protein demannosylation		ENZYME proteins:Transferases; Enzymes	Nucleoplasm (Supported); Additional: Endoplasmic reticulum;Plasma membrane				0.0	1.0	0.0	0.0	0.0	0.0	0.0	0.0	0.0	0.0	0.0	0.0	0.0	0.0	0.0	0.0	0.0	0.0	0.0	0.0
TAZ	6901	gene_synonym	H. sapiens	6901	H. sapiens	TAFAZZIN	tafazzin, phospholipid-lysophospholipid transacylase	GO:0048137 spermatocyte division;GO:1900210 positive regulation of cardiolipin metabolic process;GO:1900208 regulation of cardiolipin metabolic process		Predicted intracellular proteins; Disease related genes	Plasma membrane (Approved)				1.0	1.0	1.0	0.0	0.0	0.0	1.0	0.0	0.0	0.0	0.0	0.0	0.0	0.0	0.0	0.0	0.0	0.0	0.0	0.0
TMEM41B	440026	symbol	H. sapiens	440026	H. sapiens	TMEM41B	transmembrane protein 41B	GO:0000045 autophagosome assembly;GO:1905037 autophagosome organization;GO:0007033 vacuole organization			Peroxisomes (Approved)				0.0	0.0	0.0	0.0	0.0	0.0	0.0	0.0	0.0	0.0	0.0	0.0	0.0	0.0	0.0	0.0	0.0	0.0	0.0	0.0
TXN2	25828	symbol	H. sapiens	25828	H. sapiens	TXN2	thioredoxin 2	GO:0006662 glycerol ether metabolic process;GO:0018904 ether metabolic process;GO:0048678 response to axon injury		Predicted intracellular proteins; Disease related genes	Mitochondria (Enhanced)				0.0	0.0	0.0	0.0	0.0	0.0	0.0	0.0	0.0	0.0	0.0	0.0	0.0	0.0	0.0	0.0	0.0	0.0	0.0	1.0
UBE2J2	118424	symbol	H. sapiens	118424	H. sapiens	UBE2J2	ubiquitin conjugating enzyme E2 J2	GO:1903955 positive regulation of protein targeting to mitochondrion;GO:1903749 positive regulation of establishment of protein localization to mitochondrion;GO:1903214 regulation of protein targeting to mitochondrion		ENZYME proteins:Transferases; Predicted intracellular proteins; Enzymes					1.0	0.0	0.0	0.0	0.0	0.0	0.0	0.0	0.0	0.0	0.0	0.0	0.0	0.0	0.0	0.0	0.0	0.0	0.0	0.0
UBE2Q2L	100505679	symbol	H. sapiens	100505679	H. sapiens	UBE2Q2L	ubiquitin conjugating enzyme E2 Q2 like			Predicted intracellular proteins					0.0	0.0	0.0	0.0	0.0	0.0	0.0	0.0	0.0	0.0	0.0	0.0	0.0	0.0	0.0	0.0	0.0	0.0	0.0	0.0
UBIAD1	29914	symbol	H. sapiens	29914	H. sapiens	UBIAD1	UbiA prenyltransferase domain containing 1	GO:0009234 menaquinone biosynthetic process;GO:0032194 ubiquinone biosynthetic process via 3,4-dihydroxy-5-polyprenylbenzoate;GO:0042371 vitamin K biosynthetic process		Disease related genes	Vesicles (Approved)				0.0	0.0	0.0	0.0	0.0	0.0	0.0	0.0	0.0	0.0	0.0	0.0	0.0	0.0	0.0	0.0	0.0	0.0	0.0	0.0
UFSP2	55325	symbol	H. sapiens	55325	H. sapiens	UFSP2	UFM1 specific peptidase 2	GO:0033146 regulation of intracellular estrogen receptor signaling pathway;GO:0030520 intracellular estrogen receptor signaling pathway;GO:0033143 regulation of intracellular steroid hormone receptor signaling pathway		Peptidases:Cysteine-type peptidases; Predicted intracellular proteins; Enzymes; Disease related genes; Potential drug targets	Cytosol;Nucleoplasm (Approved)				0.0	0.0	0.0	0.0	0.0	1.0	0.0	1.0	0.0	0.0	0.0	0.0	0.0	0.0	0.0	0.0	0.0	0.0	0.0	0.0
VPS39	23339	symbol	H. sapiens	23339	H. sapiens	VPS39	VPS39 subunit of HOPS complex	GO:0061909 autophagosome-lysosome fusion;GO:1902774 late endosome to lysosome transport;GO:0034058 endosomal vesicle fusion		Predicted intracellular proteins					0.0	0.0	0.0	0.0	0.0	0.0	0.0	0.0	0.0	0.0	0.0	0.0	0.0	1.0	0.0	0.0	0.0	0.0	0.0	0.0
VRK1	7443	symbol	H. sapiens	7443	H. sapiens	VRK1	VRK serine/threonine kinase 1	GO:0072355 histone H3-T3 phosphorylation;GO:0043987 histone H3-S10 phosphorylation;GO:0090166 Golgi disassembly	CK1 Ser/Thr protein kinase family	ENZYME proteins:Transferases; Predicted intracellular proteins; Enzymes; Disease related genes; Kinases:CK1 Ser/Thr protein kinases; Potential drug targets	Nucleoplasm (Supported); Additional: Cytosol				0.0	0.0	1.0	0.0	0.0	0.0	0.0	0.0	0.0	0.0	1.0	0.0	1.0	0.0	0.0	0.0	0.0	0.0	0.0	0.0
WASHC3	51019	symbol	H. sapiens	51019	H. sapiens	WASHC3	WASH complex subunit 3	GO:0030041 actin filament polymerization;GO:0008154 actin polymerization or depolymerization;GO:0051258 protein polymerization		Predicted intracellular proteins	Vesicles (Approved)				0.0	0.0	0.0	0.0	0.0	0.0	0.0	0.0	0.0	0.0	0.0	0.0	0.0	0.0	0.0	0.0	0.0	0.0	0.0	0.0
WRAP53	55135	symbol	H. sapiens	55135	H. sapiens	WRAP53	WD repeat containing antisense to TP53	GO:0032203 telomere formation via telomerase;GO:0034337 RNA folding;GO:0030576 Cajal body organization		Predicted intracellular proteins; Disease related genes	Nuclear bodies (Enhanced); Additional: Cytosol;Nucleoplasm				0.0	0.0	1.0	0.0	0.0	0.0	0.0	0.0	0.0	0.0	0.0	0.0	0.0	0.0	0.0	0.0	0.0	1.0	0.0	0.0
XRN1	54464	symbol	H. sapiens	54464	H. sapiens	XRN1	5'-3' exoribonuclease 1	GO:1905794 response to puromycin;GO:1905795 cellular response to puromycin;GO:0071409 cellular response to cycloheximide		Predicted intracellular proteins	Cytosol;Plasma membrane (Supported)				0.0	0.0	0.0	0.0	0.0	1.0	0.0	1.0	0.0	0.0	0.0	1.0	1.0	0.0	0.0	0.0	0.0	0.0	0.0	0.0
6-Mar						None	None	None	None	None	None	None	None	None	nan	nan	nan	nan	nan	nan	nan	nan	nan	nan	nan	nan	nan	nan	nan	nan	nan	nan	nan	nan
ACO2	50	symbol	H. sapiens	50	H. sapiens	ACO2	aconitase 2	GO:0006101 citrate metabolic process;GO:0006102 isocitrate metabolic process;GO:0035900 response to isolation stress		ENZYME proteins:Lyases; Predicted intracellular proteins; Enzymes; Disease related genes; Potential drug targets; Citric acid cycle related proteins	Mitochondria (Approved)	Isocitric Acid; 4-Hydroxy-Aconitate Ion; Alpha-Methylisocitric Acid; Aconitate Ion; Tricarballylic acid		(M5935)HALLMARK FATTY ACID METABOLISM; (M5905)HALLMARK ADIPOGENESIS; (M5934)HALLMARK XENOBIOTIC METABOLISM	1.0	0.0	0.0	0.0	0.0	0.0	0.0	0.0	0.0	0.0	0.0	0.0	0.0	0.0	0.0	1.0	0.0	0.0	0.0	0.0
ACTR5	79913	symbol	H. sapiens	79913	H. sapiens	ACTR5	actin related protein 5	GO:0070914 UV-damage excision repair;GO:0043044 ATP-dependent chromatin remodeling;GO:0034644 cellular response to UV		Predicted intracellular proteins					0.0	0.0	0.0	0.0	0.0	0.0	0.0	0.0	0.0	0.0	0.0	0.0	0.0	0.0	0.0	0.0	0.0	1.0	0.0	0.0
AMD1	262	symbol	H. sapiens	262	H. sapiens	AMD1	adenosylmethionine decarboxylase 1	GO:0006557 S-adenosylmethioninamine biosynthetic process;GO:0046499 S-adenosylmethioninamine metabolic process;GO:0006597 spermine biosynthetic process		Predicted intracellular proteins; Enzymes; ENZYME proteins:Lyases	Nucleoplasm (Approved)	Ademetionine; Putrescine; 5'-{[4-(aminooxy)butyl](methyl)amino}-5'-deoxy-8-ethenyladenosine		(M5941)HALLMARK UV RESPONSE UP; (M5901)HALLMARK G2M CHECKPOINT	0.0	1.0	0.0	0.0	0.0	0.0	0.0	0.0	0.0	0.0	0.0	0.0	0.0	0.0	0.0	0.0	0.0	0.0	0.0	0.0
ARF6	382	symbol	H. sapiens	382	H. sapiens	ARF6	ADP ribosylation factor 6	GO:0099562 maintenance of postsynaptic density structure;GO:0098880 maintenance of postsynaptic specialization structure;GO:0120180 cell-substrate junction disassembly		Predicted intracellular proteins; RAS pathway related proteins	Cytosol (Supported)	5'-Guanosine-Diphosphate-Monothiophosphate; Guanosine-5'-Diphosphate; Myristic acid	(M120)PID ARF6 DOWNSTREAM PATHWAY; (M277)PID INTEGRIN A4B1 PATHWAY; (M86)PID ARF6 PATHWAY	(M5893)HALLMARK MITOTIC SPINDLE	0.0	0.0	1.0	0.0	0.0	0.0	0.0	0.0	0.0	0.0	0.0	0.0	1.0	1.0	0.0	1.0	0.0	0.0	0.0	0.0
C8orf33	65265	symbol	H. sapiens	65265	H. sapiens	C8orf33	chromosome 8 open reading frame 33			Predicted intracellular proteins	Nucleoplasm;Plasma membrane (Uncertain)				0.0	0.0	0.0	0.0	0.0	0.0	0.0	0.0	0.0	0.0	0.0	0.0	0.0	0.0	0.0	0.0	0.0	0.0	0.0	0.0
CAB39	51719	symbol	H. sapiens	51719	H. sapiens	CAB39	calcium binding protein 39	GO:0071476 cellular hypotonic response;GO:0006971 hypotonic response;GO:0097066 response to thyroid hormone		Predicted intracellular proteins	Nucleoli fibrillar center (Approved); Additional: Cytosol		(M87)PID LKB1 PATHWAY	(M5923)HALLMARK PI3K AKT MTOR SIGNALING	0.0	0.0	0.0	0.0	0.0	0.0	0.0	0.0	0.0	0.0	0.0	0.0	0.0	0.0	0.0	0.0	0.0	0.0	0.0	0.0
CASC3	22794	symbol	H. sapiens	22794	H. sapiens	CASC3	CASC3 exon junction complex subunit	GO:0008298 intracellular mRNA localization;GO:0000184 nuclear-transcribed mRNA catabolic process, nonsense-mediated decay;GO:0000956 nuclear-transcribed mRNA catabolic process		Cancer-related genes:Candidate cancer biomarkers; Predicted intracellular proteins; Transporters:Primary Active Transporters	Nuclear membrane (Approved)				0.0	0.0	0.0	0.0	0.0	0.0	0.0	0.0	0.0	0.0	0.0	1.0	0.0	0.0	0.0	0.0	0.0	0.0	0.0	0.0
CCDC74B	91409	symbol	H. sapiens	91409	H. sapiens	CCDC74B	coiled-coil domain containing 74B			Predicted intracellular proteins	Vesicles (Uncertain)				0.0	0.0	0.0	0.0	0.0	0.0	0.0	0.0	0.0	0.0	0.0	0.0	0.0	0.0	0.0	0.0	0.0	0.0	0.0	0.0
CEBPA	1050	symbol	H. sapiens	1050	H. sapiens	CEBPA	CCAAT enhancer binding protein alpha	GO:0000050 urea cycle;GO:0045945 positive regulation of transcription by RNA polymerase III;GO:0019627 urea metabolic process		Transcription factors:Basic domains; Cancer-related genes:Mutated cancer genes; Predicted intracellular proteins; Disease related genes; Cancer-related genes:Mutational cancer driver genes	Nucleoplasm (Approved); Additional: Vesicles		(M106)PID HNF3B PATHWAY; (M151)PID AR TF PATHWAY; (M254)PID MYC REPRESS PATHWAY	(M5939)HALLMARK P53 PATHWAY	1.0	0.0	0.0	0.0	0.0	0.0	0.0	1.0	0.0	0.0	0.0	0.0	1.0	0.0	0.0	1.0	1.0	0.0	0.0	0.0
CEP55	55165	symbol	H. sapiens	55165	H. sapiens	CEP55	centrosomal protein 55	GO:0061952 midbody abscission;GO:1902410 mitotic cytokinetic process;GO:0032506 cytokinetic process		Predicted intracellular proteins; Disease related genes	Centriolar satellite;Plasma membrane (Supported); Additional: Midbody				0.0	0.0	1.0	0.0	0.0	0.0	0.0	0.0	0.0	0.0	0.0	0.0	1.0	0.0	0.0	0.0	0.0	0.0	0.0	0.0
CERS2	29956	symbol	H. sapiens	29956	H. sapiens	CERS2	ceramide synthase 2	GO:1900148 negative regulation of Schwann cell migration;GO:1905045 negative regulation of Schwann cell proliferation involved in axon regeneration;GO:0014011 Schwann cell proliferation involved in axon regeneration			Endoplasmic reticulum;Nuclear membrane (Supported)				0.0	0.0	0.0	0.0	0.0	0.0	1.0	0.0	0.0	0.0	0.0	0.0	1.0	0.0	0.0	0.0	0.0	0.0	0.0	0.0
CNEP1R1	255919	symbol	H. sapiens	255919	H. sapiens	CNEP1R1	CTD nuclear envelope phosphatase 1 regulatory subunit 1	GO:0010867 positive regulation of triglyceride biosynthetic process;GO:0010866 regulation of triglyceride biosynthetic process;GO:0090208 positive regulation of triglyceride metabolic process			Cytosol (Supported)				0.0	0.0	1.0	0.0	0.0	0.0	1.0	0.0	0.0	0.0	0.0	0.0	0.0	0.0	0.0	0.0	0.0	0.0	0.0	0.0
COIL	8161	symbol	H. sapiens	8161	H. sapiens	COIL	coilin	GO:0000387 spliceosomal snRNP assembly;GO:0022618 ribonucleoprotein complex assembly;GO:0071826 ribonucleoprotein complex subunit organization		Predicted intracellular proteins	Nuclear bodies (Supported); Additional: Nucleoli;Nucleoli fibrillar center;Nucleoplasm			(M5951)HALLMARK SPERMATOGENESIS	0.0	0.0	0.0	0.0	0.0	0.0	0.0	0.0	0.0	0.0	0.0	0.0	0.0	0.0	0.0	0.0	0.0	0.0	0.0	0.0
COL4A3BP	10087	gene_synonym	H. sapiens	10087	H. sapiens	CERT1	ceramide transporter 1	GO:0120012 intermembrane sphingolipid transfer;GO:0035621 ER to Golgi ceramide transport;GO:1902389 ceramide 1-phosphate transport		Predicted intracellular proteins; Disease related genes	Golgi apparatus (Enhanced); Additional: Nucleoplasm				1.0	0.0	0.0	0.0	0.0	0.0	1.0	0.0	0.0	0.0	0.0	0.0	0.0	0.0	0.0	0.0	0.0	0.0	0.0	0.0
CXorf56	63932	gene_synonym	H. sapiens	63932	H. sapiens	STEEP1	STING1 ER exit protein 1	GO:0090158 endoplasmic reticulum membrane organization;GO:0007029 endoplasmic reticulum organization;GO:0006888 endoplasmic reticulum to Golgi vesicle-mediated transport		Predicted intracellular proteins	Nucleoplasm (Approved); Additional: Centrosome				0.0	0.0	0.0	0.0	0.0	0.0	0.0	0.0	0.0	0.0	0.0	0.0	0.0	0.0	0.0	0.0	0.0	0.0	0.0	0.0
DAXX	1616	symbol	H. sapiens	1616	H. sapiens	DAXX	death domain associated protein	GO:0072737 response to diamide;GO:0072738 cellular response to diamide;GO:1903936 cellular response to sodium arsenite		Cancer-related genes:Candidate cancer biomarkers; Predicted intracellular proteins	Nuclear bodies;Nucleoplasm (Enhanced)		(M197)PID HIV NEF PATHWAY; (M286)PID TGFBR PATHWAY; (M261)PID P53 REGULATION PATHWAY		0.0	0.0	1.0	0.0	0.0	1.0	0.0	1.0	0.0	1.0	0.0	0.0	0.0	0.0	0.0	0.0	0.0	0.0	0.0	0.0
DDRGK1	65992	symbol	H. sapiens	65992	H. sapiens	DDRGK1	DDRGK domain containing 1	GO:1905550 regulation of protein localization to endoplasmic reticulum;GO:1905552 positive regulation of protein localization to endoplasmic reticulum;GO:1905636 positive regulation of RNA polymerase II regulatory region sequence-specific DNA binding		Predicted intracellular proteins	Endoplasmic reticulum (Supported); Additional: Nucleoli				0.0	0.0	0.0	0.0	0.0	1.0	0.0	1.0	0.0	0.0	0.0	0.0	1.0	0.0	0.0	1.0	0.0	0.0	0.0	0.0
DHX29	54505	symbol	H. sapiens	54505	H. sapiens	DHX29	DExH-box helicase 29	GO:0001731 formation of translation preinitiation complex;GO:0045948 positive regulation of translational initiation;GO:0002183 cytoplasmic translational initiation		Predicted intracellular proteins; ENZYME proteins:Hydrolases; Enzymes	Cytosol (Approved)				0.0	0.0	0.0	0.0	0.0	0.0	0.0	0.0	0.0	0.0	0.0	1.0	0.0	1.0	0.0	0.0	0.0	0.0	0.0	0.0
DNAJC13	23317	symbol	H. sapiens	23317	H. sapiens	DNAJC13	DnaJ heat shock protein family (Hsp40) member C13	GO:1902954 regulation of early endosome to recycling endosome transport;GO:0061502 early endosome to recycling endosome transport;GO:2000641 regulation of early endosome to late endosome transport			Vesicles (Supported); Additional: Cytosol				0.0	0.0	0.0	0.0	0.0	0.0	0.0	0.0	0.0	0.0	0.0	0.0	0.0	0.0	0.0	0.0	0.0	0.0	0.0	0.0
DPM3	54344	symbol	H. sapiens	54344	H. sapiens	DPM3	dolichyl-phosphate mannosyltransferase subunit 3, regulatory	GO:0018103 protein C-linked glycosylation;GO:0018211 peptidyl-tryptophan modification;GO:0018317 protein C-linked glycosylation via tryptophan		Disease related genes					0.0	1.0	0.0	0.0	0.0	0.0	1.0	0.0	0.0	0.0	0.0	0.0	0.0	0.0	0.0	0.0	0.0	0.0	0.0	0.0
DPPA5	340168	symbol	H. sapiens	340168	H. sapiens	DPPA5	developmental pluripotency associated 5	GO:0010468 regulation of gene expression;GO:0060255 regulation of macromolecule metabolic process;GO:0010467 gene expression		Predicted intracellular proteins	Cell Junctions (Approved)				0.0	0.0	0.0	0.0	0.0	0.0	0.0	0.0	0.0	0.0	0.0	0.0	0.0	0.0	0.0	0.0	0.0	0.0	0.0	0.0
DPY30	84661	symbol	H. sapiens	84661	H. sapiens	DPY30	dpy-30 histone methyltransferase complex regulatory subunit	GO:0006348 chromatin silencing at telomere;GO:0051568 histone H3-K4 methylation;GO:0006342 chromatin silencing		Predicted intracellular proteins	Nucleoplasm (Supported); Additional: Golgi apparatus				0.0	0.0	0.0	0.0	0.0	0.0	0.0	0.0	1.0	0.0	1.0	0.0	0.0	0.0	0.0	0.0	0.0	0.0	0.0	0.0
EED	8726	symbol	H. sapiens	8726	H. sapiens	EED	embryonic ectoderm development	GO:0070734 histone H3-K27 methylation;GO:0006342 chromatin silencing;GO:0045814 negative regulation of gene expression, epigenetic		Predicted intracellular proteins; Disease related genes	Nucleoplasm (Supported)			(M5925)HALLMARK E2F TARGETS	0.0	0.0	0.0	0.0	0.0	0.0	0.0	0.0	1.0	0.0	1.0	0.0	0.0	0.0	0.0	0.0	0.0	0.0	0.0	0.0
EFR3A	23167	symbol	H. sapiens	23167	H. sapiens	EFR3A	EFR3 homolog A	GO:0046854 phosphatidylinositol phosphate biosynthetic process;GO:0006661 phosphatidylinositol biosynthetic process;GO:0046488 phosphatidylinositol metabolic process		Predicted intracellular proteins	Cytosol;Plasma membrane (Supported)				0.0	0.0	0.0	0.0	0.0	0.0	1.0	0.0	0.0	0.0	0.0	0.0	0.0	0.0	0.0	0.0	0.0	0.0	0.0	0.0
ESCO2	157570	symbol	H. sapiens	157570	H. sapiens	ESCO2	establishment of sister chromatid cohesion N-acetyltransferase 2	GO:0034421 post-translational protein acetylation;GO:0071168 protein localization to chromatin;GO:0043687 post-translational protein modification		Predicted intracellular proteins; Disease related genes	Golgi apparatus;Nucleoplasm (Supported); Additional: Cell Junctions				0.0	0.0	1.0	0.0	0.0	0.0	0.0	0.0	0.0	0.0	1.0	0.0	1.0	0.0	0.0	0.0	0.0	1.0	0.0	0.0
FECH	2235	symbol	H. sapiens	2235	H. sapiens	FECH	ferrochelatase	GO:0070541 response to platinum ion;GO:0051597 response to methylmercury;GO:0017085 response to insecticide		ENZYME proteins:Lyases; Predicted intracellular proteins; Enzymes; Disease related genes; Potential drug targets		Cholic Acid	(M255)PID HIF1 TFPATHWAY	(M5945)HALLMARK HEME METABOLISM	1.0	0.0	0.0	0.0	0.0	1.0	0.0	1.0	0.0	0.0	0.0	0.0	0.0	0.0	0.0	0.0	0.0	0.0	0.0	0.0
FMO1	2326	symbol	H. sapiens	2326	H. sapiens	FMO1	flavin containing dimethylaniline monoxygenase 1	GO:0070995 NADPH oxidation;GO:0009404 toxin metabolic process;GO:0006739 NADP metabolic process		Enzymes; ENZYME proteins:Oxidoreductases				(M5935)HALLMARK FATTY ACID METABOLISM; (M5941)HALLMARK UV RESPONSE UP; (M5934)HALLMARK XENOBIOTIC METABOLISM	0.0	0.0	0.0	0.0	0.0	0.0	0.0	0.0	0.0	0.0	0.0	0.0	0.0	0.0	0.0	0.0	0.0	0.0	0.0	0.0
GET4	51608	symbol	H. sapiens	51608	H. sapiens	GET4	guided entry of tail-anchored proteins factor 4	GO:0036506 maintenance of unfolded protein;GO:1904378 maintenance of unfolded protein involved in ERAD pathway;GO:0071816 tail-anchored membrane protein insertion into ER membrane		Predicted intracellular proteins	Cytosol;Nucleoplasm (Enhanced); Additional: Mitotic chromosome;Nucleoli				0.0	0.0	0.0	0.0	0.0	0.0	0.0	0.0	0.0	0.0	0.0	0.0	0.0	0.0	0.0	0.0	0.0	0.0	0.0	0.0
GGNBP2	79893	symbol	H. sapiens	79893	H. sapiens	GGNBP2	gametogenetin binding protein 2	GO:0033140 negative regulation of peptidyl-serine phosphorylation of STAT protein;GO:0042532 negative regulation of tyrosine phosphorylation of STAT protein;GO:0060716 labyrinthine layer blood vessel development		Predicted intracellular proteins	Endoplasmic reticulum (Approved)				0.0	0.0	0.0	0.0	0.0	0.0	0.0	0.0	0.0	0.0	0.0	0.0	0.0	0.0	0.0	0.0	1.0	0.0	0.0	0.0
HNRNPUL2	221092	symbol	H. sapiens	221092	H. sapiens	HNRNPUL2	heterogeneous nuclear ribonucleoprotein U like 2	GO:0008150 biological_process		Predicted intracellular proteins	Nucleoplasm (Enhanced)				0.0	0.0	0.0	0.0	0.0	0.0	0.0	0.0	0.0	0.0	0.0	0.0	0.0	0.0	0.0	0.0	0.0	0.0	0.0	0.0
HOMER3	9454	symbol	H. sapiens	9454	H. sapiens	HOMER3	homer scaffold protein 3	GO:2001256 regulation of store-operated calcium entry;GO:0070885 negative regulation of calcineurin-NFAT signaling cascade;GO:0106057 negative regulation of calcineurin-mediated signaling		Predicted intracellular proteins	Cytosol (Supported); Additional: Cytoplasmic bodies;Plasma membrane				0.0	0.0	0.0	0.0	0.0	0.0	0.0	0.0	0.0	0.0	0.0	0.0	0.0	0.0	0.0	0.0	0.0	0.0	0.0	0.0
HSP90AB1	3326	symbol	H. sapiens	3326	H. sapiens	HSP90AB1	heat shock protein 90 alpha family class B member 1	GO:1901389 negative regulation of transforming growth factor beta activation;GO:1903660 negative regulation of complement-dependent cytotoxicity;GO:1905323 telomerase holoenzyme complex assembly		Cancer-related genes:Candidate cancer biomarkers; Cancer-related genes:Mutational cancer driver genes; Cancer-related genes:Mutated cancer genes; Predicted intracellular proteins	Cytosol (Supported)	Geldanamycin; 9-Butyl-8-(3,4,5-Trimethoxybenzyl)-9h-Purin-6-Amine; Radicicol; Tanespimycin; SNX-5422; CCT-018159; 8-(6-BROMO-BENZO[1,3]DIOXOL-5-YLSULFANYL)-9-(3-ISOPROPYLAMINO-PROPYL)-ADENINE; 4-{4-[4-(3-AMINOPROPOXY)PHENYL]-1H-PYRAZOL-5-YL}-6-CHLOROBENZENE-1,3-DIOL; (5E)-14-CHLORO-15,17-DIHYDROXY-4,7,8,9,10,11-HEXAHYDRO-2-BENZOXACYCLOPENTADECINE-1,12(3H,13H)-DIONE; (5Z)-12-CHLORO-13,15-DIHYDROXY…	(M237)PID VEGFR1 2 PATHWAY	(M5926)HALLMARK MYC TARGETS V1	0.0	0.0	1.0	0.0	0.0	0.0	0.0	1.0	0.0	0.0	0.0	0.0	0.0	1.0	0.0	0.0	1.0	0.0	0.0	0.0
IPO5	3843	symbol	H. sapiens	3843	H. sapiens	IPO5	importin 5	GO:0006610 ribosomal protein import into nucleus;GO:0006607 NLS-bearing protein import into nucleus;GO:0045736 negative regulation of cyclin-dependent protein serine/threonine kinase activity		Transporters:Transporter channels and pores; Predicted intracellular proteins	Cytosol;Nucleoplasm (Supported)				0.0	0.0	0.0	0.0	0.0	1.0	0.0	0.0	0.0	0.0	0.0	0.0	1.0	0.0	0.0	0.0	0.0	0.0	0.0	0.0
KPNA2	3838	symbol	H. sapiens	3838	H. sapiens	KPNA2	karyopherin subunit alpha 2	GO:0075506 entry of viral genome into host nucleus through nuclear pore complex via importin;GO:0075732 viral penetration into host nucleus;GO:0099527 postsynapse to nucleus signaling pathway		Transporters:Transporter channels and pores; Predicted intracellular proteins	Nucleoplasm (Enhanced); Additional: Cytosol		(M228)PID SMAD2 3PATHWAY; (M91)PID TCPTP PATHWAY; (M113)PID NFAT 3PATHWAY	(M5901)HALLMARK G2M CHECKPOINT; (M5925)HALLMARK E2F TARGETS; (M5926)HALLMARK MYC TARGETS V1	0.0	0.0	0.0	0.0	0.0	0.0	0.0	0.0	0.0	0.0	0.0	0.0	0.0	0.0	0.0	0.0	0.0	1.0	0.0	0.0
MAPRE1	22919	symbol	H. sapiens	22919	H. sapiens	MAPRE1	microtubule associated protein RP/EB family member 1	GO:1903031 regulation of microtubule plus-end binding;GO:1903033 positive regulation of microtubule plus-end binding;GO:1904825 protein localization to microtubule plus-end		Predicted intracellular proteins	Centriolar satellite;Cytosol (Enhanced)		(M266)PID NCADHERIN PATHWAY	(M5893)HALLMARK MITOTIC SPINDLE	0.0	0.0	1.0	0.0	0.0	0.0	0.0	0.0	0.0	0.0	0.0	0.0	1.0	0.0	0.0	0.0	0.0	0.0	0.0	0.0
MED25	81857	symbol	H. sapiens	81857	H. sapiens	MED25	mediator complex subunit 25	GO:0036034 mediator complex assembly;GO:2001176 regulation of mediator complex assembly;GO:2001178 positive regulation of mediator complex assembly		Predicted intracellular proteins; Disease related genes	Nucleoplasm (Supported)				0.0	0.0	0.0	0.0	0.0	0.0	0.0	0.0	0.0	0.0	0.0	0.0	0.0	0.0	0.0	0.0	0.0	0.0	0.0	0.0
MEMO1	7795	symbol	H. sapiens	7795	H. sapiens	MEMO1	Methylation modifier for class I HLA								0.0	0.0	0.0	0.0	0.0	0.0	0.0	0.0	0.0	0.0	0.0	0.0	0.0	0.0	0.0	0.0	0.0	0.0	0.0	0.0
MRM3	55178	symbol	H. sapiens	55178	H. sapiens	MRM3	mitochondrial rRNA methyltransferase 3	GO:0000451 rRNA 2'-O-methylation;GO:0031167 rRNA methylation;GO:0000154 rRNA modification		Predicted intracellular proteins	Mitochondria (Supported)				0.0	0.0	0.0	0.0	0.0	0.0	0.0	0.0	1.0	0.0	0.0	0.0	0.0	0.0	0.0	0.0	0.0	0.0	1.0	0.0
MRPL30	51263	symbol	H. sapiens	51263	H. sapiens	MRPL30	mitochondrial ribosomal protein L30	GO:0006412 translation;GO:0043043 peptide biosynthetic process;GO:0043604 amide biosynthetic process		Predicted intracellular proteins; Ribosomal proteins					0.0	0.0	0.0	0.0	1.0	0.0	0.0	0.0	0.0	0.0	0.0	1.0	0.0	0.0	0.0	0.0	0.0	0.0	0.0	0.0
MXRA7	439921	symbol	H. sapiens	439921	H. sapiens	MXRA7	matrix remodeling associated 7			Predicted intracellular proteins; Predicted secreted proteins	Endoplasmic reticulum (Enhanced)				0.0	0.0	0.0	0.0	0.0	0.0	0.0	0.0	0.0	0.0	0.0	0.0	0.0	0.0	0.0	0.0	0.0	0.0	0.0	0.0
MYH9	4627	symbol	H. sapiens	4627	H. sapiens	MYH9	myosin heavy chain 9	GO:1903918 regulation of actin filament severing;GO:1903919 negative regulation of actin filament severing;GO:1900756 protein processing in phagocytic vesicle		Cancer-related genes:Mutational cancer driver genes; Disease related genes; Predicted intracellular proteins	Actin filaments;Plasma membrane (Supported); Additional: Cytosol	Artenimol		(M5919)HALLMARK HEDGEHOG SIGNALING; (M5893)HALLMARK MITOTIC SPINDLE; (M5891)HALLMARK HYPOXIA	0.0	0.0	1.0	0.0	0.0	0.0	0.0	0.0	0.0	0.0	0.0	0.0	0.0	1.0	0.0	0.0	0.0	0.0	0.0	0.0
NDUFA5	4698	symbol	H. sapiens	4698	H. sapiens	NDUFA5	NADH:ubiquinone oxidoreductase subunit A5	GO:0006120 mitochondrial electron transport, NADH to ubiquinone;GO:0010257 NADH dehydrogenase complex assembly;GO:0032981 mitochondrial respiratory chain complex I assembly		Predicted intracellular proteins		NADH		(M5905)HALLMARK ADIPOGENESIS; (M5936)HALLMARK OXIDATIVE PHOSPHORYLATION	1.0	0.0	0.0	0.0	0.0	0.0	0.0	0.0	0.0	0.0	0.0	0.0	0.0	0.0	0.0	0.0	0.0	0.0	0.0	0.0
NDUFV1	4723	symbol	H. sapiens	4723	H. sapiens	NDUFV1	NADH:ubiquinone oxidoreductase core subunit V1	GO:0006120 mitochondrial electron transport, NADH to ubiquinone;GO:0019646 aerobic electron transport chain;GO:0042773 ATP synthesis coupled electron transport		Predicted intracellular proteins; Enzymes; ENZYME proteins:Oxidoreductases; Disease related genes; Potential drug targets	Mitochondria (Supported); Additional: Cytosol	NADH		(M5936)HALLMARK OXIDATIVE PHOSPHORYLATION	1.0	0.0	0.0	0.0	0.0	0.0	0.0	0.0	0.0	0.0	0.0	0.0	0.0	0.0	0.0	0.0	0.0	0.0	0.0	0.0
NFKBIB	4793	symbol	H. sapiens	4793	H. sapiens	NFKBIB	NFKB inhibitor beta	GO:0007253 cytoplasmic sequestering of NF-kappaB;GO:0042994 cytoplasmic sequestering of transcription factor;GO:0051220 cytoplasmic sequestering of protein		Predicted intracellular proteins; Transcription factors:Immunoglobulin fold	Nucleoplasm (Approved); Additional: Centrosome;Cytosol		(M7416)ST GAQ PATHWAY; (M18030)ST TUMOR NECROSIS FACTOR PATHWAY; (M12705)SIG CD40PATHWAYMAP	(M5923)HALLMARK PI3K AKT MTOR SIGNALING; (M5924)HALLMARK MTORC1 SIGNALING	0.0	0.0	0.0	0.0	0.0	0.0	0.0	1.0	0.0	0.0	0.0	0.0	0.0	0.0	0.0	0.0	0.0	0.0	0.0	0.0
NONO	4841	symbol	H. sapiens	4841	H. sapiens	NONO	non-POU domain containing octamer binding	GO:1903377 negative regulation of oxidative stress-induced neuron intrinsic apoptotic signaling pathway;GO:0036480 neuron intrinsic apoptotic signaling pathway in response to oxidative stress;GO:1903376 regulation of oxidative stress-induced neuron intrinsic apoptotic signaling pathway		Cancer-related genes:Mutational cancer driver genes; Predicted intracellular proteins; Disease related genes; Transcription factors:Yet undefined DNA-binding domains	Nucleoplasm (Enhanced); Additional: Nuclear speckles;Nucleoli fibrillar center		(M95)PID CIRCADIAN PATHWAY		0.0	0.0	0.0	0.0	0.0	0.0	0.0	0.0	0.0	0.0	0.0	0.0	0.0	0.0	0.0	0.0	0.0	1.0	0.0	0.0
NUP50	10762	symbol	H. sapiens	10762	H. sapiens	NUP50	nucleoporin 50	GO:0051028 mRNA transport;GO:0006606 protein import into nucleus;GO:0051170 import into nucleus		Transporters:Transporter channels and pores; Predicted intracellular proteins	Nucleoplasm (Supported); Additional: Nuclear membrane			(M5901)HALLMARK G2M CHECKPOINT	0.0	0.0	1.0	0.0	0.0	0.0	0.0	0.0	0.0	0.0	0.0	0.0	0.0	0.0	0.0	0.0	0.0	0.0	0.0	0.0
OR4F21	441308	symbol	H. sapiens	441308	H. sapiens	OR4F21	olfactory receptor family 4 subfamily F member 21	GO:0050911 detection of chemical stimulus involved in sensory perception of smell;GO:0007608 sensory perception of smell;GO:0050907 detection of chemical stimulus involved in sensory perception		G-protein coupled receptors:Odorant/olfactory and gustatory receptors					0.0	0.0	0.0	0.0	0.0	0.0	0.0	0.0	0.0	0.0	0.0	0.0	0.0	0.0	0.0	0.0	0.0	0.0	0.0	0.0
PGM3	5238	symbol	H. sapiens	5238	H. sapiens	PGM3	phosphoglucomutase 3	GO:0019255 glucose 1-phosphate metabolic process;GO:0006041 glucosamine metabolic process;GO:0006048 UDP-N-acetylglucosamine biosynthetic process		ENZYME proteins:Isomerase; Predicted intracellular proteins; Enzymes; Disease related genes; Potential drug targets	Cytosol;Nucleoplasm (Approved)			(M5908)HALLMARK ANDROGEN RESPONSE	0.0	1.0	0.0	0.0	0.0	0.0	0.0	0.0	0.0	0.0	0.0	0.0	0.0	0.0	0.0	0.0	0.0	0.0	0.0	0.0
PPP6R3	55291	symbol	H. sapiens	55291	H. sapiens	PPP6R3	protein phosphatase 6 regulatory subunit 3	GO:0043666 regulation of phosphoprotein phosphatase activity;GO:0010921 regulation of phosphatase activity;GO:0035304 regulation of protein dephosphorylation		Predicted intracellular proteins	Cytosol;Nucleoplasm;Plasma membrane (Enhanced)				0.0	1.0	1.0	0.0	0.0	0.0	0.0	0.0	1.0	0.0	0.0	0.0	0.0	0.0	0.0	0.0	0.0	0.0	0.0	0.0
RAB7A	7879	symbol	H. sapiens	7879	H. sapiens	RAB7A	RAB7A, member RAS oncogene family	GO:1902586 multi-organism intercellular transport;GO:1904979 negative regulation of endosome organization;GO:1905365 regulation of intralumenal vesicle formation		Predicted intracellular proteins; Disease related genes	Lysosomes (Supported)	Guanosine-5'-Diphosphate	(M210)PID IL8 CXCR2 PATHWAY; (M142)PID AJDISS 2PATHWAY; (M54)PID IL12 2PATHWAY		0.0	0.0	0.0	0.0	0.0	0.0	0.0	0.0	0.0	0.0	0.0	0.0	1.0	0.0	0.0	0.0	0.0	0.0	0.0	0.0
RANBP3	8498	symbol	H. sapiens	8498	H. sapiens	RANBP3	RAN binding protein 3	GO:0006611 protein export from nucleus;GO:0051168 nuclear export;GO:0006913 nucleocytoplasmic transport		Cancer-related genes:Mutational cancer driver genes; Predicted intracellular proteins	Nucleoplasm (Enhanced)		(M90)PID WNT CANONICAL PATHWAY		0.0	0.0	0.0	0.0	0.0	0.0	0.0	0.0	0.0	0.0	0.0	0.0	0.0	0.0	0.0	0.0	0.0	0.0	0.0	0.0
RBM23	55147	symbol	H. sapiens	55147	H. sapiens	RBM23	RNA binding motif protein 23	GO:0048024 regulation of mRNA splicing, via spliceosome;GO:0050684 regulation of mRNA processing;GO:0043484 regulation of RNA splicing		Predicted intracellular proteins	Intermediate filaments (Approved); Additional: Nucleoplasm				0.0	0.0	0.0	0.0	0.0	0.0	0.0	0.0	0.0	0.0	0.0	0.0	0.0	0.0	0.0	0.0	0.0	0.0	0.0	0.0
RHOA	387	symbol	H. sapiens	387	H. sapiens	RHOA	ras homolog family member A	GO:0001998 angiotensin-mediated vasoconstriction involved in regulation of systemic arterial blood pressure;GO:1903673 mitotic cleavage furrow formation;GO:0097498 endothelial tube lumen extension		Cancer-related genes:Candidate cancer biomarkers; RAS pathway related proteins; Cancer-related genes:Mutated cancer genes; Predicted intracellular proteins; Cancer-related genes:Mutational cancer driver genes	Cytosol;Plasma membrane (Supported)	Guanosine-5'-Diphosphate	(M64)PID S1P S1P4 PATHWAY; (M120)PID ARF6 DOWNSTREAM PATHWAY; (M138)PID THROMBIN PAR4 PATHWAY	(M5896)HALLMARK TGF BETA SIGNALING	1.0	0.0	1.0	0.0	0.0	1.0	0.0	1.0	0.0	0.0	0.0	1.0	1.0	1.0	1.0	0.0	0.0	0.0	0.0	0.0
RPL22L1	200916	symbol	H. sapiens	200916	H. sapiens	RPL22L1	ribosomal protein L22 like 1	GO:0002181 cytoplasmic translation;GO:0006412 translation;GO:0043043 peptide biosynthetic process		Predicted intracellular proteins; Ribosomal proteins	Nucleoli;Nucleoli rim (Approved); Additional: Nucleoplasm				0.0	0.0	0.0	0.0	1.0	0.0	0.0	0.0	0.0	0.0	0.0	1.0	0.0	0.0	0.0	0.0	0.0	0.0	0.0	0.0
RPP25L	138716	symbol	H. sapiens	138716	H. sapiens	RPP25L	ribonuclease P/MRP subunit p25 like	GO:0001682 tRNA 5'-leader removal;GO:0099116 tRNA 5'-end processing;GO:0034471 ncRNA 5'-end processing		Predicted intracellular proteins	Nucleoplasm (Supported)				0.0	0.0	0.0	0.0	0.0	0.0	0.0	0.0	0.0	0.0	0.0	0.0	0.0	0.0	0.0	0.0	0.0	0.0	0.0	0.0
RREB1	6239	symbol	H. sapiens	6239	H. sapiens	RREB1	ras responsive element binding protein 1	GO:1903691 positive regulation of wound healing, spreading of epidermal cells;GO:2000394 positive regulation of lamellipodium morphogenesis;GO:0033601 positive regulation of mammary gland epithelial cell proliferation		Transcription factors:Zinc-coordinating DNA-binding domains; Predicted intracellular proteins	Nuclear speckles (Supported); Additional: Nucleoli fibrillar center			(M5905)HALLMARK ADIPOGENESIS	0.0	0.0	0.0	0.0	0.0	0.0	0.0	0.0	0.0	0.0	0.0	0.0	0.0	1.0	0.0	1.0	0.0	0.0	0.0	0.0
SCAF4	57466	symbol	H. sapiens	57466	H. sapiens	SCAF4	SR-related CTD associated factor 4	GO:0060567 negative regulation of DNA-templated transcription, termination;GO:0120191 negative regulation of termination of RNA polymerase II transcription;GO:2000805 negative regulation of termination of RNA polymerase II transcription, poly(A)-coupled		Predicted intracellular proteins	Nucleoplasm (Enhanced)			(M5938)HALLMARK REACTIVE OXYGEN SPECIES PATHWAY	0.0	0.0	0.0	0.0	0.0	0.0	0.0	0.0	0.0	0.0	0.0	0.0	1.0	0.0	0.0	0.0	0.0	0.0	0.0	0.0
SCAF8	22828	symbol	H. sapiens	22828	H. sapiens	SCAF8	SR-related CTD associated factor 8	GO:0060567 negative regulation of DNA-templated transcription, termination;GO:0120191 negative regulation of termination of RNA polymerase II transcription;GO:2000805 negative regulation of termination of RNA polymerase II transcription, poly(A)-coupled		Predicted intracellular proteins	Nucleoplasm (Enhanced)			(M5942)HALLMARK UV RESPONSE DN	0.0	0.0	0.0	0.0	0.0	0.0	0.0	0.0	0.0	0.0	0.0	0.0	1.0	0.0	0.0	0.0	0.0	0.0	0.0	0.0
SCYL1	57410	symbol	H. sapiens	57410	H. sapiens	SCYL1	SCY1 like pseudokinase 1	GO:0021522 spinal cord motor neuron differentiation;GO:0021517 ventral spinal cord development;GO:0021515 cell differentiation in spinal cord	Other	Kinases; Predicted intracellular proteins; Enzymes; Disease related genes; Potential drug targets	Cytosol (Supported)	Grn163l			0.0	0.0	0.0	0.0	0.0	0.0	0.0	0.0	0.0	0.0	0.0	0.0	0.0	0.0	0.0	0.0	0.0	0.0	0.0	0.0
SGCE	8910	symbol	H. sapiens	8910	H. sapiens	SGCE	sarcoglycan epsilon	GO:0007160 cell-matrix adhesion;GO:0007517 muscle organ development;GO:0031589 cell-substrate adhesion		Predicted intracellular proteins; Disease related genes	Plasma membrane;Vesicles (Approved); Additional: Golgi apparatus;Nucleoplasm			(M5915)HALLMARK APICAL JUNCTION	0.0	0.0	0.0	0.0	0.0	0.0	0.0	0.0	0.0	0.0	0.0	0.0	0.0	0.0	0.0	0.0	0.0	0.0	0.0	0.0
SLC3A2	6520	symbol	H. sapiens	6520	H. sapiens	SLC3A2	solute carrier family 3 member 2	GO:0015823 phenylalanine transport;GO:1904273 L-alanine import across plasma membrane;GO:1904557 L-alanine transmembrane transport		Cancer-related genes:Candidate cancer biomarkers; Predicted intracellular proteins; CD markers; Transporters:Accessory Factors Involved in Transport	Plasma membrane (Supported); Additional: Nucleoplasm		(M60)PID NFAT TFPATHWAY	(M5939)HALLMARK P53 PATHWAY	0.0	0.0	0.0	0.0	0.0	0.0	0.0	0.0	0.0	0.0	0.0	0.0	0.0	0.0	0.0	0.0	0.0	0.0	0.0	0.0
SLMAP	7871	symbol	H. sapiens	7871	H. sapiens	SLMAP	sarcolemma associated protein	GO:1900825 regulation of membrane depolarization during cardiac muscle cell action potential;GO:0098902 regulation of membrane depolarization during action potential;GO:1905150 regulation of voltage-gated sodium channel activity		Predicted intracellular proteins	Endoplasmic reticulum (Approved)				0.0	0.0	0.0	0.0	0.0	0.0	0.0	0.0	0.0	0.0	0.0	0.0	0.0	0.0	0.0	0.0	0.0	0.0	0.0	0.0
SOX15	6665	symbol	H. sapiens	6665	H. sapiens	SOX15	SRY-box transcription factor 15	GO:0014717 regulation of satellite cell activation involved in skeletal muscle regeneration;GO:0014718 positive regulation of satellite cell activation involved in skeletal muscle regeneration;GO:0048627 myoblast development		Predicted intracellular proteins; Transcription factors:Other all-alpha-helical DNA-binding domains	Nucleoplasm (Supported); Additional: Golgi apparatus;Nucleoli;Vesicles				0.0	0.0	0.0	0.0	0.0	0.0	0.0	0.0	0.0	0.0	0.0	0.0	1.0	0.0	0.0	0.0	1.0	0.0	0.0	0.0
SPATA31A7	26165	symbol	H. sapiens	26165	H. sapiens	SPATA31A7	SPATA31 subfamily A member 7	GO:0007283 spermatogenesis;GO:0048232 male gamete generation;GO:0007276 gamete generation							0.0	0.0	0.0	0.0	0.0	0.0	0.0	0.0	0.0	0.0	0.0	0.0	0.0	0.0	0.0	0.0	0.0	0.0	0.0	0.0
SSB	6741	symbol	H. sapiens	6741	H. sapiens	SSB	small RNA binding exonuclease protection factor La	GO:0071045 nuclear histone mRNA catabolic process;GO:0006409 tRNA export from nucleus;GO:0071431 tRNA-containing ribonucleoprotein complex export from nucleus		Predicted intracellular proteins	Nucleoplasm (Approved)			(M5926)HALLMARK MYC TARGETS V1	0.0	0.0	0.0	0.0	0.0	0.0	0.0	0.0	0.0	0.0	0.0	0.0	0.0	0.0	0.0	0.0	0.0	0.0	0.0	0.0
TAF1A	9015	symbol	H. sapiens	9015	H. sapiens	TAF1A	TATA-box binding protein associated factor, RNA polymerase I subunit A	GO:0006360 transcription by RNA polymerase I;GO:0006366 transcription by RNA polymerase II;GO:0006351 transcription, DNA-templated		Predicted intracellular proteins	Nucleoplasm (Supported)				0.0	0.0	0.0	0.0	0.0	0.0	0.0	0.0	0.0	0.0	0.0	0.0	0.0	0.0	0.0	0.0	0.0	0.0	0.0	0.0
TFB1M	51106	symbol	H. sapiens	51106	H. sapiens	TFB1M	transcription factor B1, mitochondrial	GO:0006391 transcription initiation from mitochondrial promoter;GO:0006390 mitochondrial transcription;GO:0031167 rRNA methylation		Predicted intracellular proteins; Disease related genes					0.0	0.0	0.0	1.0	0.0	0.0	0.0	0.0	1.0	0.0	0.0	0.0	0.0	0.0	0.0	0.0	0.0	0.0	1.0	0.0
TFPT	29844	symbol	H. sapiens	29844	H. sapiens	TFPT	TCF3 fusion partner	GO:0006310 DNA recombination;GO:0006281 DNA repair;GO:0043065 positive regulation of apoptotic process		Predicted intracellular proteins; Disease related genes	Nucleoplasm (Supported)				0.0	0.0	0.0	0.0	0.0	0.0	0.0	0.0	0.0	0.0	0.0	0.0	0.0	0.0	0.0	0.0	0.0	1.0	0.0	0.0
TM2D2	83877	symbol	H. sapiens	83877	H. sapiens	TM2D2	TM2 domain containing 2			Predicted intracellular proteins	Nucleoplasm;Plasma membrane;Vesicles (Approved)				0.0	0.0	0.0	0.0	0.0	0.0	0.0	0.0	0.0	0.0	0.0	0.0	0.0	0.0	0.0	0.0	0.0	0.0	0.0	0.0
TMEM82	388595	symbol	H. sapiens	388595	H. sapiens	TMEM82	transmembrane protein 82				Nucleoplasm (Uncertain); Additional: Cytosol				0.0	0.0	0.0	0.0	0.0	0.0	0.0	0.0	0.0	0.0	0.0	0.0	0.0	0.0	0.0	0.0	0.0	0.0	0.0	0.0
TMEM97	27346	symbol	H. sapiens	27346	H. sapiens	TMEM97	transmembrane protein 97	GO:0042632 cholesterol homeostasis;GO:0055092 sterol homeostasis;GO:0055088 lipid homeostasis		Transporters:Accessory Factors Involved in Transport	Endoplasmic reticulum (Supported)			(M5928)HALLMARK MYC TARGETS V2; (M5892)HALLMARK CHOLESTEROL HOMEOSTASIS; (M5924)HALLMARK MTORC1 SIGNALING	0.0	0.0	0.0	0.0	0.0	0.0	0.0	0.0	0.0	0.0	0.0	0.0	0.0	0.0	0.0	0.0	0.0	0.0	0.0	0.0
TUSC2	11334	symbol	H. sapiens	11334	H. sapiens	TUSC2	tumor suppressor 2, mitochondrial calcium regulator	GO:0070945 neutrophil-mediated killing of gram-negative bacterium;GO:0070944 neutrophil-mediated killing of bacterium;GO:0070943 neutrophil-mediated killing of symbiont cell		Cancer-related genes:Candidate cancer biomarkers; Predicted intracellular proteins	Cytosol (Approved); Additional: Vesicles				0.0	0.0	0.0	0.0	0.0	0.0	0.0	0.0	0.0	0.0	0.0	0.0	0.0	0.0	0.0	0.0	0.0	0.0	0.0	0.0
TXNDC17	84817	symbol	H. sapiens	84817	H. sapiens	TXNDC17	thioredoxin domain containing 17	GO:0033209 tumor necrosis factor-mediated signaling pathway;GO:0098869 cellular oxidant detoxification;GO:1990748 cellular detoxification		Predicted intracellular proteins					0.0	0.0	0.0	0.0	0.0	0.0	0.0	0.0	0.0	0.0	0.0	0.0	0.0	0.0	0.0	0.0	0.0	0.0	0.0	0.0
UBE2O	63893	symbol	H. sapiens	63893	H. sapiens	UBE2O	ubiquitin conjugating enzyme E2 O	GO:0030513 positive regulation of BMP signaling pathway;GO:0070534 protein K63-linked ubiquitination;GO:0006513 protein monoubiquitination		ENZYME proteins:Transferases; Predicted intracellular proteins; Enzymes	Nucleoplasm (Supported); Additional: Nuclear bodies				0.0	0.0	0.0	0.0	0.0	0.0	0.0	0.0	0.0	0.0	0.0	0.0	0.0	0.0	0.0	0.0	0.0	0.0	0.0	0.0
ZACN	353174	symbol	H. sapiens	353174	H. sapiens	ZACN	zinc activated ion channel	GO:0010043 response to zinc ion;GO:0010038 response to metal ion;GO:0042391 regulation of membrane potential		Transporters:Transporter channels and pores					0.0	0.0	0.0	0.0	0.0	0.0	0.0	0.0	0.0	0.0	0.0	0.0	0.0	0.0	0.0	0.0	0.0	0.0	0.0	0.0
ZEB1	6935	symbol	H. sapiens	6935	H. sapiens	ZEB1	zinc finger E-box binding homeobox 1	GO:0045602 negative regulation of endothelial cell differentiation;GO:0045601 regulation of endothelial cell differentiation;GO:0030857 negative regulation of epithelial cell differentiation		Predicted intracellular proteins; Disease related genes; Transcription factors:Helix-turn-helix domains	Nucleoplasm (Supported); Additional: Nucleoli		(M71)PID ILK PATHWAY	(M5921)HALLMARK COMPLEMENT	0.0	0.0	0.0	0.0	0.0	0.0	0.0	0.0	0.0	0.0	0.0	0.0	0.0	0.0	1.0	0.0	0.0	0.0	0.0	0.0
ZFP36L1	677	symbol	H. sapiens	677	H. sapiens	ZFP36L1	ZFP36 ring finger protein like 1	GO:0097403 cellular response to raffinose;GO:1901545 response to raffinose;GO:0003342 proepicardium development		Cancer-related genes:Mutational cancer driver genes; Predicted intracellular proteins			(M254)PID MYC REPRESS PATHWAY	(M5939)HALLMARK P53 PATHWAY	0.0	0.0	0.0	0.0	0.0	1.0	0.0	1.0	0.0	0.0	0.0	1.0	1.0	0.0	0.0	0.0	1.0	0.0	0.0	0.0
ZNF638	27332	symbol	H. sapiens	27332	H. sapiens	ZNF638	zinc finger protein 638	GO:0008380 RNA splicing;GO:0006396 RNA processing;GO:0016070 RNA metabolic process		Predicted intracellular proteins	Nucleoplasm (Enhanced); Additional: Vesicles				0.0	0.0	0.0	0.0	0.0	0.0	0.0	0.0	0.0	0.0	0.0	0.0	0.0	0.0	0.0	0.0	0.0	0.0	0.0	0.0

## Sheet: table3
GroupID	Category	Term	Description	LogP	Log(q-value)	InTerm_InList	Genes	Symbols
1_Summary	GO Biological Processes	GO:0022613	ribonucleoprotein complex biogenesis	-100	-96.3373	142/463	705,1207,1662,1736,1968,1983,2091,2971,3646,4686,4736,4809,4839,4931,5433,5822,5901,6122,6125,6129,6130,6134,6135,6147,6152,6154,6155,6175,6194,6202,6208,6209,6217,6218,6223,6229,6230,6234,6628,6631,6632,6633,6635,6636,6637,7514,7536,8175,8233,8607,8661,8662,8664,8666,8668,9045,9775,9790,9875,10291,10419,10528,10556,10569,10594,10799,10856,10885,10907,10946,10978,11051,11224,11340,22803,22827,229…	BYSL,CLNS1A,DDX10,DKC1,EIF2S3,EIF5,FBL,GTF3A,EIF3E,NCBP1,RPL10A,SNU13,NOP2,NVL,POLR2D,PWP2,RAN,RPL3,RPL5,RPL7,RPL7A,RPL10,RPL11,RPL23A,RPL24,RPL26,RPL27,RPLP0,RPS6,RPS8,RPS14,RPS15,RPS16,RPS17,RPS19,RPS24,RPS25,RPS28,SNRPB,SNRPC,SNRPD1,SNRPD2,SNRPE,SNRPF,SNRPG,XPO1,SF1,SF3A2,ZRSR2,RUVBL1,EIF3A,EIF3B,EIF3D,EIF3G,EIF3I,RPL14,EIF4A3,BMS1,URB1,SF3A1,PRMT5,NOP56,RPP30,SLU7,PRPF8,RPP40,RUVBL2,WDR3,TXNL…
1_Member	GO Biological Processes	GO:0022613	ribonucleoprotein complex biogenesis	-100	-96.3373	142/463	705,1207,1662,1736,1968,1983,2091,2971,3646,4686,4736,4809,4839,4931,5433,5822,5901,6122,6125,6129,6130,6134,6135,6147,6152,6154,6155,6175,6194,6202,6208,6209,6217,6218,6223,6229,6230,6234,6628,6631,6632,6633,6635,6636,6637,7514,7536,8175,8233,8607,8661,8662,8664,8666,8668,9045,9775,9790,9875,10291,10419,10528,10556,10569,10594,10799,10856,10885,10907,10946,10978,11051,11224,11340,22803,22827,229…	BYSL,CLNS1A,DDX10,DKC1,EIF2S3,EIF5,FBL,GTF3A,EIF3E,NCBP1,RPL10A,SNU13,NOP2,NVL,POLR2D,PWP2,RAN,RPL3,RPL5,RPL7,RPL7A,RPL10,RPL11,RPL23A,RPL24,RPL26,RPL27,RPLP0,RPS6,RPS8,RPS14,RPS15,RPS16,RPS17,RPS19,RPS24,RPS25,RPS28,SNRPB,SNRPC,SNRPD1,SNRPD2,SNRPE,SNRPF,SNRPG,XPO1,SF1,SF3A2,ZRSR2,RUVBL1,EIF3A,EIF3B,EIF3D,EIF3G,EIF3I,RPL14,EIF4A3,BMS1,URB1,SF3A1,PRMT5,NOP56,RPP30,SLU7,PRPF8,RPP40,RUVBL2,WDR3,TXNL…
1_Member	GO Biological Processes	GO:0042254	ribosome biogenesis	-84.9628	-81.5554	97/299	705,1662,1736,2091,2971,4736,4809,4839,4931,5822,5901,6122,6125,6129,6130,6134,6135,6147,6152,6154,6155,6175,6194,6202,6208,6209,6217,6218,6223,6229,6230,6234,7514,9045,9775,9790,9875,10528,10556,10799,10885,11224,11340,22803,22984,23160,23195,23223,23246,23517,23560,26156,27340,28987,51068,51077,51119,51187,51202,51367,51388,51491,51504,51602,51729,54512,54555,54606,54663,54853,55003,55127,55272…	BYSL,DDX10,DKC1,FBL,GTF3A,RPL10A,SNU13,NOP2,NVL,PWP2,RAN,RPL3,RPL5,RPL7,RPL7A,RPL10,RPL11,RPL23A,RPL24,RPL26,RPL27,RPLP0,RPS6,RPS8,RPS14,RPS15,RPS16,RPS17,RPS19,RPS24,RPS25,RPS28,XPO1,RPL14,EIF4A3,BMS1,URB1,NOP56,RPP30,RPP40,WDR3,RPL35,EXOSC8,XRN2,PDCD11,WDR43,MDN1,RRP12,BOP1,MTREX,GTPBP4,RSL1D1,UTP20,NOB1,NMD3,FCF1,SBDS,RSL24D1,DDX47,POP5,NIP7,NOP16,TRMT112,NOP58,WBP11,EXOSC4,DDX49,DDX56,WDR74,W…
1_Member	GO Biological Processes	GO:0034660	ncRNA metabolic process	-83.7494	-80.4291	115/487	16,705,833,1662,1736,2058,2091,2617,3035,3376,3735,4141,4677,4736,4809,4839,4931,5822,6125,6129,6130,6135,6154,6155,6194,6202,6208,6209,6217,6218,6223,6229,6230,6234,6301,6897,7407,7453,8565,9045,9775,9790,9875,10056,10528,10556,10799,10885,10978,11224,11340,22803,22984,23160,23195,23223,23246,23517,23560,23587,26156,26173,27340,28987,51067,51077,51095,51119,51202,51367,51504,51602,51728,51729,54…	AARS1,BYSL,CARS1,DDX10,DKC1,EPRS1,FBL,GARS1,HARS1,IARS1,KARS1,MARS1,NARS1,RPL10A,SNU13,NOP2,NVL,PWP2,RPL5,RPL7,RPL7A,RPL11,RPL26,RPL27,RPS6,RPS8,RPS14,RPS15,RPS16,RPS17,RPS19,RPS24,RPS25,RPS28,SARS1,TARS1,VARS1,WARS1,YARS1,RPL14,EIF4A3,BMS1,URB1,FARSB,NOP56,RPP30,RPP40,WDR3,CLP1,RPL35,EXOSC8,XRN2,PDCD11,WDR43,MDN1,RRP12,BOP1,MTREX,GTPBP4,ELP5,RSL1D1,INTS1,UTP20,NOB1,YARS2,FCF1,TRNT1,SBDS,DDX47,PO…
1_Member	GO Biological Processes	GO:0006364	rRNA processing	-77.8617	-74.7305	83/225	705,1662,1736,2091,4736,4809,4839,4931,5822,6125,6129,6130,6135,6154,6155,6194,6202,6208,6209,6217,6218,6223,6229,6230,6234,9045,9775,9790,9875,10528,10556,10799,10885,11224,11340,22803,22984,23160,23195,23223,23246,23517,23560,26156,27340,28987,51077,51119,51202,51367,51504,51602,51729,54512,54555,54606,54663,54853,55127,55272,55299,55505,55720,55759,56342,57418,57602,57647,65083,65095,79039,790…	BYSL,DDX10,DKC1,FBL,RPL10A,SNU13,NOP2,NVL,PWP2,RPL5,RPL7,RPL7A,RPL11,RPL26,RPL27,RPS6,RPS8,RPS14,RPS15,RPS16,RPS17,RPS19,RPS24,RPS25,RPS28,RPL14,EIF4A3,BMS1,URB1,NOP56,RPP30,RPP40,WDR3,RPL35,EXOSC8,XRN2,PDCD11,WDR43,MDN1,RRP12,BOP1,MTREX,GTPBP4,RSL1D1,UTP20,NOB1,FCF1,SBDS,DDX47,POP5,TRMT112,NOP58,WBP11,EXOSC4,DDX49,DDX56,WDR74,WDR55,HEATR1,IMP3,BRIX1,NOP10,TSR1,WDR12,PPAN,WDR18,USP36,DHX37,NOL6,K…
1_Member	GO Biological Processes	GO:0034470	ncRNA processing	-76.9442	-73.8835	101/395	16,705,1662,1736,2091,3735,4736,4809,4839,4931,5822,6125,6129,6130,6135,6154,6155,6194,6202,6208,6209,6217,6218,6223,6229,6230,6234,6301,9045,9775,9790,9875,10528,10556,10799,10885,10978,11224,11340,22803,22984,23160,23195,23223,23246,23517,23560,23587,26156,26173,27340,28987,51077,51095,51119,51202,51367,51504,51602,51728,51729,54512,54555,54606,54663,54853,54859,54973,55127,55140,55272,55299,55…	AARS1,BYSL,DDX10,DKC1,FBL,KARS1,RPL10A,SNU13,NOP2,NVL,PWP2,RPL5,RPL7,RPL7A,RPL11,RPL26,RPL27,RPS6,RPS8,RPS14,RPS15,RPS16,RPS17,RPS19,RPS24,RPS25,RPS28,SARS1,RPL14,EIF4A3,BMS1,URB1,NOP56,RPP30,RPP40,WDR3,CLP1,RPL35,EXOSC8,XRN2,PDCD11,WDR43,MDN1,RRP12,BOP1,MTREX,GTPBP4,ELP5,RSL1D1,INTS1,UTP20,NOB1,FCF1,TRNT1,SBDS,DDX47,POP5,TRMT112,NOP58,POLR3K,WBP11,EXOSC4,DDX49,DDX56,WDR74,WDR55,ELP6,INTS11,HEATR…
1_Member	GO Biological Processes	GO:0016072	rRNA metabolic process	-75.8265	-72.845	83/236	705,1662,1736,2091,4736,4809,4839,4931,5822,6125,6129,6130,6135,6154,6155,6194,6202,6208,6209,6217,6218,6223,6229,6230,6234,9045,9775,9790,9875,10528,10556,10799,10885,11224,11340,22803,22984,23160,23195,23223,23246,23517,23560,26156,27340,28987,51077,51119,51202,51367,51504,51602,51729,54512,54555,54606,54663,54853,55127,55272,55299,55505,55720,55759,56342,57418,57602,57647,65083,65095,79039,790…	BYSL,DDX10,DKC1,FBL,RPL10A,SNU13,NOP2,NVL,PWP2,RPL5,RPL7,RPL7A,RPL11,RPL26,RPL27,RPS6,RPS8,RPS14,RPS15,RPS16,RPS17,RPS19,RPS24,RPS25,RPS28,RPL14,EIF4A3,BMS1,URB1,NOP56,RPP30,RPP40,WDR3,RPL35,EXOSC8,XRN2,PDCD11,WDR43,MDN1,RRP12,BOP1,MTREX,GTPBP4,RSL1D1,UTP20,NOB1,FCF1,SBDS,DDX47,POP5,TRMT112,NOP58,WBP11,EXOSC4,DDX49,DDX56,WDR74,WDR55,HEATR1,IMP3,BRIX1,NOP10,TSR1,WDR12,PPAN,WDR18,USP36,DHX37,NOL6,K…
1_Member	Reactome Gene Sets	R-HSA-6790901	rRNA modification in the nucleus and cytosol	-34.5118	-32.1092	31/61	1736,2091,4809,4839,5822,6187,6194,6203,6208,9790,10528,10885,22984,23160,27340,51077,51202,51504,51602,54555,55127,55272,55505,57647,65083,79050,84128,84135,84916,92856,114049	DKC1,FBL,SNU13,NOP2,PWP2,RPS2,RPS6,RPS9,RPS14,BMS1,NOP56,WDR3,PDCD11,WDR43,UTP20,FCF1,DDX47,TRMT112,NOP58,DDX49,HEATR1,IMP3,NOP10,DHX37,NOL6,NOC4L,WDR75,UTP15,UTP4,IMP4,BUD23
1_Member	KEGG Pathway	ko03008	Ribosome biogenesis in eukaryotes	-25.8168	-23.5589	31/104	1460,1736,2091,4809,4931,5822,5901,7514,9790,10528,10556,10799,10885,22803,23160,23195,23560,28987,51068,51077,51119,51367,51602,55127,55272,55505,65083,84128,84135,84916,92856	CSNK2B,DKC1,FBL,SNU13,NVL,PWP2,RAN,XPO1,BMS1,NOP56,RPP30,RPP40,WDR3,XRN2,WDR43,MDN1,GTPBP4,NOB1,NMD3,FCF1,SBDS,POP5,NOP58,HEATR1,IMP3,NOP10,NOL6,WDR75,UTP15,UTP4,IMP4
1_Member	KEGG Pathway	hsa03008	Ribosome biogenesis in eukaryotes	-24.0814	-21.9184	31/117	1460,1736,2091,4809,4931,5822,5901,7514,9790,10528,10556,10799,10885,22803,23160,23195,23560,28987,51068,51077,51119,51367,51602,55127,55272,55505,65083,84128,84135,84916,92856	CSNK2B,DKC1,FBL,SNU13,NVL,PWP2,RAN,XPO1,BMS1,NOP56,RPP30,RPP40,WDR3,XRN2,WDR43,MDN1,GTPBP4,NOB1,NMD3,FCF1,SBDS,POP5,NOP58,HEATR1,IMP3,NOP10,NOL6,WDR75,UTP15,UTP4,IMP4
2_Summary	Reactome Gene Sets	R-HSA-6791226	Major pathway of rRNA processing in the nucleolus and cytosol	-100	-96.3373	93/184	705,2091,4736,4809,5822,6122,6124,6125,6129,6130,6132,6133,6134,6135,6136,6137,6138,6139,6141,6142,6143,6147,6152,6154,6155,6157,6160,6161,6167,6175,6181,6187,6188,6189,6191,6194,6202,6203,6205,6206,6207,6208,6209,6210,6217,6218,6222,6223,6224,6229,6230,6233,6234,6235,9045,9349,9790,10528,10556,10799,10885,11224,11340,22803,22984,23160,23246,23517,25873,27043,27340,28987,51077,51202,51388,51602,5…	BYSL,FBL,RPL10A,SNU13,PWP2,RPL3,RPL4,RPL5,RPL7,RPL7A,RPL8,RPL9,RPL10,RPL11,RPL12,RPL13,RPL15,RPL17,RPL18,RPL18A,RPL19,RPL23A,RPL24,RPL26,RPL27,RPL27A,RPL31,RPL32,RPL37,RPLP0,RPLP2,RPS2,RPS3,RPS3A,RPS4X,RPS6,RPS8,RPS9,RPS11,RPS12,RPS13,RPS14,RPS15,RPS15A,RPS16,RPS17,RPS18,RPS19,RPS20,RPS24,RPS25,RPS27A,RPS28,RPS29,RPL14,RPL23,BMS1,NOP56,RPP30,RPP40,WDR3,RPL35,EXOSC8,XRN2,PDCD11,WDR43,BOP1,MTREX,RP…
2_Member	Reactome Gene Sets	R-HSA-6791226	Major pathway of rRNA processing in the nucleolus and cytosol	-100	-96.3373	93/184	705,2091,4736,4809,5822,6122,6124,6125,6129,6130,6132,6133,6134,6135,6136,6137,6138,6139,6141,6142,6143,6147,6152,6154,6155,6157,6160,6161,6167,6175,6181,6187,6188,6189,6191,6194,6202,6203,6205,6206,6207,6208,6209,6210,6217,6218,6222,6223,6224,6229,6230,6233,6234,6235,9045,9349,9790,10528,10556,10799,10885,11224,11340,22803,22984,23160,23246,23517,25873,27043,27340,28987,51077,51202,51388,51602,5…	BYSL,FBL,RPL10A,SNU13,PWP2,RPL3,RPL4,RPL5,RPL7,RPL7A,RPL8,RPL9,RPL10,RPL11,RPL12,RPL13,RPL15,RPL17,RPL18,RPL18A,RPL19,RPL23A,RPL24,RPL26,RPL27,RPL27A,RPL31,RPL32,RPL37,RPLP0,RPLP2,RPS2,RPS3,RPS3A,RPS4X,RPS6,RPS8,RPS9,RPS11,RPS12,RPS13,RPS14,RPS15,RPS15A,RPS16,RPS17,RPS18,RPS19,RPS20,RPS24,RPS25,RPS27A,RPS28,RPS29,RPL14,RPL23,BMS1,NOP56,RPP30,RPP40,WDR3,RPL35,EXOSC8,XRN2,PDCD11,WDR43,BOP1,MTREX,RP…
2_Member	Reactome Gene Sets	R-HSA-8868773	rRNA processing in the nucleus and cytosol	-100	-96.3373	97/194	705,1736,2091,4736,4809,4839,5822,6122,6124,6125,6129,6130,6132,6133,6134,6135,6136,6137,6138,6139,6141,6142,6143,6147,6152,6154,6155,6157,6160,6161,6167,6175,6181,6187,6188,6189,6191,6194,6202,6203,6205,6206,6207,6208,6209,6210,6217,6218,6222,6223,6224,6229,6230,6233,6234,6235,9045,9349,9790,10528,10556,10799,10885,11224,11340,22803,22984,23160,23246,23517,25873,27043,27340,28987,51077,51202,513…	BYSL,DKC1,FBL,RPL10A,SNU13,NOP2,PWP2,RPL3,RPL4,RPL5,RPL7,RPL7A,RPL8,RPL9,RPL10,RPL11,RPL12,RPL13,RPL15,RPL17,RPL18,RPL18A,RPL19,RPL23A,RPL24,RPL26,RPL27,RPL27A,RPL31,RPL32,RPL37,RPLP0,RPLP2,RPS2,RPS3,RPS3A,RPS4X,RPS6,RPS8,RPS9,RPS11,RPS12,RPS13,RPS14,RPS15,RPS15A,RPS16,RPS17,RPS18,RPS19,RPS20,RPS24,RPS25,RPS27A,RPS28,RPS29,RPL14,RPL23,BMS1,NOP56,RPP30,RPP40,WDR3,RPL35,EXOSC8,XRN2,PDCD11,WDR43,BOP…
2_Member	Reactome Gene Sets	R-HSA-72312	rRNA processing	-100	-96.3373	97/204	705,1736,2091,4736,4809,4839,5822,6122,6124,6125,6129,6130,6132,6133,6134,6135,6136,6137,6138,6139,6141,6142,6143,6147,6152,6154,6155,6157,6160,6161,6167,6175,6181,6187,6188,6189,6191,6194,6202,6203,6205,6206,6207,6208,6209,6210,6217,6218,6222,6223,6224,6229,6230,6233,6234,6235,9045,9349,9790,10528,10556,10799,10885,11224,11340,22803,22984,23160,23246,23517,25873,27043,27340,28987,51077,51202,513…	BYSL,DKC1,FBL,RPL10A,SNU13,NOP2,PWP2,RPL3,RPL4,RPL5,RPL7,RPL7A,RPL8,RPL9,RPL10,RPL11,RPL12,RPL13,RPL15,RPL17,RPL18,RPL18A,RPL19,RPL23A,RPL24,RPL26,RPL27,RPL27A,RPL31,RPL32,RPL37,RPLP0,RPLP2,RPS2,RPS3,RPS3A,RPS4X,RPS6,RPS8,RPS9,RPS11,RPS12,RPS13,RPS14,RPS15,RPS15A,RPS16,RPS17,RPS18,RPS19,RPS20,RPS24,RPS25,RPS27A,RPS28,RPS29,RPL14,RPL23,BMS1,NOP56,RPP30,RPP40,WDR3,RPL35,EXOSC8,XRN2,PDCD11,WDR43,BOP…
2_Member	Reactome Gene Sets	R-HSA-9010553	Regulation of expression of SLITs and ROBOs	-91.9386	-88.3551	84/171	2107,2935,4686,4736,5682,5683,5684,5685,5686,5687,5688,5690,5691,5692,5693,5694,5702,5705,5706,5707,5708,5709,5710,5713,5719,6122,6124,6125,6129,6130,6132,6133,6134,6135,6136,6137,6138,6139,6141,6142,6143,6147,6152,6154,6155,6157,6160,6161,6167,6175,6181,6187,6188,6189,6191,6194,6202,6203,6205,6206,6207,6208,6209,6210,6217,6218,6222,6223,6224,6229,6230,6233,6234,6235,6923,9045,9349,9775,9861,9939…	ETF1,GSPT1,NCBP1,RPL10A,PSMA1,PSMA2,PSMA3,PSMA4,PSMA5,PSMA6,PSMA7,PSMB2,PSMB3,PSMB4,PSMB5,PSMB6,PSMC3,PSMC5,PSMC6,PSMD1,PSMD2,PSMD3,PSMD4,PSMD7,PSMD13,RPL3,RPL4,RPL5,RPL7,RPL7A,RPL8,RPL9,RPL10,RPL11,RPL12,RPL13,RPL15,RPL17,RPL18,RPL18A,RPL19,RPL23A,RPL24,RPL26,RPL27,RPL27A,RPL31,RPL32,RPL37,RPLP0,RPLP2,RPS2,RPS3,RPS3A,RPS4X,RPS6,RPS8,RPS9,RPS11,RPS12,RPS13,RPS14,RPS15,RPS15A,RPS16,RPS17,RPS18,RPS…
2_Member	Reactome Gene Sets	R-HSA-72766	Translation	-86.2797	-82.7631	97/291	16,833,1915,1937,1938,1964,1965,1968,1973,1983,2058,2107,2617,2935,3035,3376,3646,3735,4141,4677,4736,5464,6122,6124,6125,6129,6130,6132,6133,6134,6135,6136,6137,6138,6139,6141,6142,6143,6147,6152,6154,6155,6157,6160,6161,6167,6175,6181,6184,6187,6188,6189,6191,6194,6202,6203,6205,6206,6207,6208,6209,6210,6217,6218,6222,6223,6224,6229,6230,6233,6234,6235,6301,6727,6729,6731,6897,7407,7453,8565,86…	AARS1,CARS1,EEF1A1,EEF1G,EEF2,EIF1AX,EIF2S1,EIF2S3,EIF4A1,EIF5,EPRS1,ETF1,GARS1,GSPT1,HARS1,IARS1,EIF3E,KARS1,MARS1,NARS1,RPL10A,PPA1,RPL3,RPL4,RPL5,RPL7,RPL7A,RPL8,RPL9,RPL10,RPL11,RPL12,RPL13,RPL15,RPL17,RPL18,RPL18A,RPL19,RPL23A,RPL24,RPL26,RPL27,RPL27A,RPL31,RPL32,RPL37,RPLP0,RPLP2,RPN1,RPS2,RPS3,RPS3A,RPS4X,RPS6,RPS8,RPS9,RPS11,RPS12,RPS13,RPS14,RPS15,RPS15A,RPS16,RPS17,RPS18,RPS19,RPS20,RPS…
2_Member	Reactome Gene Sets	R-HSA-168255	Influenza Infection	-81.0245	-77.7767	75/156	1213,3837,4736,5431,5432,5433,5434,5436,5438,5440,5441,5901,6122,6124,6125,6129,6130,6132,6133,6134,6135,6136,6137,6138,6139,6141,6142,6143,6147,6152,6154,6155,6157,6160,6161,6167,6175,6181,6187,6188,6189,6191,6194,6202,6203,6205,6206,6207,6208,6209,6210,6217,6218,6222,6223,6224,6229,6230,6233,6234,6235,6396,7514,8106,8480,9045,9349,9688,10898,11224,23165,25873,55746,79902,348995	CLTC,KPNB1,RPL10A,POLR2B,POLR2C,POLR2D,POLR2E,POLR2G,POLR2I,POLR2K,POLR2L,RAN,RPL3,RPL4,RPL5,RPL7,RPL7A,RPL8,RPL9,RPL10,RPL11,RPL12,RPL13,RPL15,RPL17,RPL18,RPL18A,RPL19,RPL23A,RPL24,RPL26,RPL27,RPL27A,RPL31,RPL32,RPL37,RPLP0,RPLP2,RPS2,RPS3,RPS3A,RPS4X,RPS6,RPS8,RPS9,RPS11,RPS12,RPS13,RPS14,RPS15,RPS15A,RPS16,RPS17,RPS18,RPS19,RPS20,RPS24,RPS25,RPS27A,RPS28,RPS29,SEC13,XPO1,PABPN1,RAE1,RPL14,RPL2…
2_Member	Reactome Gene Sets	R-HSA-376176	Signaling by ROBO receptors	-80.7254	-77.5098	84/218	2107,2935,4686,4736,5682,5683,5684,5685,5686,5687,5688,5690,5691,5692,5693,5694,5702,5705,5706,5707,5708,5709,5710,5713,5719,6122,6124,6125,6129,6130,6132,6133,6134,6135,6136,6137,6138,6139,6141,6142,6143,6147,6152,6154,6155,6157,6160,6161,6167,6175,6181,6187,6188,6189,6191,6194,6202,6203,6205,6206,6207,6208,6209,6210,6217,6218,6222,6223,6224,6229,6230,6233,6234,6235,6923,9045,9349,9775,9861,9939…	ETF1,GSPT1,NCBP1,RPL10A,PSMA1,PSMA2,PSMA3,PSMA4,PSMA5,PSMA6,PSMA7,PSMB2,PSMB3,PSMB4,PSMB5,PSMB6,PSMC3,PSMC5,PSMC6,PSMD1,PSMD2,PSMD3,PSMD4,PSMD7,PSMD13,RPL3,RPL4,RPL5,RPL7,RPL7A,RPL8,RPL9,RPL10,RPL11,RPL12,RPL13,RPL15,RPL17,RPL18,RPL18A,RPL19,RPL23A,RPL24,RPL26,RPL27,RPL27A,RPL31,RPL32,RPL37,RPLP0,RPLP2,RPS2,RPS3,RPS3A,RPS4X,RPS6,RPS8,RPS9,RPS11,RPS12,RPS13,RPS14,RPS15,RPS15A,RPS16,RPS17,RPS18,RPS…
2_Member	Reactome Gene Sets	R-HSA-72613	Eukaryotic Translation Initiation	-78.5788	-75.4212	67/119	1964,1965,1968,1973,1983,3646,4736,6122,6124,6125,6129,6130,6132,6133,6134,6135,6136,6137,6138,6139,6141,6142,6143,6147,6152,6154,6155,6157,6160,6161,6167,6175,6181,6187,6188,6189,6191,6194,6202,6203,6205,6206,6207,6208,6209,6210,6217,6218,6222,6223,6224,6229,6230,6233,6234,6235,8661,8662,8664,8666,8668,8891,8892,9045,9349,11224,25873	EIF1AX,EIF2S1,EIF2S3,EIF4A1,EIF5,EIF3E,RPL10A,RPL3,RPL4,RPL5,RPL7,RPL7A,RPL8,RPL9,RPL10,RPL11,RPL12,RPL13,RPL15,RPL17,RPL18,RPL18A,RPL19,RPL23A,RPL24,RPL26,RPL27,RPL27A,RPL31,RPL32,RPL37,RPLP0,RPLP2,RPS2,RPS3,RPS3A,RPS4X,RPS6,RPS8,RPS9,RPS11,RPS12,RPS13,RPS14,RPS15,RPS15A,RPS16,RPS17,RPS18,RPS19,RPS20,RPS24,RPS25,RPS27A,RPS28,RPS29,EIF3A,EIF3B,EIF3D,EIF3G,EIF3I,EIF2B3,EIF2B2,RPL14,RPL23,RPL35,RPL…
2_Member	Reactome Gene Sets	R-HSA-72737	Cap-dependent Translation Initiation	-78.5788	-75.4212	67/119	1964,1965,1968,1973,1983,3646,4736,6122,6124,6125,6129,6130,6132,6133,6134,6135,6136,6137,6138,6139,6141,6142,6143,6147,6152,6154,6155,6157,6160,6161,6167,6175,6181,6187,6188,6189,6191,6194,6202,6203,6205,6206,6207,6208,6209,6210,6217,6218,6222,6223,6224,6229,6230,6233,6234,6235,8661,8662,8664,8666,8668,8891,8892,9045,9349,11224,25873	EIF1AX,EIF2S1,EIF2S3,EIF4A1,EIF5,EIF3E,RPL10A,RPL3,RPL4,RPL5,RPL7,RPL7A,RPL8,RPL9,RPL10,RPL11,RPL12,RPL13,RPL15,RPL17,RPL18,RPL18A,RPL19,RPL23A,RPL24,RPL26,RPL27,RPL27A,RPL31,RPL32,RPL37,RPLP0,RPLP2,RPS2,RPS3,RPS3A,RPS4X,RPS6,RPS8,RPS9,RPS11,RPS12,RPS13,RPS14,RPS15,RPS15A,RPS16,RPS17,RPS18,RPS19,RPS20,RPS24,RPS25,RPS27A,RPS28,RPS29,EIF3A,EIF3B,EIF3D,EIF3G,EIF3I,EIF2B3,EIF2B2,RPL14,RPL23,RPL35,RPL…
2_Member	Reactome Gene Sets	R-HSA-72706	GTP hydrolysis and joining of the 60S ribosomal subunit	-77.4451	-74.3621	65/112	1964,1965,1968,1973,1983,3646,4736,6122,6124,6125,6129,6130,6132,6133,6134,6135,6136,6137,6138,6139,6141,6142,6143,6147,6152,6154,6155,6157,6160,6161,6167,6175,6181,6187,6188,6189,6191,6194,6202,6203,6205,6206,6207,6208,6209,6210,6217,6218,6222,6223,6224,6229,6230,6233,6234,6235,8661,8662,8664,8666,8668,9045,9349,11224,25873	EIF1AX,EIF2S1,EIF2S3,EIF4A1,EIF5,EIF3E,RPL10A,RPL3,RPL4,RPL5,RPL7,RPL7A,RPL8,RPL9,RPL10,RPL11,RPL12,RPL13,RPL15,RPL17,RPL18,RPL18A,RPL19,RPL23A,RPL24,RPL26,RPL27,RPL27A,RPL31,RPL32,RPL37,RPLP0,RPLP2,RPS2,RPS3,RPS3A,RPS4X,RPS6,RPS8,RPS9,RPS11,RPS12,RPS13,RPS14,RPS15,RPS15A,RPS16,RPS17,RPS18,RPS19,RPS20,RPS24,RPS25,RPS27A,RPS28,RPS29,EIF3A,EIF3B,EIF3D,EIF3G,EIF3I,RPL14,RPL23,RPL35,RPL36
2_Member	Reactome Gene Sets	R-HSA-168273	Influenza Viral RNA Transcription and Replication	-76.9204	-73.8809	69/135	4736,5431,5432,5433,5434,5436,5438,5440,5441,6122,6124,6125,6129,6130,6132,6133,6134,6135,6136,6137,6138,6139,6141,6142,6143,6147,6152,6154,6155,6157,6160,6161,6167,6175,6181,6187,6188,6189,6191,6194,6202,6203,6205,6206,6207,6208,6209,6210,6217,6218,6222,6223,6224,6229,6230,6233,6234,6235,6396,8480,9045,9349,9688,11224,23165,25873,55746,79902,348995	RPL10A,POLR2B,POLR2C,POLR2D,POLR2E,POLR2G,POLR2I,POLR2K,POLR2L,RPL3,RPL4,RPL5,RPL7,RPL7A,RPL8,RPL9,RPL10,RPL11,RPL12,RPL13,RPL15,RPL17,RPL18,RPL18A,RPL19,RPL23A,RPL24,RPL26,RPL27,RPL27A,RPL31,RPL32,RPL37,RPLP0,RPLP2,RPS2,RPS3,RPS3A,RPS4X,RPS6,RPS8,RPS9,RPS11,RPS12,RPS13,RPS14,RPS15,RPS15A,RPS16,RPS17,RPS18,RPS19,RPS20,RPS24,RPS25,RPS27A,RPS28,RPS29,SEC13,RAE1,RPL14,RPL23,NUP93,RPL35,NUP205,RPL36,…
2_Member	GO Biological Processes	GO:0002181	cytoplasmic translation	-76.5664	-73.5471	71/148	16,1938,1968,1973,1983,2107,2475,2935,3646,4736,6122,6124,6125,6129,6130,6132,6133,6134,6135,6136,6137,6138,6139,6141,6142,6143,6147,6152,6154,6155,6157,6160,6161,6167,6175,6181,6187,6188,6189,6191,6194,6202,6203,6205,6206,6207,6208,6209,6210,6217,6218,6222,6223,6224,6229,6230,6233,6234,6235,8661,8662,8664,8666,8668,8891,9045,9349,11224,25873,285381,728689	AARS1,EEF2,EIF2S3,EIF4A1,EIF5,ETF1,MTOR,GSPT1,EIF3E,RPL10A,RPL3,RPL4,RPL5,RPL7,RPL7A,RPL8,RPL9,RPL10,RPL11,RPL12,RPL13,RPL15,RPL17,RPL18,RPL18A,RPL19,RPL23A,RPL24,RPL26,RPL27,RPL27A,RPL31,RPL32,RPL37,RPLP0,RPLP2,RPS2,RPS3,RPS3A,RPS4X,RPS6,RPS8,RPS9,RPS11,RPS12,RPS13,RPS14,RPS15,RPS15A,RPS16,RPS17,RPS18,RPS19,RPS20,RPS24,RPS25,RPS27A,RPS28,RPS29,EIF3A,EIF3B,EIF3D,EIF3G,EIF3I,EIF2B3,RPL14,RPL23,RPL…
2_Member	Reactome Gene Sets	R-HSA-156827	L13a-mediated translational silencing of Ceruloplasmin expression	-75.9815	-72.9816	64/111	1964,1965,1968,1973,3646,4736,6122,6124,6125,6129,6130,6132,6133,6134,6135,6136,6137,6138,6139,6141,6142,6143,6147,6152,6154,6155,6157,6160,6161,6167,6175,6181,6187,6188,6189,6191,6194,6202,6203,6205,6206,6207,6208,6209,6210,6217,6218,6222,6223,6224,6229,6230,6233,6234,6235,8661,8662,8664,8666,8668,9045,9349,11224,25873	EIF1AX,EIF2S1,EIF2S3,EIF4A1,EIF3E,RPL10A,RPL3,RPL4,RPL5,RPL7,RPL7A,RPL8,RPL9,RPL10,RPL11,RPL12,RPL13,RPL15,RPL17,RPL18,RPL18A,RPL19,RPL23A,RPL24,RPL26,RPL27,RPL27A,RPL31,RPL32,RPL37,RPLP0,RPLP2,RPS2,RPS3,RPS3A,RPS4X,RPS6,RPS8,RPS9,RPS11,RPS12,RPS13,RPS14,RPS15,RPS15A,RPS16,RPS17,RPS18,RPS19,RPS20,RPS24,RPS25,RPS27A,RPS28,RPS29,EIF3A,EIF3B,EIF3D,EIF3G,EIF3I,RPL14,RPL23,RPL35,RPL36
2_Member	Reactome Gene Sets	R-HSA-72689	Formation of a pool of free 40S subunits	-74.1989	-71.2522	61/101	1964,3646,4736,6122,6124,6125,6129,6130,6132,6133,6134,6135,6136,6137,6138,6139,6141,6142,6143,6147,6152,6154,6155,6157,6160,6161,6167,6175,6181,6187,6188,6189,6191,6194,6202,6203,6205,6206,6207,6208,6209,6210,6217,6218,6222,6223,6224,6229,6230,6233,6234,6235,8661,8662,8664,8666,8668,9045,9349,11224,25873	EIF1AX,EIF3E,RPL10A,RPL3,RPL4,RPL5,RPL7,RPL7A,RPL8,RPL9,RPL10,RPL11,RPL12,RPL13,RPL15,RPL17,RPL18,RPL18A,RPL19,RPL23A,RPL24,RPL26,RPL27,RPL27A,RPL31,RPL32,RPL37,RPLP0,RPLP2,RPS2,RPS3,RPS3A,RPS4X,RPS6,RPS8,RPS9,RPS11,RPS12,RPS13,RPS14,RPS15,RPS15A,RPS16,RPS17,RPS18,RPS19,RPS20,RPS24,RPS25,RPS27A,RPS28,RPS29,EIF3A,EIF3B,EIF3D,EIF3G,EIF3I,RPL14,RPL23,RPL35,RPL36
2_Member	CORUM	CORUM:306	Ribosome, cytoplasmic	-71.6945	-68.7799	55/80	2197,4736,6122,6124,6125,6129,6130,6132,6133,6134,6135,6136,6137,6138,6139,6141,6142,6143,6147,6152,6154,6155,6157,6160,6161,6167,6175,6181,6187,6188,6189,6191,6194,6202,6203,6205,6206,6207,6208,6209,6210,6217,6218,6222,6223,6224,6229,6230,6233,6234,6235,9045,9349,11224,25873	FAU,RPL10A,RPL3,RPL4,RPL5,RPL7,RPL7A,RPL8,RPL9,RPL10,RPL11,RPL12,RPL13,RPL15,RPL17,RPL18,RPL18A,RPL19,RPL23A,RPL24,RPL26,RPL27,RPL27A,RPL31,RPL32,RPL37,RPLP0,RPLP2,RPS2,RPS3,RPS3A,RPS4X,RPS6,RPS8,RPS9,RPS11,RPS12,RPS13,RPS14,RPS15,RPS15A,RPS16,RPS17,RPS18,RPS19,RPS20,RPS24,RPS25,RPS27A,RPS28,RPS29,RPL14,RPL23,RPL35,RPL36
2_Member	Reactome Gene Sets	R-HSA-975956	Nonsense Mediated Decay (NMD) independent of the Exon Junction Complex (EJC)	-70.9373	-68.038	58/95	2107,2935,4686,4736,6122,6124,6125,6129,6130,6132,6133,6134,6135,6136,6137,6138,6139,6141,6142,6143,6147,6152,6154,6155,6157,6160,6161,6167,6175,6181,6187,6188,6189,6191,6194,6202,6203,6205,6206,6207,6208,6209,6210,6217,6218,6222,6223,6224,6229,6230,6233,6234,6235,9045,9349,11224,22916,25873	ETF1,GSPT1,NCBP1,RPL10A,RPL3,RPL4,RPL5,RPL7,RPL7A,RPL8,RPL9,RPL10,RPL11,RPL12,RPL13,RPL15,RPL17,RPL18,RPL18A,RPL19,RPL23A,RPL24,RPL26,RPL27,RPL27A,RPL31,RPL32,RPL37,RPLP0,RPLP2,RPS2,RPS3,RPS3A,RPS4X,RPS6,RPS8,RPS9,RPS11,RPS12,RPS13,RPS14,RPS15,RPS15A,RPS16,RPS17,RPS18,RPS19,RPS20,RPS24,RPS25,RPS27A,RPS28,RPS29,RPL14,RPL23,RPL35,NCBP2,RPL36
2_Member	Reactome Gene Sets	R-HSA-2262752	Cellular responses to stress	-70.4967	-67.6121	124/757	523,526,527,533,832,890,996,1460,1778,1781,1915,1965,1968,2475,3309,3313,4736,5682,5683,5684,5685,5686,5687,5688,5690,5691,5692,5693,5694,5702,5705,5706,5707,5708,5709,5710,5713,5719,6117,6118,6119,6122,6124,6125,6129,6130,6132,6133,6134,6135,6136,6137,6138,6139,6141,6142,6143,6147,6152,6154,6155,6157,6160,6161,6167,6175,6181,6187,6188,6189,6191,6194,6202,6203,6205,6206,6207,6208,6209,6210,6217,6…	ATP6V1A,ATP6V1B2,ATP6V0C,ATP6V0B,CAPZB,CCNA2,CDC27,CSNK2B,DYNC1H1,DYNC1I2,EEF1A1,EIF2S1,EIF2S3,MTOR,HSPA5,HSPA9,RPL10A,PSMA1,PSMA2,PSMA3,PSMA4,PSMA5,PSMA6,PSMA7,PSMB2,PSMB3,PSMB4,PSMB5,PSMB6,PSMC3,PSMC5,PSMC6,PSMD1,PSMD2,PSMD3,PSMD4,PSMD7,PSMD13,RPA1,RPA2,RPA3,RPL3,RPL4,RPL5,RPL7,RPL7A,RPL8,RPL9,RPL10,RPL11,RPL12,RPL13,RPL15,RPL17,RPL18,RPL18A,RPL19,RPL23A,RPL24,RPL26,RPL27,RPL27A,RPL31,RPL32,RPL…
2_Member	Reactome Gene Sets	R-HSA-156842	Eukaryotic Translation Elongation	-69.8531	-66.9966	57/93	1915,1937,1938,4736,6122,6124,6125,6129,6130,6132,6133,6134,6135,6136,6137,6138,6139,6141,6142,6143,6147,6152,6154,6155,6157,6160,6161,6167,6175,6181,6187,6188,6189,6191,6194,6202,6203,6205,6206,6207,6208,6209,6210,6217,6218,6222,6223,6224,6229,6230,6233,6234,6235,9045,9349,11224,25873	EEF1A1,EEF1G,EEF2,RPL10A,RPL3,RPL4,RPL5,RPL7,RPL7A,RPL8,RPL9,RPL10,RPL11,RPL12,RPL13,RPL15,RPL17,RPL18,RPL18A,RPL19,RPL23A,RPL24,RPL26,RPL27,RPL27A,RPL31,RPL32,RPL37,RPLP0,RPLP2,RPS2,RPS3,RPS3A,RPS4X,RPS6,RPS8,RPS9,RPS11,RPS12,RPS13,RPS14,RPS15,RPS15A,RPS16,RPS17,RPS18,RPS19,RPS20,RPS24,RPS25,RPS27A,RPS28,RPS29,RPL14,RPL23,RPL35,RPL36
2_Member	Reactome Gene Sets	R-HSA-72764	Eukaryotic Translation Termination	-69.8531	-66.9966	57/93	2107,2935,4736,6122,6124,6125,6129,6130,6132,6133,6134,6135,6136,6137,6138,6139,6141,6142,6143,6147,6152,6154,6155,6157,6160,6161,6167,6175,6181,6187,6188,6189,6191,6194,6202,6203,6205,6206,6207,6208,6209,6210,6217,6218,6222,6223,6224,6229,6230,6233,6234,6235,9045,9349,11224,25873,51504	ETF1,GSPT1,RPL10A,RPL3,RPL4,RPL5,RPL7,RPL7A,RPL8,RPL9,RPL10,RPL11,RPL12,RPL13,RPL15,RPL17,RPL18,RPL18A,RPL19,RPL23A,RPL24,RPL26,RPL27,RPL27A,RPL31,RPL32,RPL37,RPLP0,RPLP2,RPS2,RPS3,RPS3A,RPS4X,RPS6,RPS8,RPS9,RPS11,RPS12,RPS13,RPS14,RPS15,RPS15A,RPS16,RPS17,RPS18,RPS19,RPS20,RPS24,RPS25,RPS27A,RPS28,RPS29,RPL14,RPL23,RPL35,RPL36,TRMT112
2_Member	Reactome Gene Sets	R-HSA-156902	Peptide chain elongation	-69.5908	-66.7476	56/89	1915,1938,4736,6122,6124,6125,6129,6130,6132,6133,6134,6135,6136,6137,6138,6139,6141,6142,6143,6147,6152,6154,6155,6157,6160,6161,6167,6175,6181,6187,6188,6189,6191,6194,6202,6203,6205,6206,6207,6208,6209,6210,6217,6218,6222,6223,6224,6229,6230,6233,6234,6235,9045,9349,11224,25873	EEF1A1,EEF2,RPL10A,RPL3,RPL4,RPL5,RPL7,RPL7A,RPL8,RPL9,RPL10,RPL11,RPL12,RPL13,RPL15,RPL17,RPL18,RPL18A,RPL19,RPL23A,RPL24,RPL26,RPL27,RPL27A,RPL31,RPL32,RPL37,RPLP0,RPLP2,RPS2,RPS3,RPS3A,RPS4X,RPS6,RPS8,RPS9,RPS11,RPS12,RPS13,RPS14,RPS15,RPS15A,RPS16,RPS17,RPS18,RPS19,RPS20,RPS24,RPS25,RPS27A,RPS28,RPS29,RPL14,RPL23,RPL35,RPL36
2_Member	Reactome Gene Sets	R-HSA-8953897	Cellular responses to stimuli	-69.5316	-66.7014	124/771	523,526,527,533,832,890,996,1460,1778,1781,1915,1965,1968,2475,3309,3313,4736,5682,5683,5684,5685,5686,5687,5688,5690,5691,5692,5693,5694,5702,5705,5706,5707,5708,5709,5710,5713,5719,6117,6118,6119,6122,6124,6125,6129,6130,6132,6133,6134,6135,6136,6137,6138,6139,6141,6142,6143,6147,6152,6154,6155,6157,6160,6161,6167,6175,6181,6187,6188,6189,6191,6194,6202,6203,6205,6206,6207,6208,6209,6210,6217,6…	ATP6V1A,ATP6V1B2,ATP6V0C,ATP6V0B,CAPZB,CCNA2,CDC27,CSNK2B,DYNC1H1,DYNC1I2,EEF1A1,EIF2S1,EIF2S3,MTOR,HSPA5,HSPA9,RPL10A,PSMA1,PSMA2,PSMA3,PSMA4,PSMA5,PSMA6,PSMA7,PSMB2,PSMB3,PSMB4,PSMB5,PSMB6,PSMC3,PSMC5,PSMC6,PSMD1,PSMD2,PSMD3,PSMD4,PSMD7,PSMD13,RPA1,RPA2,RPA3,RPL3,RPL4,RPL5,RPL7,RPL7A,RPL8,RPL9,RPL10,RPL11,RPL12,RPL13,RPL15,RPL17,RPL18,RPL18A,RPL19,RPL23A,RPL24,RPL26,RPL27,RPL27A,RPL31,RPL32,RPL…
2_Member	Reactome Gene Sets	R-HSA-927802	Nonsense-Mediated Decay (NMD)	-69.28	-66.4746	61/115	2107,2935,4686,4736,6122,6124,6125,6129,6130,6132,6133,6134,6135,6136,6137,6138,6139,6141,6142,6143,6147,6152,6154,6155,6157,6160,6161,6167,6175,6181,6187,6188,6189,6191,6194,6202,6203,6205,6206,6207,6208,6209,6210,6217,6218,6222,6223,6224,6229,6230,6233,6234,6235,9045,9349,9775,9939,11224,22916,23049,25873	ETF1,GSPT1,NCBP1,RPL10A,RPL3,RPL4,RPL5,RPL7,RPL7A,RPL8,RPL9,RPL10,RPL11,RPL12,RPL13,RPL15,RPL17,RPL18,RPL18A,RPL19,RPL23A,RPL24,RPL26,RPL27,RPL27A,RPL31,RPL32,RPL37,RPLP0,RPLP2,RPS2,RPS3,RPS3A,RPS4X,RPS6,RPS8,RPS9,RPS11,RPS12,RPS13,RPS14,RPS15,RPS15A,RPS16,RPS17,RPS18,RPS19,RPS20,RPS24,RPS25,RPS27A,RPS28,RPS29,RPL14,RPL23,EIF4A3,RBM8A,RPL35,NCBP2,SMG1,RPL36
2_Member	Reactome Gene Sets	R-HSA-975957	Nonsense Mediated Decay (NMD) enhanced by the Exon Junction Complex (EJC)	-69.28	-66.4746	61/115	2107,2935,4686,4736,6122,6124,6125,6129,6130,6132,6133,6134,6135,6136,6137,6138,6139,6141,6142,6143,6147,6152,6154,6155,6157,6160,6161,6167,6175,6181,6187,6188,6189,6191,6194,6202,6203,6205,6206,6207,6208,6209,6210,6217,6218,6222,6223,6224,6229,6230,6233,6234,6235,9045,9349,9775,9939,11224,22916,23049,25873	ETF1,GSPT1,NCBP1,RPL10A,RPL3,RPL4,RPL5,RPL7,RPL7A,RPL8,RPL9,RPL10,RPL11,RPL12,RPL13,RPL15,RPL17,RPL18,RPL18A,RPL19,RPL23A,RPL24,RPL26,RPL27,RPL27A,RPL31,RPL32,RPL37,RPLP0,RPLP2,RPS2,RPS3,RPS3A,RPS4X,RPS6,RPS8,RPS9,RPS11,RPS12,RPS13,RPS14,RPS15,RPS15A,RPS16,RPS17,RPS18,RPS19,RPS20,RPS24,RPS25,RPS27A,RPS28,RPS29,RPL14,RPL23,EIF4A3,RBM8A,RPL35,NCBP2,SMG1,RPL36
2_Member	CORUM	CORUM:3055	Nop56p-associated pre-rRNA complex	-67.6187	-64.8368	58/104	1915,1938,2091,3192,4670,4736,4809,6122,6124,6125,6129,6130,6132,6133,6134,6135,6136,6137,6138,6139,6141,6142,6143,6147,6152,6154,6155,6157,6160,6161,6175,6181,6187,6189,6194,6202,6203,6205,6206,6207,6208,6209,6210,6217,6218,6222,6229,6235,6727,9045,9349,10528,11224,11338,25873,26156,51602,55299	EEF1A1,EEF2,FBL,HNRNPU,HNRNPM,RPL10A,SNU13,RPL3,RPL4,RPL5,RPL7,RPL7A,RPL8,RPL9,RPL10,RPL11,RPL12,RPL13,RPL15,RPL17,RPL18,RPL18A,RPL19,RPL23A,RPL24,RPL26,RPL27,RPL27A,RPL31,RPL32,RPLP0,RPLP2,RPS2,RPS3A,RPS6,RPS8,RPS9,RPS11,RPS12,RPS13,RPS14,RPS15,RPS15A,RPS16,RPS17,RPS18,RPS24,RPS29,SRP14,RPL14,RPL23,NOP56,RPL35,U2AF2,RPL36,RSL1D1,NOP58,BRIX1
2_Member	WikiPathways	WP477	Cytoplasmic ribosomal proteins	-67.2882	-64.5175	55/90	2197,4736,6122,6124,6125,6129,6130,6132,6133,6134,6135,6136,6137,6138,6139,6141,6142,6143,6147,6152,6154,6155,6157,6160,6161,6167,6175,6181,6187,6188,6189,6191,6194,6202,6203,6205,6206,6207,6208,6209,6210,6217,6218,6222,6223,6224,6229,6230,6233,6234,6235,9045,9349,11224,25873	FAU,RPL10A,RPL3,RPL4,RPL5,RPL7,RPL7A,RPL8,RPL9,RPL10,RPL11,RPL12,RPL13,RPL15,RPL17,RPL18,RPL18A,RPL19,RPL23A,RPL24,RPL26,RPL27,RPL27A,RPL31,RPL32,RPL37,RPLP0,RPLP2,RPS2,RPS3,RPS3A,RPS4X,RPS6,RPS8,RPS9,RPS11,RPS12,RPS13,RPS14,RPS15,RPS15A,RPS16,RPS17,RPS18,RPS19,RPS20,RPS24,RPS25,RPS27A,RPS28,RPS29,RPL14,RPL23,RPL35,RPL36
2_Member	Reactome Gene Sets	R-HSA-1799339	SRP-dependent cotranslational protein targeting to membrane	-66.7534	-63.9938	59/112	4736,6122,6124,6125,6129,6130,6132,6133,6134,6135,6136,6137,6138,6139,6141,6142,6143,6147,6152,6154,6155,6157,6160,6161,6167,6175,6181,6184,6187,6188,6189,6191,6194,6202,6203,6205,6206,6207,6208,6209,6210,6217,6218,6222,6223,6224,6229,6230,6233,6234,6235,6727,6729,6731,9045,9349,11224,25873,29927	RPL10A,RPL3,RPL4,RPL5,RPL7,RPL7A,RPL8,RPL9,RPL10,RPL11,RPL12,RPL13,RPL15,RPL17,RPL18,RPL18A,RPL19,RPL23A,RPL24,RPL26,RPL27,RPL27A,RPL31,RPL32,RPL37,RPLP0,RPLP2,RPN1,RPS2,RPS3,RPS3A,RPS4X,RPS6,RPS8,RPS9,RPS11,RPS12,RPS13,RPS14,RPS15,RPS15A,RPS16,RPS17,RPS18,RPS19,RPS20,RPS24,RPS25,RPS27A,RPS28,RPS29,SRP14,SRP54,SRP72,RPL14,RPL23,RPL35,RPL36,SEC61A1
2_Member	Reactome Gene Sets	R-HSA-2408557	Selenocysteine synthesis	-66.1273	-63.3784	55/93	4736,6122,6124,6125,6129,6130,6132,6133,6134,6135,6136,6137,6138,6139,6141,6142,6143,6147,6152,6154,6155,6157,6160,6161,6167,6175,6181,6187,6188,6189,6191,6194,6202,6203,6205,6206,6207,6208,6209,6210,6217,6218,6222,6223,6224,6229,6230,6233,6234,6235,6301,9045,9349,11224,25873	RPL10A,RPL3,RPL4,RPL5,RPL7,RPL7A,RPL8,RPL9,RPL10,RPL11,RPL12,RPL13,RPL15,RPL17,RPL18,RPL18A,RPL19,RPL23A,RPL24,RPL26,RPL27,RPL27A,RPL31,RPL32,RPL37,RPLP0,RPLP2,RPS2,RPS3,RPS3A,RPS4X,RPS6,RPS8,RPS9,RPS11,RPS12,RPS13,RPS14,RPS15,RPS15A,RPS16,RPS17,RPS18,RPS19,RPS20,RPS24,RPS25,RPS27A,RPS28,RPS29,SARS1,RPL14,RPL23,RPL35,RPL36
2_Member	Reactome Gene Sets	R-HSA-192823	Viral mRNA Translation	-65.8095	-63.0711	54/89	4736,6122,6124,6125,6129,6130,6132,6133,6134,6135,6136,6137,6138,6139,6141,6142,6143,6147,6152,6154,6155,6157,6160,6161,6167,6175,6181,6187,6188,6189,6191,6194,6202,6203,6205,6206,6207,6208,6209,6210,6217,6218,6222,6223,6224,6229,6230,6233,6234,6235,9045,9349,11224,25873	RPL10A,RPL3,RPL4,RPL5,RPL7,RPL7A,RPL8,RPL9,RPL10,RPL11,RPL12,RPL13,RPL15,RPL17,RPL18,RPL18A,RPL19,RPL23A,RPL24,RPL26,RPL27,RPL27A,RPL31,RPL32,RPL37,RPLP0,RPLP2,RPS2,RPS3,RPS3A,RPS4X,RPS6,RPS8,RPS9,RPS11,RPS12,RPS13,RPS14,RPS15,RPS15A,RPS16,RPS17,RPS18,RPS19,RPS20,RPS24,RPS25,RPS27A,RPS28,RPS29,RPL14,RPL23,RPL35,RPL36
2_Member	Reactome Gene Sets	R-HSA-9633012	Response of EIF2AK4 (GCN2) to amino acid deficiency	-65.078	-62.3497	56/101	1965,1968,4736,6122,6124,6125,6129,6130,6132,6133,6134,6135,6136,6137,6138,6139,6141,6142,6143,6147,6152,6154,6155,6157,6160,6161,6167,6175,6181,6187,6188,6189,6191,6194,6202,6203,6205,6206,6207,6208,6209,6210,6217,6218,6222,6223,6224,6229,6230,6233,6234,6235,9045,9349,11224,25873	EIF2S1,EIF2S3,RPL10A,RPL3,RPL4,RPL5,RPL7,RPL7A,RPL8,RPL9,RPL10,RPL11,RPL12,RPL13,RPL15,RPL17,RPL18,RPL18A,RPL19,RPL23A,RPL24,RPL26,RPL27,RPL27A,RPL31,RPL32,RPL37,RPLP0,RPLP2,RPS2,RPS3,RPS3A,RPS4X,RPS6,RPS8,RPS9,RPS11,RPS12,RPS13,RPS14,RPS15,RPS15A,RPS16,RPS17,RPS18,RPS19,RPS20,RPS24,RPS25,RPS27A,RPS28,RPS29,RPL14,RPL23,RPL35,RPL36
2_Member	Reactome Gene Sets	R-HSA-2408522	Selenoamino acid metabolism	-64.9414	-62.2232	59/118	2058,3376,3735,4141,4736,6122,6124,6125,6129,6130,6132,6133,6134,6135,6136,6137,6138,6139,6141,6142,6143,6147,6152,6154,6155,6157,6160,6161,6167,6175,6181,6187,6188,6189,6191,6194,6202,6203,6205,6206,6207,6208,6209,6210,6217,6218,6222,6223,6224,6229,6230,6233,6234,6235,6301,9045,9349,11224,25873	EPRS1,IARS1,KARS1,MARS1,RPL10A,RPL3,RPL4,RPL5,RPL7,RPL7A,RPL8,RPL9,RPL10,RPL11,RPL12,RPL13,RPL15,RPL17,RPL18,RPL18A,RPL19,RPL23A,RPL24,RPL26,RPL27,RPL27A,RPL31,RPL32,RPL37,RPLP0,RPLP2,RPS2,RPS3,RPS3A,RPS4X,RPS6,RPS8,RPS9,RPS11,RPS12,RPS13,RPS14,RPS15,RPS15A,RPS16,RPS17,RPS18,RPS19,RPS20,RPS24,RPS25,RPS27A,RPS28,RPS29,SARS1,RPL14,RPL23,RPL35,RPL36
2_Member	Reactome Gene Sets	R-HSA-9711097	Cellular response to starvation	-63.4247	-60.7257	64/156	523,526,527,533,1965,1968,2475,4736,6122,6124,6125,6129,6130,6132,6133,6134,6135,6136,6137,6138,6139,6141,6142,6143,6147,6152,6154,6155,6157,6160,6161,6167,6175,6181,6187,6188,6189,6191,6194,6202,6203,6205,6206,6207,6208,6209,6210,6217,6218,6222,6223,6224,6229,6230,6233,6234,6235,6396,9045,9296,9349,9550,11224,25873	ATP6V1A,ATP6V1B2,ATP6V0C,ATP6V0B,EIF2S1,EIF2S3,MTOR,RPL10A,RPL3,RPL4,RPL5,RPL7,RPL7A,RPL8,RPL9,RPL10,RPL11,RPL12,RPL13,RPL15,RPL17,RPL18,RPL18A,RPL19,RPL23A,RPL24,RPL26,RPL27,RPL27A,RPL31,RPL32,RPL37,RPLP0,RPLP2,RPS2,RPS3,RPS3A,RPS4X,RPS6,RPS8,RPS9,RPS11,RPS12,RPS13,RPS14,RPS15,RPS15A,RPS16,RPS17,RPS18,RPS19,RPS20,RPS24,RPS25,RPS27A,RPS28,RPS29,SEC13,RPL14,ATP6V1F,RPL23,ATP6V1G1,RPL35,RPL36
2_Member	GO Biological Processes	GO:0006412	translation	-60.8662	-58.2035	113/736	16,833,1725,1915,1937,1938,1964,1965,1968,1973,1983,2058,2107,2475,2597,2617,2935,3035,3376,3646,3735,4141,4677,4686,4736,4849,5433,5436,6122,6124,6125,6129,6130,6132,6133,6134,6135,6136,6137,6138,6139,6141,6142,6143,6147,6152,6154,6155,6157,6160,6161,6167,6175,6181,6187,6188,6189,6191,6194,6202,6203,6205,6206,6207,6208,6209,6210,6217,6218,6222,6223,6224,6229,6230,6233,6234,6235,6301,6897,7407,74…	AARS1,CARS1,DHPS,EEF1A1,EEF1G,EEF2,EIF1AX,EIF2S1,EIF2S3,EIF4A1,EIF5,EPRS1,ETF1,MTOR,GAPDH,GARS1,GSPT1,HARS1,IARS1,EIF3E,KARS1,MARS1,NARS1,NCBP1,RPL10A,CNOT3,POLR2D,POLR2G,RPL3,RPL4,RPL5,RPL7,RPL7A,RPL8,RPL9,RPL10,RPL11,RPL12,RPL13,RPL15,RPL17,RPL18,RPL18A,RPL19,RPL23A,RPL24,RPL26,RPL27,RPL27A,RPL31,RPL32,RPL37,RPLP0,RPLP2,RPS2,RPS3,RPS3A,RPS4X,RPS6,RPS8,RPS9,RPS11,RPS12,RPS13,RPS14,RPS15,RPS15A,R…
2_Member	GO Biological Processes	GO:0043043	peptide biosynthetic process	-59.2926	-56.6385	113/761	16,833,1725,1915,1937,1938,1964,1965,1968,1973,1983,2058,2107,2475,2597,2617,2935,3035,3376,3646,3735,4141,4677,4686,4736,4849,5433,5436,6122,6124,6125,6129,6130,6132,6133,6134,6135,6136,6137,6138,6139,6141,6142,6143,6147,6152,6154,6155,6157,6160,6161,6167,6175,6181,6187,6188,6189,6191,6194,6202,6203,6205,6206,6207,6208,6209,6210,6217,6218,6222,6223,6224,6229,6230,6233,6234,6235,6301,6897,7407,74…	AARS1,CARS1,DHPS,EEF1A1,EEF1G,EEF2,EIF1AX,EIF2S1,EIF2S3,EIF4A1,EIF5,EPRS1,ETF1,MTOR,GAPDH,GARS1,GSPT1,HARS1,IARS1,EIF3E,KARS1,MARS1,NARS1,NCBP1,RPL10A,CNOT3,POLR2D,POLR2G,RPL3,RPL4,RPL5,RPL7,RPL7A,RPL8,RPL9,RPL10,RPL11,RPL12,RPL13,RPL15,RPL17,RPL18,RPL18A,RPL19,RPL23A,RPL24,RPL26,RPL27,RPL27A,RPL31,RPL32,RPL37,RPLP0,RPLP2,RPS2,RPS3,RPS3A,RPS4X,RPS6,RPS8,RPS9,RPS11,RPS12,RPS13,RPS14,RPS15,RPS15A,R…
2_Member	Reactome Gene Sets	R-HSA-71291	Metabolism of amino acids and derivatives	-56.3593	-53.7136	82/374	2058,3376,3735,4141,4736,5682,5683,5684,5685,5686,5687,5688,5690,5691,5692,5693,5694,5702,5705,5706,5707,5708,5709,5710,5713,5719,6122,6124,6125,6129,6130,6132,6133,6134,6135,6136,6137,6138,6139,6141,6142,6143,6147,6152,6154,6155,6157,6160,6161,6167,6175,6181,6187,6188,6189,6191,6194,6202,6203,6205,6206,6207,6208,6209,6210,6217,6218,6222,6223,6224,6229,6230,6233,6234,6235,6301,9045,9349,9861,1021…	EPRS1,IARS1,KARS1,MARS1,RPL10A,PSMA1,PSMA2,PSMA3,PSMA4,PSMA5,PSMA6,PSMA7,PSMB2,PSMB3,PSMB4,PSMB5,PSMB6,PSMC3,PSMC5,PSMC6,PSMD1,PSMD2,PSMD3,PSMD4,PSMD7,PSMD13,RPL3,RPL4,RPL5,RPL7,RPL7A,RPL8,RPL9,RPL10,RPL11,RPL12,RPL13,RPL15,RPL17,RPL18,RPL18A,RPL19,RPL23A,RPL24,RPL26,RPL27,RPL27A,RPL31,RPL32,RPL37,RPLP0,RPLP2,RPS2,RPS3,RPS3A,RPS4X,RPS6,RPS8,RPS9,RPS11,RPS12,RPS13,RPS14,RPS15,RPS15A,RPS16,RPS17,RP…
2_Member	KEGG Pathway	hsa03010	Ribosome	-53.5627	-51.0071	57/153	2197,4736,6122,6124,6125,6129,6130,6132,6133,6134,6135,6136,6137,6138,6139,6141,6142,6143,6147,6152,6154,6155,6157,6160,6161,6167,6175,6181,6187,6188,6189,6191,6194,6202,6203,6205,6206,6207,6208,6209,6210,6217,6218,6222,6223,6224,6229,6230,6233,6234,6235,9045,9349,11224,25873,51187,219927	FAU,RPL10A,RPL3,RPL4,RPL5,RPL7,RPL7A,RPL8,RPL9,RPL10,RPL11,RPL12,RPL13,RPL15,RPL17,RPL18,RPL18A,RPL19,RPL23A,RPL24,RPL26,RPL27,RPL27A,RPL31,RPL32,RPL37,RPLP0,RPLP2,RPS2,RPS3,RPS3A,RPS4X,RPS6,RPS8,RPS9,RPS11,RPS12,RPS13,RPS14,RPS15,RPS15A,RPS16,RPS17,RPS18,RPS19,RPS20,RPS24,RPS25,RPS27A,RPS28,RPS29,RPL14,RPL23,RPL35,RPL36,RSL24D1,MRPL21
2_Member	KEGG Pathway	ko03010	Ribosome	-53.5627	-51.0071	57/153	2197,4736,6122,6124,6125,6129,6130,6132,6133,6134,6135,6136,6137,6138,6139,6141,6142,6143,6147,6152,6154,6155,6157,6160,6161,6167,6175,6181,6187,6188,6189,6191,6194,6202,6203,6205,6206,6207,6208,6209,6210,6217,6218,6222,6223,6224,6229,6230,6233,6234,6235,9045,9349,11224,25873,51187,219927	FAU,RPL10A,RPL3,RPL4,RPL5,RPL7,RPL7A,RPL8,RPL9,RPL10,RPL11,RPL12,RPL13,RPL15,RPL17,RPL18,RPL18A,RPL19,RPL23A,RPL24,RPL26,RPL27,RPL27A,RPL31,RPL32,RPL37,RPLP0,RPLP2,RPS2,RPS3,RPS3A,RPS4X,RPS6,RPS8,RPS9,RPS11,RPS12,RPS13,RPS14,RPS15,RPS15A,RPS16,RPS17,RPS18,RPS19,RPS20,RPS24,RPS25,RPS27A,RPS28,RPS29,RPL14,RPL23,RPL35,RPL36,RSL24D1,MRPL21
2_Member	Reactome Gene Sets	R-HSA-422475	Axon guidance	-49.3504	-46.8212	89/552	1213,1460,1785,2107,2885,2935,4686,4736,5682,5683,5684,5685,5686,5687,5688,5690,5691,5692,5693,5694,5702,5705,5706,5707,5708,5709,5710,5713,5719,6122,6124,6125,6129,6130,6132,6133,6134,6135,6136,6137,6138,6139,6141,6142,6143,6147,6152,6154,6155,6157,6160,6161,6167,6175,6181,6187,6188,6189,6191,6194,6202,6203,6205,6206,6207,6208,6209,6210,6217,6218,6222,6223,6224,6229,6230,6233,6234,6235,6923,9045…	CLTC,CSNK2B,DNM2,ETF1,GRB2,GSPT1,NCBP1,RPL10A,PSMA1,PSMA2,PSMA3,PSMA4,PSMA5,PSMA6,PSMA7,PSMB2,PSMB3,PSMB4,PSMB5,PSMB6,PSMC3,PSMC5,PSMC6,PSMD1,PSMD2,PSMD3,PSMD4,PSMD7,PSMD13,RPL3,RPL4,RPL5,RPL7,RPL7A,RPL8,RPL9,RPL10,RPL11,RPL12,RPL13,RPL15,RPL17,RPL18,RPL18A,RPL19,RPL23A,RPL24,RPL26,RPL27,RPL27A,RPL31,RPL32,RPL37,RPLP0,RPLP2,RPS2,RPS3,RPS3A,RPS4X,RPS6,RPS8,RPS9,RPS11,RPS12,RPS13,RPS14,RPS15,RPS15A…
2_Member	Reactome Gene Sets	R-HSA-9675108	Nervous system development	-47.6989	-45.1823	89/577	1213,1460,1785,2107,2885,2935,4686,4736,5682,5683,5684,5685,5686,5687,5688,5690,5691,5692,5693,5694,5702,5705,5706,5707,5708,5709,5710,5713,5719,6122,6124,6125,6129,6130,6132,6133,6134,6135,6136,6137,6138,6139,6141,6142,6143,6147,6152,6154,6155,6157,6160,6161,6167,6175,6181,6187,6188,6189,6191,6194,6202,6203,6205,6206,6207,6208,6209,6210,6217,6218,6222,6223,6224,6229,6230,6233,6234,6235,6923,9045…	CLTC,CSNK2B,DNM2,ETF1,GRB2,GSPT1,NCBP1,RPL10A,PSMA1,PSMA2,PSMA3,PSMA4,PSMA5,PSMA6,PSMA7,PSMB2,PSMB3,PSMB4,PSMB5,PSMB6,PSMC3,PSMC5,PSMC6,PSMD1,PSMD2,PSMD3,PSMD4,PSMD7,PSMD13,RPL3,RPL4,RPL5,RPL7,RPL7A,RPL8,RPL9,RPL10,RPL11,RPL12,RPL13,RPL15,RPL17,RPL18,RPL18A,RPL19,RPL23A,RPL24,RPL26,RPL27,RPL27A,RPL31,RPL32,RPL37,RPLP0,RPLP2,RPS2,RPS3,RPS3A,RPS4X,RPS6,RPS8,RPS9,RPS11,RPS12,RPS13,RPS14,RPS15,RPS15A…
2_Member	Reactome Gene Sets	R-HSA-72702	Ribosomal scanning and start codon recognition	-40.7465	-38.2599	34/58	1964,1965,1968,1973,1983,3646,6187,6188,6189,6191,6194,6202,6203,6205,6206,6207,6208,6209,6210,6217,6218,6222,6223,6224,6229,6230,6233,6234,6235,8661,8662,8664,8666,8668	EIF1AX,EIF2S1,EIF2S3,EIF4A1,EIF5,EIF3E,RPS2,RPS3,RPS3A,RPS4X,RPS6,RPS8,RPS9,RPS11,RPS12,RPS13,RPS14,RPS15,RPS15A,RPS16,RPS17,RPS18,RPS19,RPS20,RPS24,RPS25,RPS27A,RPS28,RPS29,EIF3A,EIF3B,EIF3D,EIF3G,EIF3I
2_Member	Reactome Gene Sets	R-HSA-72695	Formation of the ternary complex, and subsequently, the 43S complex	-39.7706	-37.2954	32/51	1964,1965,1968,3646,6187,6188,6189,6191,6194,6202,6203,6205,6206,6207,6208,6209,6210,6217,6218,6222,6223,6224,6229,6230,6233,6234,6235,8661,8662,8664,8666,8668	EIF1AX,EIF2S1,EIF2S3,EIF3E,RPS2,RPS3,RPS3A,RPS4X,RPS6,RPS8,RPS9,RPS11,RPS12,RPS13,RPS14,RPS15,RPS15A,RPS16,RPS17,RPS18,RPS19,RPS20,RPS24,RPS25,RPS27A,RPS28,RPS29,EIF3A,EIF3B,EIF3D,EIF3G,EIF3I
2_Member	CORUM	CORUM:308	60S ribosomal subunit, cytoplasmic	-39.5761	-37.1065	31/47	4736,6122,6124,6125,6129,6130,6132,6133,6134,6135,6136,6137,6138,6139,6141,6142,6143,6147,6152,6154,6155,6157,6160,6161,6167,6175,6181,9045,9349,11224,25873	RPL10A,RPL3,RPL4,RPL5,RPL7,RPL7A,RPL8,RPL9,RPL10,RPL11,RPL12,RPL13,RPL15,RPL17,RPL18,RPL18A,RPL19,RPL23A,RPL24,RPL26,RPL27,RPL27A,RPL31,RPL32,RPL37,RPLP0,RPLP2,RPL14,RPL23,RPL35,RPL36
2_Member	Reactome Gene Sets	R-HSA-72649	Translation initiation complex formation	-38.9446	-36.4805	33/58	1964,1965,1968,1973,3646,6187,6188,6189,6191,6194,6202,6203,6205,6206,6207,6208,6209,6210,6217,6218,6222,6223,6224,6229,6230,6233,6234,6235,8661,8662,8664,8666,8668	EIF1AX,EIF2S1,EIF2S3,EIF4A1,EIF3E,RPS2,RPS3,RPS3A,RPS4X,RPS6,RPS8,RPS9,RPS11,RPS12,RPS13,RPS14,RPS15,RPS15A,RPS16,RPS17,RPS18,RPS19,RPS20,RPS24,RPS25,RPS27A,RPS28,RPS29,EIF3A,EIF3B,EIF3D,EIF3G,EIF3I
2_Member	Reactome Gene Sets	R-HSA-72662	Activation of the mRNA upon binding of the cap-binding complex and eIFs, and subsequent binding to 43S	-38.5977	-36.139	33/59	1964,1965,1968,1973,3646,6187,6188,6189,6191,6194,6202,6203,6205,6206,6207,6208,6209,6210,6217,6218,6222,6223,6224,6229,6230,6233,6234,6235,8661,8662,8664,8666,8668	EIF1AX,EIF2S1,EIF2S3,EIF4A1,EIF3E,RPS2,RPS3,RPS3A,RPS4X,RPS6,RPS8,RPS9,RPS11,RPS12,RPS13,RPS14,RPS15,RPS15A,RPS16,RPS17,RPS18,RPS19,RPS20,RPS24,RPS25,RPS27A,RPS28,RPS29,EIF3A,EIF3B,EIF3D,EIF3G,EIF3I
2_Member	CORUM	CORUM:338	40S ribosomal subunit, cytoplasmic	-33.54	-31.1515	24/31	2197,6187,6188,6189,6191,6194,6202,6203,6205,6206,6207,6208,6209,6210,6217,6218,6222,6223,6224,6229,6230,6233,6234,6235	FAU,RPS2,RPS3,RPS3A,RPS4X,RPS6,RPS8,RPS9,RPS11,RPS12,RPS13,RPS14,RPS15,RPS15A,RPS16,RPS17,RPS18,RPS19,RPS20,RPS24,RPS25,RPS27A,RPS28,RPS29
2_Member	CORUM	CORUM:305	40S ribosomal subunit, cytoplasmic	-32.3917	-30.03	24/33	2197,6187,6188,6189,6191,6194,6202,6203,6205,6206,6207,6208,6209,6210,6217,6218,6222,6223,6224,6229,6230,6233,6234,6235	FAU,RPS2,RPS3,RPS3A,RPS4X,RPS6,RPS8,RPS9,RPS11,RPS12,RPS13,RPS14,RPS15,RPS15A,RPS16,RPS17,RPS18,RPS19,RPS20,RPS24,RPS25,RPS27A,RPS28,RPS29
2_Member	CORUM	CORUM:5380	TRBP containing complex (DICER, RPL7A, EIF6, MOV10 and subunits of the 60S ribosomal particle)	-18.4634	-16.4361	15/25	4736,6129,6130,6135,6136,6137,6138,6142,6143,6155,6161,6181,9045,25873,51187	RPL10A,RPL7,RPL7A,RPL11,RPL12,RPL13,RPL15,RPL18A,RPL19,RPL27,RPL32,RPLP2,RPL14,RPL36,RSL24D1
3_Summary	Reactome Gene Sets	R-HSA-8953854	Metabolism of RNA	-100	-96.3373	227/673	705,988,1022,1207,1477,1665,1736,1973,2058,2091,2107,2935,3190,3192,4670,4686,4736,4809,4839,4849,5093,5094,5431,5432,5433,5434,5436,5438,5440,5441,5682,5683,5684,5685,5686,5687,5688,5690,5691,5692,5693,5694,5702,5705,5706,5707,5708,5709,5710,5713,5719,5822,5901,6122,6124,6125,6129,6130,6132,6133,6134,6135,6136,6137,6138,6139,6141,6142,6143,6147,6152,6154,6155,6157,6160,6161,6167,6175,6181,6187,6…	BYSL,CDC5L,CDK7,CLNS1A,CSTF1,DHX15,DKC1,EIF4A1,EPRS1,FBL,ETF1,GSPT1,HNRNPK,HNRNPU,HNRNPM,NCBP1,RPL10A,SNU13,NOP2,CNOT3,PCBP1,PCBP2,POLR2B,POLR2C,POLR2D,POLR2E,POLR2G,POLR2I,POLR2K,POLR2L,PSMA1,PSMA2,PSMA3,PSMA4,PSMA5,PSMA6,PSMA7,PSMB2,PSMB3,PSMB4,PSMB5,PSMB6,PSMC3,PSMC5,PSMC6,PSMD1,PSMD2,PSMD3,PSMD4,PSMD7,PSMD13,PWP2,RAN,RPL3,RPL4,RPL5,RPL7,RPL7A,RPL8,RPL9,RPL10,RPL11,RPL12,RPL13,RPL15,RPL17,RPL1…
3_Member	Reactome Gene Sets	R-HSA-8953854	Metabolism of RNA	-100	-96.3373	227/673	705,988,1022,1207,1477,1665,1736,1973,2058,2091,2107,2935,3190,3192,4670,4686,4736,4809,4839,4849,5093,5094,5431,5432,5433,5434,5436,5438,5440,5441,5682,5683,5684,5685,5686,5687,5688,5690,5691,5692,5693,5694,5702,5705,5706,5707,5708,5709,5710,5713,5719,5822,5901,6122,6124,6125,6129,6130,6132,6133,6134,6135,6136,6137,6138,6139,6141,6142,6143,6147,6152,6154,6155,6157,6160,6161,6167,6175,6181,6187,6…	BYSL,CDC5L,CDK7,CLNS1A,CSTF1,DHX15,DKC1,EIF4A1,EPRS1,FBL,ETF1,GSPT1,HNRNPK,HNRNPU,HNRNPM,NCBP1,RPL10A,SNU13,NOP2,CNOT3,PCBP1,PCBP2,POLR2B,POLR2C,POLR2D,POLR2E,POLR2G,POLR2I,POLR2K,POLR2L,PSMA1,PSMA2,PSMA3,PSMA4,PSMA5,PSMA6,PSMA7,PSMB2,PSMB3,PSMB4,PSMB5,PSMB6,PSMC3,PSMC5,PSMC6,PSMD1,PSMD2,PSMD3,PSMD4,PSMD7,PSMD13,PWP2,RAN,RPL3,RPL4,RPL5,RPL7,RPL7A,RPL8,RPL9,RPL10,RPL11,RPL12,RPL13,RPL15,RPL17,RPL1…
4_Summary	Reactome Gene Sets	R-HSA-1640170	Cell Cycle	-85.1377	-81.6791	133/692	332,701,890,983,990,991,996,1022,1104,1111,1460,1736,1778,1781,3619,3837,4171,4173,4174,4176,4609,5048,5111,5347,5426,5427,5431,5432,5433,5434,5436,5438,5440,5441,5557,5682,5683,5684,5685,5686,5687,5688,5690,5691,5692,5693,5694,5702,5705,5706,5707,5708,5709,5710,5713,5719,5885,5901,5982,5983,6117,6118,6119,6233,6241,6396,7153,7156,7283,7465,7514,8243,8317,8318,8480,8607,8697,8881,8970,9126,9184,9…	BIRC5,BUB1B,CCNA2,CDK1,CDC6,CDC20,CDC27,CDK7,RCC1,CHEK1,CSNK2B,DKC1,DYNC1H1,DYNC1I2,INCENP,KPNB1,MCM2,MCM4,MCM5,MCM7,MYC,PAFAH1B1,PCNA,PLK1,POLE,POLE2,POLR2B,POLR2C,POLR2D,POLR2E,POLR2G,POLR2I,POLR2K,POLR2L,PRIM1,PSMA1,PSMA2,PSMA3,PSMA4,PSMA5,PSMA6,PSMA7,PSMB2,PSMB3,PSMB4,PSMB5,PSMB6,PSMC3,PSMC5,PSMC6,PSMD1,PSMD2,PSMD3,PSMD4,PSMD7,PSMD13,RAD21,RAN,RFC2,RFC3,RPA1,RPA2,RPA3,RPS27A,RRM2,SEC13,TOP2A,…
4_Member	Reactome Gene Sets	R-HSA-1640170	Cell Cycle	-85.1377	-81.6791	133/692	332,701,890,983,990,991,996,1022,1104,1111,1460,1736,1778,1781,3619,3837,4171,4173,4174,4176,4609,5048,5111,5347,5426,5427,5431,5432,5433,5434,5436,5438,5440,5441,5557,5682,5683,5684,5685,5686,5687,5688,5690,5691,5692,5693,5694,5702,5705,5706,5707,5708,5709,5710,5713,5719,5885,5901,5982,5983,6117,6118,6119,6233,6241,6396,7153,7156,7283,7465,7514,8243,8317,8318,8480,8607,8697,8881,8970,9126,9184,9…	BIRC5,BUB1B,CCNA2,CDK1,CDC6,CDC20,CDC27,CDK7,RCC1,CHEK1,CSNK2B,DKC1,DYNC1H1,DYNC1I2,INCENP,KPNB1,MCM2,MCM4,MCM5,MCM7,MYC,PAFAH1B1,PCNA,PLK1,POLE,POLE2,POLR2B,POLR2C,POLR2D,POLR2E,POLR2G,POLR2I,POLR2K,POLR2L,PRIM1,PSMA1,PSMA2,PSMA3,PSMA4,PSMA5,PSMA6,PSMA7,PSMB2,PSMB3,PSMB4,PSMB5,PSMB6,PSMC3,PSMC5,PSMC6,PSMD1,PSMD2,PSMD3,PSMD4,PSMD7,PSMD13,RAD21,RAN,RFC2,RFC3,RPA1,RPA2,RPA3,RPS27A,RRM2,SEC13,TOP2A,…
4_Member	Reactome Gene Sets	R-HSA-69278	Cell Cycle, Mitotic	-75.2336	-72.2698	114/561	332,701,890,983,990,991,996,1022,1104,1460,1778,1781,3619,3837,4171,4173,4174,4176,4609,5048,5111,5347,5426,5427,5557,5682,5683,5684,5685,5686,5687,5688,5690,5691,5692,5693,5694,5702,5705,5706,5707,5708,5709,5710,5713,5719,5885,5901,5982,5983,6117,6118,6119,6233,6241,6396,7153,7283,7465,7514,8243,8317,8318,8480,8697,8881,8970,9126,9184,9212,9493,9688,9700,9793,9837,9861,10051,10213,10403,10592,10…	BIRC5,BUB1B,CCNA2,CDK1,CDC6,CDC20,CDC27,CDK7,RCC1,CSNK2B,DYNC1H1,DYNC1I2,INCENP,KPNB1,MCM2,MCM4,MCM5,MCM7,MYC,PAFAH1B1,PCNA,PLK1,POLE,POLE2,PRIM1,PSMA1,PSMA2,PSMA3,PSMA4,PSMA5,PSMA6,PSMA7,PSMB2,PSMB3,PSMB4,PSMB5,PSMB6,PSMC3,PSMC5,PSMC6,PSMD1,PSMD2,PSMD3,PSMD4,PSMD7,PSMD13,RAD21,RAN,RFC2,RFC3,RPA1,RPA2,RPA3,RPS27A,RRM2,SEC13,TOP2A,TUBG1,WEE1,XPO1,SMC1A,CDC7,CDC45,RAE1,CDC23,CDC16,H2BC11,SMC3,BUB3,…
4_Member	Reactome Gene Sets	R-HSA-68882	Mitotic Anaphase	-55.2516	-52.6223	68/236	332,701,983,991,996,1104,1778,1781,3619,3837,5048,5347,5682,5683,5684,5685,5686,5687,5688,5690,5691,5692,5693,5694,5702,5705,5706,5707,5708,5709,5710,5713,5719,5885,5901,6233,6396,7514,8243,8697,8881,9126,9184,9212,9688,9700,9793,9861,10213,10403,23141,23165,27243,29882,29945,51529,55143,55746,55839,57405,64105,79643,79902,81930,83540,113130,147841,348995	BIRC5,BUB1B,CDK1,CDC20,CDC27,RCC1,DYNC1H1,DYNC1I2,INCENP,KPNB1,PAFAH1B1,PLK1,PSMA1,PSMA2,PSMA3,PSMA4,PSMA5,PSMA6,PSMA7,PSMB2,PSMB3,PSMB4,PSMB5,PSMB6,PSMC3,PSMC5,PSMC6,PSMD1,PSMD2,PSMD3,PSMD4,PSMD7,PSMD13,RAD21,RAN,RPS27A,SEC13,XPO1,SMC1A,CDC23,CDC16,SMC3,BUB3,AURKB,NUP93,ESPL1,CKAP5,PSMD6,PSMD14,NDC80,ANKLE2,NUP205,CHMP2A,ANAPC2,ANAPC4,ANAPC11,CDCA8,NUP133,CENPN,SPC25,CENPK,CHMP6,NUP85,KIF18A,NUF…
4_Member	Reactome Gene Sets	R-HSA-2555396	Mitotic Metaphase and Anaphase	-55.1134	-52.492	68/237	332,701,983,991,996,1104,1778,1781,3619,3837,5048,5347,5682,5683,5684,5685,5686,5687,5688,5690,5691,5692,5693,5694,5702,5705,5706,5707,5708,5709,5710,5713,5719,5885,5901,6233,6396,7514,8243,8697,8881,9126,9184,9212,9688,9700,9793,9861,10213,10403,23141,23165,27243,29882,29945,51529,55143,55746,55839,57405,64105,79643,79902,81930,83540,113130,147841,348995	BIRC5,BUB1B,CDK1,CDC20,CDC27,RCC1,DYNC1H1,DYNC1I2,INCENP,KPNB1,PAFAH1B1,PLK1,PSMA1,PSMA2,PSMA3,PSMA4,PSMA5,PSMA6,PSMA7,PSMB2,PSMB3,PSMB4,PSMB5,PSMB6,PSMC3,PSMC5,PSMC6,PSMD1,PSMD2,PSMD3,PSMD4,PSMD7,PSMD13,RAD21,RAN,RPS27A,SEC13,XPO1,SMC1A,CDC23,CDC16,SMC3,BUB3,AURKB,NUP93,ESPL1,CKAP5,PSMD6,PSMD14,NDC80,ANKLE2,NUP205,CHMP2A,ANAPC2,ANAPC4,ANAPC11,CDCA8,NUP133,CENPN,SPC25,CENPK,CHMP6,NUP85,KIF18A,NUF…
4_Member	Reactome Gene Sets	R-HSA-68886	M Phase	-54.4931	-51.9095	84/418	332,701,983,991,996,1104,1460,1778,1781,3619,3837,5048,5347,5682,5683,5684,5685,5686,5687,5688,5690,5691,5692,5693,5694,5702,5705,5706,5707,5708,5709,5710,5713,5719,5885,5901,6233,6396,7283,7514,8243,8480,8697,8881,8970,9126,9184,9212,9493,9688,9700,9793,9861,10051,10213,10403,10592,10844,23141,23165,23354,27243,29882,29945,51529,54801,55143,55559,55746,55839,57405,64105,64151,79643,79902,81930,8…	BIRC5,BUB1B,CDK1,CDC20,CDC27,RCC1,CSNK2B,DYNC1H1,DYNC1I2,INCENP,KPNB1,PAFAH1B1,PLK1,PSMA1,PSMA2,PSMA3,PSMA4,PSMA5,PSMA6,PSMA7,PSMB2,PSMB3,PSMB4,PSMB5,PSMB6,PSMC3,PSMC5,PSMC6,PSMD1,PSMD2,PSMD3,PSMD4,PSMD7,PSMD13,RAD21,RAN,RPS27A,SEC13,TUBG1,XPO1,SMC1A,RAE1,CDC23,CDC16,H2BC11,SMC3,BUB3,AURKB,KIF23,NUP93,ESPL1,CKAP5,PSMD6,SMC4,PSMD14,NDC80,SMC2,TUBGCP2,ANKLE2,NUP205,HAUS5,CHMP2A,ANAPC2,ANAPC4,ANAPC1…
4_Member	Reactome Gene Sets	R-HSA-69620	Cell Cycle Checkpoints	-54.2291	-51.6598	73/294	332,701,890,983,990,991,996,1111,1778,1781,3619,4171,4173,4174,4176,5048,5347,5682,5683,5684,5685,5686,5687,5688,5690,5691,5692,5693,5694,5702,5705,5706,5707,5708,5709,5710,5713,5719,5982,5983,6117,6118,6119,6233,6396,7156,7465,7514,8317,8318,8697,8881,8970,9184,9212,9793,9861,10213,10403,23594,29882,29945,51529,55143,55746,55839,57405,64105,79902,81930,83540,147841,348995	BIRC5,BUB1B,CCNA2,CDK1,CDC6,CDC20,CDC27,CHEK1,DYNC1H1,DYNC1I2,INCENP,MCM2,MCM4,MCM5,MCM7,PAFAH1B1,PLK1,PSMA1,PSMA2,PSMA3,PSMA4,PSMA5,PSMA6,PSMA7,PSMB2,PSMB3,PSMB4,PSMB5,PSMB6,PSMC3,PSMC5,PSMC6,PSMD1,PSMD2,PSMD3,PSMD4,PSMD7,PSMD13,RFC2,RFC3,RPA1,RPA2,RPA3,RPS27A,SEC13,TOP3A,WEE1,XPO1,CDC7,CDC45,CDC23,CDC16,H2BC11,BUB3,AURKB,CKAP5,PSMD6,PSMD14,NDC80,ORC6,ANAPC2,ANAPC4,ANAPC11,CDCA8,NUP133,CENPN,SPC…
4_Member	Reactome Gene Sets	R-HSA-2467813	Separation of Sister Chromatids	-49.8865	-47.3509	59/191	332,701,991,996,1778,1781,3619,5048,5347,5682,5683,5684,5685,5686,5687,5688,5690,5691,5692,5693,5694,5702,5705,5706,5707,5708,5709,5710,5713,5719,5885,6233,6396,7514,8243,8697,8881,9126,9184,9212,9700,9793,9861,10213,10403,29882,29945,51529,55143,55746,55839,57405,64105,79902,81930,83540,113130,147841,348995	BIRC5,BUB1B,CDC20,CDC27,DYNC1H1,DYNC1I2,INCENP,PAFAH1B1,PLK1,PSMA1,PSMA2,PSMA3,PSMA4,PSMA5,PSMA6,PSMA7,PSMB2,PSMB3,PSMB4,PSMB5,PSMB6,PSMC3,PSMC5,PSMC6,PSMD1,PSMD2,PSMD3,PSMD4,PSMD7,PSMD13,RAD21,RPS27A,SEC13,XPO1,SMC1A,CDC23,CDC16,SMC3,BUB3,AURKB,ESPL1,CKAP5,PSMD6,PSMD14,NDC80,ANAPC2,ANAPC4,ANAPC11,CDCA8,NUP133,CENPN,SPC25,CENPK,NUP85,KIF18A,NUF2,CDCA5,SPC24,NUP43
4_Member	Reactome Gene Sets	R-HSA-68877	Mitotic Prometaphase	-26.5572	-24.2673	41/204	332,701,983,991,1460,1778,1781,3619,5048,5347,5885,6396,7283,7514,8243,9126,9184,9212,9793,10051,10403,10592,10844,23354,54801,55143,55559,55746,55839,57405,64105,64151,79902,81930,83540,113130,115106,121441,147841,203068,348995	BIRC5,BUB1B,CDK1,CDC20,CSNK2B,DYNC1H1,DYNC1I2,INCENP,PAFAH1B1,PLK1,RAD21,SEC13,TUBG1,XPO1,SMC1A,SMC3,BUB3,AURKB,CKAP5,SMC4,NDC80,SMC2,TUBGCP2,HAUS5,HAUS6,CDCA8,HAUS7,NUP133,CENPN,SPC25,CENPK,NCAPG,NUP85,KIF18A,NUF2,CDCA5,HAUS1,NEDD1,SPC24,TUBB,NUP43
4_Member	Reactome Gene Sets	R-HSA-69618	Mitotic Spindle Checkpoint	-23.3502	-21.2112	30/113	332,701,991,996,1778,1781,3619,5048,5347,6396,7514,8697,8881,9184,9212,9793,10403,29882,29945,51529,55143,55746,55839,57405,64105,79902,81930,83540,147841,348995	BIRC5,BUB1B,CDC20,CDC27,DYNC1H1,DYNC1I2,INCENP,PAFAH1B1,PLK1,SEC13,XPO1,CDC23,CDC16,BUB3,AURKB,CKAP5,NDC80,ANAPC2,ANAPC4,ANAPC11,CDCA8,NUP133,CENPN,SPC25,CENPK,NUP85,KIF18A,NUF2,SPC24,NUP43
4_Member	Reactome Gene Sets	R-HSA-2500257	Resolution of Sister Chromatid Cohesion	-20.6849	-18.6065	29/126	332,701,983,991,1778,1781,3619,5048,5347,5885,6396,7514,8243,9126,9184,9212,9793,10403,55143,55746,55839,57405,64105,79902,81930,83540,113130,147841,348995	BIRC5,BUB1B,CDK1,CDC20,DYNC1H1,DYNC1I2,INCENP,PAFAH1B1,PLK1,RAD21,SEC13,XPO1,SMC1A,SMC3,BUB3,AURKB,CKAP5,NDC80,CDCA8,NUP133,CENPN,SPC25,CENPK,NUP85,KIF18A,NUF2,CDCA5,SPC24,NUP43
4_Member	Reactome Gene Sets	R-HSA-141424	Amplification of signal from the kinetochores	-18.1271	-16.1137	24/96	332,701,991,1778,1781,3619,5048,5347,6396,7514,9184,9212,9793,10403,55143,55746,55839,57405,64105,79902,81930,83540,147841,348995	BIRC5,BUB1B,CDC20,DYNC1H1,DYNC1I2,INCENP,PAFAH1B1,PLK1,SEC13,XPO1,BUB3,AURKB,CKAP5,NDC80,CDCA8,NUP133,CENPN,SPC25,CENPK,NUP85,KIF18A,NUF2,SPC24,NUP43
4_Member	Reactome Gene Sets	R-HSA-141444	Amplification of signal from unattached kinetochores via a MAD2 inhibitory signal	-18.1271	-16.1137	24/96	332,701,991,1778,1781,3619,5048,5347,6396,7514,9184,9212,9793,10403,55143,55746,55839,57405,64105,79902,81930,83540,147841,348995	BIRC5,BUB1B,CDC20,DYNC1H1,DYNC1I2,INCENP,PAFAH1B1,PLK1,SEC13,XPO1,BUB3,AURKB,CKAP5,NDC80,CDCA8,NUP133,CENPN,SPC25,CENPK,NUP85,KIF18A,NUF2,SPC24,NUP43
4_Member	Reactome Gene Sets	R-HSA-9648025	EML4 and NUDC in mitotic spindle formation	-15.9896	-14.0429	24/117	332,701,991,1778,1781,3619,5048,5347,6396,7514,9184,9212,9793,10403,55143,55746,55839,57405,64105,79902,81930,83540,147841,348995	BIRC5,BUB1B,CDC20,DYNC1H1,DYNC1I2,INCENP,PAFAH1B1,PLK1,SEC13,XPO1,BUB3,AURKB,CKAP5,NDC80,CDCA8,NUP133,CENPN,SPC25,CENPK,NUP85,KIF18A,NUF2,SPC24,NUP43
4_Member	Reactome Gene Sets	R-HSA-5663220	RHO GTPases Activate Formins	-14.1332	-12.2369	24/140	332,701,991,1778,1781,3619,5048,5347,6396,7514,9184,9212,9793,10403,55143,55746,55839,57405,64105,79902,81930,83540,147841,348995	BIRC5,BUB1B,CDC20,DYNC1H1,DYNC1I2,INCENP,PAFAH1B1,PLK1,SEC13,XPO1,BUB3,AURKB,CKAP5,NDC80,CDCA8,NUP133,CENPN,SPC25,CENPK,NUP85,KIF18A,NUF2,SPC24,NUP43
4_Member	Reactome Gene Sets	R-HSA-195258	RHO GTPase Effectors	-8.86521	-7.17744	28/327	332,701,991,1778,1781,2885,3619,5048,5347,6396,7514,8970,9055,9184,9212,9793,10097,10403,55143,55746,55839,57405,64105,79902,81930,83540,147841,348995	BIRC5,BUB1B,CDC20,DYNC1H1,DYNC1I2,GRB2,INCENP,PAFAH1B1,PLK1,SEC13,XPO1,H2BC11,PRC1,BUB3,AURKB,CKAP5,ACTR2,NDC80,CDCA8,NUP133,CENPN,SPC25,CENPK,NUP85,KIF18A,NUF2,SPC24,NUP43
4_Member	Reactome Gene Sets	R-HSA-9716542	Signaling by Rho GTPases, Miro GTPases and RHOBTB3	-7.30211	-5.70083	41/723	332,537,701,832,991,1213,1778,1781,1894,2885,3336,3619,3954,5048,5347,6396,7415,7428,7514,8970,9055,9184,9212,9793,10097,10403,10576,10652,23141,29127,51138,55143,55746,55839,57405,64105,79902,81930,83540,147841,348995	BIRC5,ATP6AP1,BUB1B,CAPZB,CDC20,CLTC,DYNC1H1,DYNC1I2,ECT2,GRB2,HSPE1,INCENP,LETM1,PAFAH1B1,PLK1,SEC13,VCP,VHL,XPO1,H2BC11,PRC1,BUB3,AURKB,CKAP5,ACTR2,NDC80,CCT2,YKT6,ANKLE2,RACGAP1,COPS4,CDCA8,NUP133,CENPN,SPC25,CENPK,NUP85,KIF18A,NUF2,SPC24,NUP43
4_Member	Reactome Gene Sets	R-HSA-194315	Signaling by Rho GTPases	-7.11085	-5.51999	40/707	332,537,701,832,991,1213,1778,1781,1894,2885,3336,3619,3954,5048,5347,6396,7415,7514,8970,9055,9184,9212,9793,10097,10403,10576,10652,23141,29127,51138,55143,55746,55839,57405,64105,79902,81930,83540,147841,348995	BIRC5,ATP6AP1,BUB1B,CAPZB,CDC20,CLTC,DYNC1H1,DYNC1I2,ECT2,GRB2,HSPE1,INCENP,LETM1,PAFAH1B1,PLK1,SEC13,VCP,XPO1,H2BC11,PRC1,BUB3,AURKB,CKAP5,ACTR2,NDC80,CCT2,YKT6,ANKLE2,RACGAP1,COPS4,CDCA8,NUP133,CENPN,SPC25,CENPK,NUP85,KIF18A,NUF2,SPC24,NUP43
5_Summary	Reactome Gene Sets	R-HSA-72203	Processing of Capped Intron-Containing Pre-mRNA	-84.5569	-81.1952	90/244	988,1477,1665,3190,3192,4670,4686,4809,5093,5094,5431,5432,5433,5434,5436,5438,5440,5441,6396,6427,6428,6432,6625,6627,6628,6631,6632,6633,6635,6636,6637,7536,8106,8175,8233,8480,8896,9295,9688,9775,9939,9984,10262,10291,10523,10569,10594,10898,10907,10946,10978,10992,11017,11051,11325,11338,22827,22916,22938,23020,23165,23398,23450,23451,23517,24148,26121,27339,29894,51340,51585,51690,51691,5172…	CDC5L,CSTF1,DHX15,HNRNPK,HNRNPU,HNRNPM,NCBP1,SNU13,PCBP1,PCBP2,POLR2B,POLR2C,POLR2D,POLR2E,POLR2G,POLR2I,POLR2K,POLR2L,SEC13,SRSF2,SRSF3,SRSF7,SNRNP70,SNRPA1,SNRPB,SNRPC,SNRPD1,SNRPD2,SNRPE,SNRPF,SNRPG,SF1,PABPN1,SF3A2,ZRSR2,RAE1,BUD31,SRSF11,NUP93,EIF4A3,RBM8A,THOC1,SF3B4,SF3A1,CHERP,SLU7,PRPF8,CPSF4,TXNL4A,SF3A3,CLP1,SF3B2,SNRNP27,NUDT21,DDX42,U2AF2,PUF60,NCBP2,SNW1,SNRNP200,NUP205,PPWD1,SF3B3,…
5_Member	Reactome Gene Sets	R-HSA-72203	Processing of Capped Intron-Containing Pre-mRNA	-84.5569	-81.1952	90/244	988,1477,1665,3190,3192,4670,4686,4809,5093,5094,5431,5432,5433,5434,5436,5438,5440,5441,6396,6427,6428,6432,6625,6627,6628,6631,6632,6633,6635,6636,6637,7536,8106,8175,8233,8480,8896,9295,9688,9775,9939,9984,10262,10291,10523,10569,10594,10898,10907,10946,10978,10992,11017,11051,11325,11338,22827,22916,22938,23020,23165,23398,23450,23451,23517,24148,26121,27339,29894,51340,51585,51690,51691,5172…	CDC5L,CSTF1,DHX15,HNRNPK,HNRNPU,HNRNPM,NCBP1,SNU13,PCBP1,PCBP2,POLR2B,POLR2C,POLR2D,POLR2E,POLR2G,POLR2I,POLR2K,POLR2L,SEC13,SRSF2,SRSF3,SRSF7,SNRNP70,SNRPA1,SNRPB,SNRPC,SNRPD1,SNRPD2,SNRPE,SNRPF,SNRPG,SF1,PABPN1,SF3A2,ZRSR2,RAE1,BUD31,SRSF11,NUP93,EIF4A3,RBM8A,THOC1,SF3B4,SF3A1,CHERP,SLU7,PRPF8,CPSF4,TXNL4A,SF3A3,CLP1,SF3B2,SNRNP27,NUDT21,DDX42,U2AF2,PUF60,NCBP2,SNW1,SNRNP200,NUP205,PPWD1,SF3B3,…
5_Member	Reactome Gene Sets	R-HSA-72172	mRNA Splicing	-81.9393	-78.6567	81/191	988,1477,1665,3190,3192,4670,4686,4809,5093,5094,5431,5432,5433,5434,5436,5438,5440,5441,6427,6428,6432,6625,6627,6628,6631,6632,6633,6635,6636,6637,7536,8106,8175,8233,8896,9295,9775,9939,10262,10291,10523,10569,10594,10898,10907,10946,10978,10992,11017,11051,11325,11338,22827,22916,22938,23020,23398,23450,23451,23517,24148,26121,27339,29894,51340,51585,51690,51691,51729,53981,55599,55696,55954,…	CDC5L,CSTF1,DHX15,HNRNPK,HNRNPU,HNRNPM,NCBP1,SNU13,PCBP1,PCBP2,POLR2B,POLR2C,POLR2D,POLR2E,POLR2G,POLR2I,POLR2K,POLR2L,SRSF2,SRSF3,SRSF7,SNRNP70,SNRPA1,SNRPB,SNRPC,SNRPD1,SNRPD2,SNRPE,SNRPF,SNRPG,SF1,PABPN1,SF3A2,ZRSR2,BUD31,SRSF11,EIF4A3,RBM8A,SF3B4,SF3A1,CHERP,SLU7,PRPF8,CPSF4,TXNL4A,SF3A3,CLP1,SF3B2,SNRNP27,NUDT21,DDX42,U2AF2,PUF60,NCBP2,SNW1,SNRNP200,PPWD1,SF3B3,SF3B1,MTREX,PRPF6,PRPF31,PRPF1…
5_Member	Reactome Gene Sets	R-HSA-72163	mRNA Splicing - Major Pathway	-77.5059	-74.3994	77/183	988,1477,1665,3190,3192,4670,4686,4809,5093,5094,5431,5432,5433,5434,5436,5438,5440,5441,6427,6428,6432,6625,6627,6628,6631,6632,6633,6635,6636,6637,7536,8106,8175,8896,9295,9775,9939,10262,10291,10523,10569,10594,10898,10907,10946,10978,10992,11017,11051,11325,11338,22827,22916,22938,23020,23398,23450,23451,23517,24148,26121,27339,29894,51340,51585,51690,51691,51729,53981,55696,56949,57461,57703…	CDC5L,CSTF1,DHX15,HNRNPK,HNRNPU,HNRNPM,NCBP1,SNU13,PCBP1,PCBP2,POLR2B,POLR2C,POLR2D,POLR2E,POLR2G,POLR2I,POLR2K,POLR2L,SRSF2,SRSF3,SRSF7,SNRNP70,SNRPA1,SNRPB,SNRPC,SNRPD1,SNRPD2,SNRPE,SNRPF,SNRPG,SF1,PABPN1,SF3A2,BUD31,SRSF11,EIF4A3,RBM8A,SF3B4,SF3A1,CHERP,SLU7,PRPF8,CPSF4,TXNL4A,SF3A3,CLP1,SF3B2,SNRNP27,NUDT21,DDX42,U2AF2,PUF60,NCBP2,SNW1,SNRNP200,PPWD1,SF3B3,SF3B1,MTREX,PRPF6,PRPF31,PRPF19,CPSF…
5_Member	GO Biological Processes	GO:0006397	mRNA processing	-71.761	-68.8307	106/500	988,1025,1207,1477,1659,1665,3190,3192,3550,4236,4670,4686,4809,5433,5511,6421,6427,6428,6432,6625,6627,6628,6631,6632,6633,6635,6636,6637,6829,6830,7536,8106,8175,8233,8731,8732,8882,8896,9295,9584,9775,9939,9984,10262,10284,10291,10419,10569,10594,10898,10907,10946,10978,10992,11017,11051,11338,22803,22827,22916,22938,22984,23020,23398,23450,23451,23517,24148,25929,26121,27339,29101,29894,51163…	CDC5L,CDK9,CLNS1A,CSTF1,DHX8,DHX15,HNRNPK,HNRNPU,IK,MFAP1,HNRNPM,NCBP1,SNU13,POLR2D,PPP1R8,SFPQ,SRSF2,SRSF3,SRSF7,SNRNP70,SNRPA1,SNRPB,SNRPC,SNRPD1,SNRPD2,SNRPE,SNRPF,SNRPG,SUPT5H,SUPT6H,SF1,PABPN1,SF3A2,ZRSR2,RNMT,RNGTT,ZPR1,BUD31,SRSF11,RBM39,EIF4A3,RBM8A,THOC1,SF3B4,SAP18,SF3A1,PRMT5,SLU7,PRPF8,CPSF4,TXNL4A,SF3A3,CLP1,SF3B2,SNRNP27,NUDT21,U2AF2,XRN2,PUF60,NCBP2,SNW1,PDCD11,SNRNP200,PPWD1,SF3B3…
5_Member	GO Biological Processes	GO:0016071	mRNA metabolic process	-69.1069	-66.3134	119/704	988,1025,1207,1477,1659,1665,1736,2107,2475,2935,3190,3192,3550,3646,4236,4670,4686,4809,4849,5094,5433,5436,5438,5511,6421,6427,6428,6432,6625,6627,6628,6631,6632,6633,6635,6636,6637,6829,6830,7536,8106,8175,8233,8731,8732,8882,8896,9295,9584,9775,9939,9984,10262,10284,10291,10419,10569,10594,10898,10907,10946,10978,10992,11017,11051,11338,11340,22803,22827,22916,22938,22984,23020,23049,23398,23…	CDC5L,CDK9,CLNS1A,CSTF1,DHX8,DHX15,DKC1,ETF1,MTOR,GSPT1,HNRNPK,HNRNPU,IK,EIF3E,MFAP1,HNRNPM,NCBP1,SNU13,CNOT3,PCBP2,POLR2D,POLR2G,POLR2I,PPP1R8,SFPQ,SRSF2,SRSF3,SRSF7,SNRNP70,SNRPA1,SNRPB,SNRPC,SNRPD1,SNRPD2,SNRPE,SNRPF,SNRPG,SUPT5H,SUPT6H,SF1,PABPN1,SF3A2,ZRSR2,RNMT,RNGTT,ZPR1,BUD31,SRSF11,RBM39,EIF4A3,RBM8A,THOC1,SF3B4,SAP18,SF3A1,PRMT5,SLU7,PRPF8,CPSF4,TXNL4A,SF3A3,CLP1,SF3B2,SNRNP27,NUDT21,U2…
5_Member	CORUM	CORUM:351	Spliceosome	-63.7623	-61.0538	62/141	988,1659,1665,3550,4236,4686,4809,6427,6428,6432,6625,6627,6628,6631,6632,6633,6635,6636,6637,7536,8175,8896,9295,9584,9775,9939,9984,10262,10291,10569,10594,10907,10946,10992,11017,11051,11338,22827,22916,22938,23020,23398,23450,23451,23517,24148,26121,27339,51340,51428,51690,51729,51747,55234,55696,56949,57461,57703,57819,58509,58517,80145	CDC5L,DHX8,DHX15,IK,MFAP1,NCBP1,SNU13,SRSF2,SRSF3,SRSF7,SNRNP70,SNRPA1,SNRPB,SNRPC,SNRPD1,SNRPD2,SNRPE,SNRPF,SNRPG,SF1,SF3A2,BUD31,SRSF11,RBM39,EIF4A3,RBM8A,THOC1,SF3B4,SF3A1,SLU7,PRPF8,TXNL4A,SF3A3,SF3B2,SNRNP27,NUDT21,U2AF2,PUF60,NCBP2,SNW1,SNRNP200,PPWD1,SF3B3,SF3B1,MTREX,PRPF6,PRPF31,PRPF19,CRNKL1,DDX41,LSM7,WBP11,LUC7L3,SMU1,RBM22,XAB2,ISY1,CWC22,LSM2,CACTIN,RBM25,THOC7
5_Member	KEGG Pathway	hsa03040	Spliceosome	-62.2943	-59.6139	60/134	988,1659,1665,3190,3192,4670,4686,4809,5093,6427,6428,6432,6625,6627,6628,6631,6632,6633,6635,6636,6637,8175,8896,9775,9939,9984,10262,10291,10523,10569,10594,10907,10946,10992,11017,11325,11338,22827,22916,22938,23020,23450,23451,24148,26121,27339,51340,51690,51691,51729,55119,55696,56949,57461,57819,58517,83443,84844,84950,153527	CDC5L,DHX8,DHX15,HNRNPK,HNRNPU,HNRNPM,NCBP1,SNU13,PCBP1,SRSF2,SRSF3,SRSF7,SNRNP70,SNRPA1,SNRPB,SNRPC,SNRPD1,SNRPD2,SNRPE,SNRPF,SNRPG,SF3A2,BUD31,EIF4A3,RBM8A,THOC1,SF3B4,SF3A1,CHERP,SLU7,PRPF8,TXNL4A,SF3A3,SF3B2,SNRNP27,DDX42,U2AF2,PUF60,NCBP2,SNW1,SNRNP200,SF3B3,SF3B1,PRPF6,PRPF31,PRPF19,CRNKL1,LSM7,LSM8,WBP11,PRPF38B,RBM22,XAB2,ISY1,LSM2,RBM25,SF3B5,PHF5A,PRPF38A,ZMAT2
5_Member	KEGG Pathway	ko03040	Spliceosome	-62.2943	-59.6139	60/134	988,1659,1665,3190,3192,4670,4686,4809,5093,6427,6428,6432,6625,6627,6628,6631,6632,6633,6635,6636,6637,8175,8896,9775,9939,9984,10262,10291,10523,10569,10594,10907,10946,10992,11017,11325,11338,22827,22916,22938,23020,23450,23451,24148,26121,27339,51340,51690,51691,51729,55119,55696,56949,57461,57819,58517,83443,84844,84950,153527	CDC5L,DHX8,DHX15,HNRNPK,HNRNPU,HNRNPM,NCBP1,SNU13,PCBP1,SRSF2,SRSF3,SRSF7,SNRNP70,SNRPA1,SNRPB,SNRPC,SNRPD1,SNRPD2,SNRPE,SNRPF,SNRPG,SF3A2,BUD31,EIF4A3,RBM8A,THOC1,SF3B4,SF3A1,CHERP,SLU7,PRPF8,TXNL4A,SF3A3,SF3B2,SNRNP27,DDX42,U2AF2,PUF60,NCBP2,SNW1,SNRNP200,SF3B3,SF3B1,PRPF6,PRPF31,PRPF19,CRNKL1,LSM7,LSM8,WBP11,PRPF38B,RBM22,XAB2,ISY1,LSM2,RBM25,SF3B5,PHF5A,PRPF38A,ZMAT2
5_Member	GO Biological Processes	GO:0008380	RNA splicing	-60.9609	-58.2894	91/433	988,1207,1659,1665,3190,3192,3276,3550,4236,4670,4686,4809,5511,6207,6421,6427,6428,6432,6625,6627,6628,6631,6632,6633,6635,6636,6637,6830,7536,8175,8233,8882,8896,9295,9584,9775,9939,9984,10262,10284,10291,10419,10569,10594,10907,10946,10978,10992,11017,11338,22827,22916,22938,23020,23398,23450,23451,23517,24148,25929,26121,27339,51163,51202,51340,51428,51690,51691,51729,51747,55119,55234,55599,…	CDC5L,CLNS1A,DHX8,DHX15,HNRNPK,HNRNPU,PRMT1,IK,MFAP1,HNRNPM,NCBP1,SNU13,PPP1R8,RPS13,SFPQ,SRSF2,SRSF3,SRSF7,SNRNP70,SNRPA1,SNRPB,SNRPC,SNRPD1,SNRPD2,SNRPE,SNRPF,SNRPG,SUPT6H,SF1,SF3A2,ZRSR2,ZPR1,BUD31,SRSF11,RBM39,EIF4A3,RBM8A,THOC1,SF3B4,SAP18,SF3A1,PRMT5,SLU7,PRPF8,TXNL4A,SF3A3,CLP1,SF3B2,SNRNP27,U2AF2,PUF60,NCBP2,SNW1,SNRNP200,PPWD1,SF3B3,SF3B1,MTREX,PRPF6,GEMIN5,PRPF31,PRPF19,DBR1,DDX47,CRNKL…
5_Member	GO Biological Processes	GO:0000377	RNA splicing, via transesterification reactions with bulged adenosine as nucleophile	-55.039	-52.4332	76/319	988,1207,1659,3190,3192,3550,4236,4670,4686,4809,6421,6427,6428,6432,6625,6627,6628,6631,6632,6633,6635,6636,6637,7536,8175,8233,8896,9584,9775,9939,10262,10284,10291,10419,10569,10594,10907,10946,10992,11338,22827,22916,22938,23020,23398,23450,23451,23517,24148,25929,26121,27339,51163,51340,51428,51690,51691,51729,51747,55234,55599,55696,55702,56949,57461,57703,57819,58509,58517,59286,79066,7962…	CDC5L,CLNS1A,DHX8,HNRNPK,HNRNPU,IK,MFAP1,HNRNPM,NCBP1,SNU13,SFPQ,SRSF2,SRSF3,SRSF7,SNRNP70,SNRPA1,SNRPB,SNRPC,SNRPD1,SNRPD2,SNRPE,SNRPF,SNRPG,SF1,SF3A2,ZRSR2,BUD31,RBM39,EIF4A3,RBM8A,SF3B4,SAP18,SF3A1,PRMT5,SLU7,PRPF8,TXNL4A,SF3A3,SF3B2,U2AF2,PUF60,NCBP2,SNW1,SNRNP200,PPWD1,SF3B3,SF3B1,MTREX,PRPF6,GEMIN5,PRPF31,PRPF19,DBR1,CRNKL1,DDX41,LSM7,LSM8,WBP11,LUC7L3,SMU1,RNPC3,RBM22,YJU2,XAB2,ISY1,CWC22,…
5_Member	GO Biological Processes	GO:0000398	mRNA splicing, via spliceosome	-55.039	-52.4332	76/319	988,1207,1659,3190,3192,3550,4236,4670,4686,4809,6421,6427,6428,6432,6625,6627,6628,6631,6632,6633,6635,6636,6637,7536,8175,8233,8896,9584,9775,9939,10262,10284,10291,10419,10569,10594,10907,10946,10992,11338,22827,22916,22938,23020,23398,23450,23451,23517,24148,25929,26121,27339,51163,51340,51428,51690,51691,51729,51747,55234,55599,55696,55702,56949,57461,57703,57819,58509,58517,59286,79066,7962…	CDC5L,CLNS1A,DHX8,HNRNPK,HNRNPU,IK,MFAP1,HNRNPM,NCBP1,SNU13,SFPQ,SRSF2,SRSF3,SRSF7,SNRNP70,SNRPA1,SNRPB,SNRPC,SNRPD1,SNRPD2,SNRPE,SNRPF,SNRPG,SF1,SF3A2,ZRSR2,BUD31,RBM39,EIF4A3,RBM8A,SF3B4,SAP18,SF3A1,PRMT5,SLU7,PRPF8,TXNL4A,SF3A3,SF3B2,U2AF2,PUF60,NCBP2,SNW1,SNRNP200,PPWD1,SF3B3,SF3B1,MTREX,PRPF6,GEMIN5,PRPF31,PRPF19,DBR1,CRNKL1,DDX41,LSM7,LSM8,WBP11,LUC7L3,SMU1,RNPC3,RBM22,YJU2,XAB2,ISY1,CWC22,…
5_Member	GO Biological Processes	GO:0000375	RNA splicing, via transesterification reactions	-54.6045	-52.0137	76/323	988,1207,1659,3190,3192,3550,4236,4670,4686,4809,6421,6427,6428,6432,6625,6627,6628,6631,6632,6633,6635,6636,6637,7536,8175,8233,8896,9584,9775,9939,10262,10284,10291,10419,10569,10594,10907,10946,10992,11338,22827,22916,22938,23020,23398,23450,23451,23517,24148,25929,26121,27339,51163,51340,51428,51690,51691,51729,51747,55234,55599,55696,55702,56949,57461,57703,57819,58509,58517,59286,79066,7962…	CDC5L,CLNS1A,DHX8,HNRNPK,HNRNPU,IK,MFAP1,HNRNPM,NCBP1,SNU13,SFPQ,SRSF2,SRSF3,SRSF7,SNRNP70,SNRPA1,SNRPB,SNRPC,SNRPD1,SNRPD2,SNRPE,SNRPF,SNRPG,SF1,SF3A2,ZRSR2,BUD31,RBM39,EIF4A3,RBM8A,SF3B4,SAP18,SF3A1,PRMT5,SLU7,PRPF8,TXNL4A,SF3A3,SF3B2,U2AF2,PUF60,NCBP2,SNW1,SNRNP200,PPWD1,SF3B3,SF3B1,MTREX,PRPF6,GEMIN5,PRPF31,PRPF19,DBR1,CRNKL1,DDX41,LSM7,LSM8,WBP11,LUC7L3,SMU1,RNPC3,RBM22,YJU2,XAB2,ISY1,CWC22,…
5_Member	GO Biological Processes	GO:0071826	ribonucleoprotein complex subunit organization	-52.5989	-50.0501	65/227	1207,1659,1968,1983,3646,4686,4809,4839,5433,5822,6122,6125,6134,6135,6147,6152,6175,6208,6209,6223,6234,6628,6631,6632,6633,6635,6636,6637,7415,7536,8175,8233,8607,8661,8662,8664,8666,8668,10291,10419,10569,10594,10856,10907,10946,10978,11051,22827,23020,23195,23246,23451,24148,25929,26121,27339,51340,51747,55299,55702,56342,56949,57461,57819,728689	CLNS1A,DHX8,EIF2S3,EIF5,EIF3E,NCBP1,SNU13,NOP2,POLR2D,PWP2,RPL3,RPL5,RPL10,RPL11,RPL23A,RPL24,RPLP0,RPS14,RPS15,RPS19,RPS28,SNRPB,SNRPC,SNRPD1,SNRPD2,SNRPE,SNRPF,SNRPG,VCP,SF1,SF3A2,ZRSR2,RUVBL1,EIF3A,EIF3B,EIF3D,EIF3G,EIF3I,SF3A1,PRMT5,SLU7,PRPF8,RUVBL2,TXNL4A,SF3A3,CLP1,NUDT21,PUF60,SNRNP200,MDN1,BOP1,SF3B1,PRPF6,GEMIN5,PRPF31,PRPF19,CRNKL1,LUC7L3,BRIX1,YJU2,PPAN,XAB2,ISY1,LSM2,EIF3CL
5_Member	GO Biological Processes	GO:0022618	ribonucleoprotein complex assembly	-50.9717	-48.4295	63/220	1207,1968,1983,3646,4686,4809,4839,5433,5822,6122,6125,6134,6135,6147,6152,6175,6208,6209,6223,6234,6628,6631,6632,6633,6635,6636,6637,7536,8175,8233,8607,8661,8662,8664,8666,8668,10291,10419,10569,10594,10856,10907,10946,10978,11051,22827,23020,23195,23246,23451,24148,25929,26121,27339,51340,51747,55299,55702,56342,56949,57461,57819,728689	CLNS1A,EIF2S3,EIF5,EIF3E,NCBP1,SNU13,NOP2,POLR2D,PWP2,RPL3,RPL5,RPL10,RPL11,RPL23A,RPL24,RPLP0,RPS14,RPS15,RPS19,RPS28,SNRPB,SNRPC,SNRPD1,SNRPD2,SNRPE,SNRPF,SNRPG,SF1,SF3A2,ZRSR2,RUVBL1,EIF3A,EIF3B,EIF3D,EIF3G,EIF3I,SF3A1,PRMT5,SLU7,PRPF8,RUVBL2,TXNL4A,SF3A3,CLP1,NUDT21,PUF60,SNRNP200,MDN1,BOP1,SF3B1,PRPF6,GEMIN5,PRPF31,PRPF19,CRNKL1,LUC7L3,BRIX1,YJU2,PPAN,XAB2,ISY1,LSM2,EIF3CL
5_Member	WikiPathways	WP411	mRNA processing	-48.6848	-46.1619	51/133	1477,1659,1665,3190,3192,3276,4670,4686,4809,5094,6421,6427,6428,6432,6625,6627,6628,6632,6633,6635,6636,6637,6729,6829,8106,8175,8243,8731,8732,9584,10262,10291,10594,10898,10907,10946,10978,10992,11051,11338,22803,22916,23450,23451,24148,29894,51690,53981,57819,83443,84844	CSTF1,DHX8,DHX15,HNRNPK,HNRNPU,PRMT1,HNRNPM,NCBP1,SNU13,PCBP2,SFPQ,SRSF2,SRSF3,SRSF7,SNRNP70,SNRPA1,SNRPB,SNRPD1,SNRPD2,SNRPE,SNRPF,SNRPG,SRP54,SUPT5H,PABPN1,SF3A2,SMC1A,RNMT,RNGTT,RBM39,SF3B4,SF3A1,PRPF8,CPSF4,TXNL4A,SF3A3,CLP1,SF3B2,NUDT21,U2AF2,XRN2,NCBP2,SF3B3,SF3B1,PRPF6,CPSF1,LSM7,CPSF2,LSM2,SF3B5,PHF5A
5_Member	CORUM	CORUM:1181	C complex spliceosome	-37.7814	-35.3388	36/79	988,1659,3190,3192,4670,6627,6628,6632,6633,6635,6636,6637,8175,9775,9939,10291,10569,10594,10946,10992,22938,23020,23398,23450,23451,23517,24148,27339,51340,51428,55696,56949,57461,57703,57819,58509	CDC5L,DHX8,HNRNPK,HNRNPU,HNRNPM,SNRPA1,SNRPB,SNRPD1,SNRPD2,SNRPE,SNRPF,SNRPG,SF3A2,EIF4A3,RBM8A,SF3A1,SLU7,PRPF8,SF3A3,SF3B2,SNW1,SNRNP200,PPWD1,SF3B3,SF3B1,MTREX,PRPF6,PRPF19,CRNKL1,DDX41,RBM22,XAB2,ISY1,CWC22,LSM2,CACTIN
5_Member	GO Biological Processes	GO:0000245	spliceosomal complex assembly	-16.5363	-14.5655	21/79	4686,6631,6632,6633,6635,6637,7536,8175,8233,10291,10569,10907,10946,22827,23020,23451,24148,27339,51340,51747,57461	NCBP1,SNRPC,SNRPD1,SNRPD2,SNRPE,SNRPG,SF1,SF3A2,ZRSR2,SF3A1,SLU7,TXNL4A,SF3A3,PUF60,SNRNP200,SF3B1,PRPF6,PRPF19,CRNKL1,LUC7L3,ISY1
6_Summary	Reactome Gene Sets	R-HSA-69242	S Phase	-56.2105	-53.5731	60/162	890,990,996,1022,4171,4173,4174,4176,4609,5111,5426,5427,5557,5682,5683,5684,5685,5686,5687,5688,5690,5691,5692,5693,5694,5702,5705,5706,5707,5708,5709,5710,5713,5719,5885,5982,5983,6117,6118,6119,6233,7465,8243,8318,8697,8881,9126,9837,9861,10213,10714,23594,29882,29945,51529,51659,64785,81620,84296,113130,8317,983,6241,7153,701,991,5347,9184,9212,1111,7156,8970,1025,1104,3837,5901,6396,6923,751…	CCNA2,CDC6,CDC27,CDK7,MCM2,MCM4,MCM5,MCM7,MYC,PCNA,POLE,POLE2,PRIM1,PSMA1,PSMA2,PSMA3,PSMA4,PSMA5,PSMA6,PSMA7,PSMB2,PSMB3,PSMB4,PSMB5,PSMB6,PSMC3,PSMC5,PSMC6,PSMD1,PSMD2,PSMD3,PSMD4,PSMD7,PSMD13,RAD21,RFC2,RFC3,RPA1,RPA2,RPA3,RPS27A,WEE1,SMC1A,CDC45,CDC23,CDC16,SMC3,GINS1,PSMD6,PSMD14,POLD3,ORC6,ANAPC2,ANAPC4,ANAPC11,GINS2,GINS3,CDT1,GINS4,CDCA5,CDC7,CDK1,RRM2,TOP2A,BUB1B,CDC20,PLK1,BUB3,AURKB,CH…
6_Member	Reactome Gene Sets	R-HSA-69242	S Phase	-56.2105	-53.5731	60/162	890,990,996,1022,4171,4173,4174,4176,4609,5111,5426,5427,5557,5682,5683,5684,5685,5686,5687,5688,5690,5691,5692,5693,5694,5702,5705,5706,5707,5708,5709,5710,5713,5719,5885,5982,5983,6117,6118,6119,6233,7465,8243,8318,8697,8881,9126,9837,9861,10213,10714,23594,29882,29945,51529,51659,64785,81620,84296,113130	CCNA2,CDC6,CDC27,CDK7,MCM2,MCM4,MCM5,MCM7,MYC,PCNA,POLE,POLE2,PRIM1,PSMA1,PSMA2,PSMA3,PSMA4,PSMA5,PSMA6,PSMA7,PSMB2,PSMB3,PSMB4,PSMB5,PSMB6,PSMC3,PSMC5,PSMC6,PSMD1,PSMD2,PSMD3,PSMD4,PSMD7,PSMD13,RAD21,RFC2,RFC3,RPA1,RPA2,RPA3,RPS27A,WEE1,SMC1A,CDC45,CDC23,CDC16,SMC3,GINS1,PSMD6,PSMD14,POLD3,ORC6,ANAPC2,ANAPC4,ANAPC11,GINS2,GINS3,CDT1,GINS4,CDCA5
6_Member	Reactome Gene Sets	R-HSA-69239	Synthesis of DNA	-54.6057	-52.0137	53/120	890,990,996,4171,4173,4174,4176,5111,5426,5427,5557,5682,5683,5684,5685,5686,5687,5688,5690,5691,5692,5693,5694,5702,5705,5706,5707,5708,5709,5710,5713,5719,5982,5983,6117,6118,6119,6233,8318,8697,8881,9837,9861,10213,10714,23594,29882,29945,51529,51659,64785,81620,84296	CCNA2,CDC6,CDC27,MCM2,MCM4,MCM5,MCM7,PCNA,POLE,POLE2,PRIM1,PSMA1,PSMA2,PSMA3,PSMA4,PSMA5,PSMA6,PSMA7,PSMB2,PSMB3,PSMB4,PSMB5,PSMB6,PSMC3,PSMC5,PSMC6,PSMD1,PSMD2,PSMD3,PSMD4,PSMD7,PSMD13,RFC2,RFC3,RPA1,RPA2,RPA3,RPS27A,CDC45,CDC23,CDC16,GINS1,PSMD6,PSMD14,POLD3,ORC6,ANAPC2,ANAPC4,ANAPC11,GINS2,GINS3,CDT1,GINS4
6_Member	Reactome Gene Sets	R-HSA-69306	DNA Replication	-54.2876	-51.7112	54/128	890,990,996,4171,4173,4174,4176,5111,5426,5427,5557,5682,5683,5684,5685,5686,5687,5688,5690,5691,5692,5693,5694,5702,5705,5706,5707,5708,5709,5710,5713,5719,5982,5983,6117,6118,6119,6233,8317,8318,8697,8881,9837,9861,10213,10714,23594,29882,29945,51529,51659,64785,81620,84296	CCNA2,CDC6,CDC27,MCM2,MCM4,MCM5,MCM7,PCNA,POLE,POLE2,PRIM1,PSMA1,PSMA2,PSMA3,PSMA4,PSMA5,PSMA6,PSMA7,PSMB2,PSMB3,PSMB4,PSMB5,PSMB6,PSMC3,PSMC5,PSMC6,PSMD1,PSMD2,PSMD3,PSMD4,PSMD7,PSMD13,RFC2,RFC3,RPA1,RPA2,RPA3,RPS27A,CDC7,CDC45,CDC23,CDC16,GINS1,PSMD6,PSMD14,POLD3,ORC6,ANAPC2,ANAPC4,ANAPC11,GINS2,GINS3,CDT1,GINS4
6_Member	Reactome Gene Sets	R-HSA-69206	G1/S Transition	-41.8407	-39.3424	46/131	890,983,990,1022,4171,4173,4174,4176,4609,5111,5426,5427,5557,5682,5683,5684,5685,5686,5687,5688,5690,5691,5692,5693,5694,5702,5705,5706,5707,5708,5709,5710,5713,5719,6117,6118,6119,6233,6241,7465,8317,8318,9861,10213,23594,81620	CCNA2,CDK1,CDC6,CDK7,MCM2,MCM4,MCM5,MCM7,MYC,PCNA,POLE,POLE2,PRIM1,PSMA1,PSMA2,PSMA3,PSMA4,PSMA5,PSMA6,PSMA7,PSMB2,PSMB3,PSMB4,PSMB5,PSMB6,PSMC3,PSMC5,PSMC6,PSMD1,PSMD2,PSMD3,PSMD4,PSMD7,PSMD13,RPA1,RPA2,RPA3,RPS27A,RRM2,WEE1,CDC7,CDC45,PSMD6,PSMD14,ORC6,CDT1
6_Member	Reactome Gene Sets	R-HSA-69002	DNA Replication Pre-Initiation	-41.0486	-38.5562	39/85	990,4171,4173,4174,4176,5426,5427,5557,5682,5683,5684,5685,5686,5687,5688,5690,5691,5692,5693,5694,5702,5705,5706,5707,5708,5709,5710,5713,5719,6117,6118,6119,6233,8317,8318,9861,10213,23594,81620	CDC6,MCM2,MCM4,MCM5,MCM7,POLE,POLE2,PRIM1,PSMA1,PSMA2,PSMA3,PSMA4,PSMA5,PSMA6,PSMA7,PSMB2,PSMB3,PSMB4,PSMB5,PSMB6,PSMC3,PSMC5,PSMC6,PSMD1,PSMD2,PSMD3,PSMD4,PSMD7,PSMD13,RPA1,RPA2,RPA3,RPS27A,CDC7,CDC45,PSMD6,PSMD14,ORC6,CDT1
6_Member	Reactome Gene Sets	R-HSA-453279	Mitotic G1 phase and G1/S transition	-40.2294	-37.7485	47/149	890,983,990,1022,4171,4173,4174,4176,4609,5111,5426,5427,5557,5682,5683,5684,5685,5686,5687,5688,5690,5691,5692,5693,5694,5702,5705,5706,5707,5708,5709,5710,5713,5719,6117,6118,6119,6233,6241,7153,7465,8317,8318,9861,10213,23594,81620	CCNA2,CDK1,CDC6,CDK7,MCM2,MCM4,MCM5,MCM7,MYC,PCNA,POLE,POLE2,PRIM1,PSMA1,PSMA2,PSMA3,PSMA4,PSMA5,PSMA6,PSMA7,PSMB2,PSMB3,PSMB4,PSMB5,PSMB6,PSMC3,PSMC5,PSMC6,PSMD1,PSMD2,PSMD3,PSMD4,PSMD7,PSMD13,RPA1,RPA2,RPA3,RPS27A,RRM2,TOP2A,WEE1,CDC7,CDC45,PSMD6,PSMD14,ORC6,CDT1
6_Member	Reactome Gene Sets	R-HSA-176814	Activation of APC/C and APC/C:Cdc20 mediated degradation of mitotic proteins	-38.2966	-35.8434	36/77	701,890,983,991,996,5347,5682,5683,5684,5685,5686,5687,5688,5690,5691,5692,5693,5694,5702,5705,5706,5707,5708,5709,5710,5713,5719,6233,8697,8881,9184,9861,10213,29882,29945,51529	BUB1B,CCNA2,CDK1,CDC20,CDC27,PLK1,PSMA1,PSMA2,PSMA3,PSMA4,PSMA5,PSMA6,PSMA7,PSMB2,PSMB3,PSMB4,PSMB5,PSMB6,PSMC3,PSMC5,PSMC6,PSMD1,PSMD2,PSMD3,PSMD4,PSMD7,PSMD13,RPS27A,CDC23,CDC16,BUB3,PSMD6,PSMD14,ANAPC2,ANAPC4,ANAPC11
6_Member	Reactome Gene Sets	R-HSA-69052	Switching of origins to a post-replicative state	-38.0484	-35.6005	38/91	890,990,996,4171,4173,4174,4176,5682,5683,5684,5685,5686,5687,5688,5690,5691,5692,5693,5694,5702,5705,5706,5707,5708,5709,5710,5713,5719,6233,8697,8881,9861,10213,23594,29882,29945,51529,81620	CCNA2,CDC6,CDC27,MCM2,MCM4,MCM5,MCM7,PSMA1,PSMA2,PSMA3,PSMA4,PSMA5,PSMA6,PSMA7,PSMB2,PSMB3,PSMB4,PSMB5,PSMB6,PSMC3,PSMC5,PSMC6,PSMD1,PSMD2,PSMD3,PSMD4,PSMD7,PSMD13,RPS27A,CDC23,CDC16,PSMD6,PSMD14,ORC6,ANAPC2,ANAPC4,ANAPC11,CDT1
6_Member	Reactome Gene Sets	R-HSA-174184	Cdc20:Phospho-APC/C mediated degradation of Cyclin A	-37.7405	-35.3031	35/73	701,890,983,991,996,5682,5683,5684,5685,5686,5687,5688,5690,5691,5692,5693,5694,5702,5705,5706,5707,5708,5709,5710,5713,5719,6233,8697,8881,9184,9861,10213,29882,29945,51529	BUB1B,CCNA2,CDK1,CDC20,CDC27,PSMA1,PSMA2,PSMA3,PSMA4,PSMA5,PSMA6,PSMA7,PSMB2,PSMB3,PSMB4,PSMB5,PSMB6,PSMC3,PSMC5,PSMC6,PSMD1,PSMD2,PSMD3,PSMD4,PSMD7,PSMD13,RPS27A,CDC23,CDC16,BUB3,PSMD6,PSMD14,ANAPC2,ANAPC4,ANAPC11
6_Member	Reactome Gene Sets	R-HSA-179419	APC:Cdc20 mediated degradation of cell cycle proteins prior to satisfation of the cell cycle checkpoint	-37.4713	-35.039	35/74	701,890,983,991,996,5682,5683,5684,5685,5686,5687,5688,5690,5691,5692,5693,5694,5702,5705,5706,5707,5708,5709,5710,5713,5719,6233,8697,8881,9184,9861,10213,29882,29945,51529	BUB1B,CCNA2,CDK1,CDC20,CDC27,PSMA1,PSMA2,PSMA3,PSMA4,PSMA5,PSMA6,PSMA7,PSMB2,PSMB3,PSMB4,PSMB5,PSMB6,PSMC3,PSMC5,PSMC6,PSMD1,PSMD2,PSMD3,PSMD4,PSMD7,PSMD13,RPS27A,CDC23,CDC16,BUB3,PSMD6,PSMD14,ANAPC2,ANAPC4,ANAPC11
6_Member	Reactome Gene Sets	R-HSA-176408	Regulation of APC/C activators between G1/S and early anaphase	-37.2844	-34.8572	36/81	701,890,983,991,996,5347,5682,5683,5684,5685,5686,5687,5688,5690,5691,5692,5693,5694,5702,5705,5706,5707,5708,5709,5710,5713,5719,6233,8697,8881,9184,9861,10213,29882,29945,51529	BUB1B,CCNA2,CDK1,CDC20,CDC27,PLK1,PSMA1,PSMA2,PSMA3,PSMA4,PSMA5,PSMA6,PSMA7,PSMB2,PSMB3,PSMB4,PSMB5,PSMB6,PSMC3,PSMC5,PSMC6,PSMD1,PSMD2,PSMD3,PSMD4,PSMD7,PSMD13,RPS27A,CDC23,CDC16,BUB3,PSMD6,PSMD14,ANAPC2,ANAPC4,ANAPC11
6_Member	Reactome Gene Sets	R-HSA-174143	APC/C-mediated degradation of cell cycle proteins	-37.1932	-34.776	37/88	701,890,983,991,996,5347,5682,5683,5684,5685,5686,5687,5688,5690,5691,5692,5693,5694,5702,5705,5706,5707,5708,5709,5710,5713,5719,6233,8697,8881,9184,9212,9861,10213,29882,29945,51529	BUB1B,CCNA2,CDK1,CDC20,CDC27,PLK1,PSMA1,PSMA2,PSMA3,PSMA4,PSMA5,PSMA6,PSMA7,PSMB2,PSMB3,PSMB4,PSMB5,PSMB6,PSMC3,PSMC5,PSMC6,PSMD1,PSMD2,PSMD3,PSMD4,PSMD7,PSMD13,RPS27A,CDC23,CDC16,BUB3,AURKB,PSMD6,PSMD14,ANAPC2,ANAPC4,ANAPC11
6_Member	Reactome Gene Sets	R-HSA-453276	Regulation of mitotic cell cycle	-37.1932	-34.776	37/88	701,890,983,991,996,5347,5682,5683,5684,5685,5686,5687,5688,5690,5691,5692,5693,5694,5702,5705,5706,5707,5708,5709,5710,5713,5719,6233,8697,8881,9184,9212,9861,10213,29882,29945,51529	BUB1B,CCNA2,CDK1,CDC20,CDC27,PLK1,PSMA1,PSMA2,PSMA3,PSMA4,PSMA5,PSMA6,PSMA7,PSMB2,PSMB3,PSMB4,PSMB5,PSMB6,PSMC3,PSMC5,PSMC6,PSMD1,PSMD2,PSMD3,PSMD4,PSMD7,PSMD13,RPS27A,CDC23,CDC16,BUB3,AURKB,PSMD6,PSMD14,ANAPC2,ANAPC4,ANAPC11
6_Member	Reactome Gene Sets	R-HSA-176409	APC/C:Cdc20 mediated degradation of mitotic proteins	-36.9481	-34.5358	35/76	701,890,983,991,996,5682,5683,5684,5685,5686,5687,5688,5690,5691,5692,5693,5694,5702,5705,5706,5707,5708,5709,5710,5713,5719,6233,8697,8881,9184,9861,10213,29882,29945,51529	BUB1B,CCNA2,CDK1,CDC20,CDC27,PSMA1,PSMA2,PSMA3,PSMA4,PSMA5,PSMA6,PSMA7,PSMB2,PSMB3,PSMB4,PSMB5,PSMB6,PSMC3,PSMC5,PSMC6,PSMD1,PSMD2,PSMD3,PSMD4,PSMD7,PSMD13,RPS27A,CDC23,CDC16,BUB3,PSMD6,PSMD14,ANAPC2,ANAPC4,ANAPC11
6_Member	Reactome Gene Sets	R-HSA-174178	APC/C:Cdh1 mediated degradation of Cdc20 and other APC/C:Cdh1 targeted proteins in late mitosis/early G1	-34.2732	-31.8753	33/74	991,996,5347,5682,5683,5684,5685,5686,5687,5688,5690,5691,5692,5693,5694,5702,5705,5706,5707,5708,5709,5710,5713,5719,6233,8697,8881,9212,9861,10213,29882,29945,51529	CDC20,CDC27,PLK1,PSMA1,PSMA2,PSMA3,PSMA4,PSMA5,PSMA6,PSMA7,PSMB2,PSMB3,PSMB4,PSMB5,PSMB6,PSMC3,PSMC5,PSMC6,PSMD1,PSMD2,PSMD3,PSMD4,PSMD7,PSMD13,RPS27A,CDC23,CDC16,AURKB,PSMD6,PSMD14,ANAPC2,ANAPC4,ANAPC11
6_Member	Reactome Gene Sets	R-HSA-68949	Orc1 removal from chromatin	-33.4353	-31.0513	32/71	890,990,4171,4173,4174,4176,5682,5683,5684,5685,5686,5687,5688,5690,5691,5692,5693,5694,5702,5705,5706,5707,5708,5709,5710,5713,5719,6233,9861,10213,23594,81620	CCNA2,CDC6,MCM2,MCM4,MCM5,MCM7,PSMA1,PSMA2,PSMA3,PSMA4,PSMA5,PSMA6,PSMA7,PSMB2,PSMB3,PSMB4,PSMB5,PSMB6,PSMC3,PSMC5,PSMC6,PSMD1,PSMD2,PSMD3,PSMD4,PSMD7,PSMD13,RPS27A,PSMD6,PSMD14,ORC6,CDT1
6_Member	Reactome Gene Sets	R-HSA-69017	CDK-mediated phosphorylation and removal of Cdc6	-32.9474	-30.5725	32/73	890,990,996,5682,5683,5684,5685,5686,5687,5688,5690,5691,5692,5693,5694,5702,5705,5706,5707,5708,5709,5710,5713,5719,6233,8697,8881,9861,10213,29882,29945,51529	CCNA2,CDC6,CDC27,PSMA1,PSMA2,PSMA3,PSMA4,PSMA5,PSMA6,PSMA7,PSMB2,PSMB3,PSMB4,PSMB5,PSMB6,PSMC3,PSMC5,PSMC6,PSMD1,PSMD2,PSMD3,PSMD4,PSMD7,PSMD13,RPS27A,CDC23,CDC16,PSMD6,PSMD14,ANAPC2,ANAPC4,ANAPC11
6_Member	Reactome Gene Sets	R-HSA-174154	APC/C:Cdc20 mediated degradation of Securin	-32.6007	-30.2346	31/68	991,996,5682,5683,5684,5685,5686,5687,5688,5690,5691,5692,5693,5694,5702,5705,5706,5707,5708,5709,5710,5713,5719,6233,8697,8881,9861,10213,29882,29945,51529	CDC20,CDC27,PSMA1,PSMA2,PSMA3,PSMA4,PSMA5,PSMA6,PSMA7,PSMB2,PSMB3,PSMB4,PSMB5,PSMB6,PSMC3,PSMC5,PSMC6,PSMD1,PSMD2,PSMD3,PSMD4,PSMD7,PSMD13,RPS27A,CDC23,CDC16,PSMD6,PSMD14,ANAPC2,ANAPC4,ANAPC11
6_Member	Reactome Gene Sets	R-HSA-68867	Assembly of the pre-replicative complex	-32.6007	-30.2346	31/68	990,4171,4173,4174,4176,5682,5683,5684,5685,5686,5687,5688,5690,5691,5692,5693,5694,5702,5705,5706,5707,5708,5709,5710,5713,5719,6233,9861,10213,23594,81620	CDC6,MCM2,MCM4,MCM5,MCM7,PSMA1,PSMA2,PSMA3,PSMA4,PSMA5,PSMA6,PSMA7,PSMB2,PSMB3,PSMB4,PSMB5,PSMB6,PSMC3,PSMC5,PSMC6,PSMD1,PSMD2,PSMD3,PSMD4,PSMD7,PSMD13,RPS27A,PSMD6,PSMD14,ORC6,CDT1
6_Member	Reactome Gene Sets	R-HSA-174084	Autodegradation of Cdh1 by Cdh1:APC/C	-32.0297	-29.6723	30/64	996,5682,5683,5684,5685,5686,5687,5688,5690,5691,5692,5693,5694,5702,5705,5706,5707,5708,5709,5710,5713,5719,6233,8697,8881,9861,10213,29882,29945,51529	CDC27,PSMA1,PSMA2,PSMA3,PSMA4,PSMA5,PSMA6,PSMA7,PSMB2,PSMB3,PSMB4,PSMB5,PSMB6,PSMC3,PSMC5,PSMC6,PSMD1,PSMD2,PSMD3,PSMD4,PSMD7,PSMD13,RPS27A,CDC23,CDC16,PSMD6,PSMD14,ANAPC2,ANAPC4,ANAPC11
6_Member	Reactome Gene Sets	R-HSA-69481	G2/M Checkpoints	-31.3262	-28.9773	42/168	983,990,1111,4171,4173,4174,4176,5682,5683,5684,5685,5686,5687,5688,5690,5691,5692,5693,5694,5702,5705,5706,5707,5708,5709,5710,5713,5719,5982,5983,6117,6118,6119,6233,7156,7465,8317,8318,8970,9861,10213,23594	CDK1,CDC6,CHEK1,MCM2,MCM4,MCM5,MCM7,PSMA1,PSMA2,PSMA3,PSMA4,PSMA5,PSMA6,PSMA7,PSMB2,PSMB3,PSMB4,PSMB5,PSMB6,PSMC3,PSMC5,PSMC6,PSMD1,PSMD2,PSMD3,PSMD4,PSMD7,PSMD13,RFC2,RFC3,RPA1,RPA2,RPA3,RPS27A,TOP3A,WEE1,CDC7,CDC45,H2BC11,PSMD6,PSMD14,ORC6
6_Member	Reactome Gene Sets	R-HSA-162909	Host Interactions of HIV factors	-29.8985	-27.5538	37/130	1025,1104,3837,5682,5683,5684,5685,5686,5687,5688,5690,5691,5692,5693,5694,5702,5705,5706,5707,5708,5709,5710,5713,5719,5901,6233,6396,6923,7514,8480,9688,9861,10213,23165,55746,79902,348995	CDK9,RCC1,KPNB1,PSMA1,PSMA2,PSMA3,PSMA4,PSMA5,PSMA6,PSMA7,PSMB2,PSMB3,PSMB4,PSMB5,PSMB6,PSMC3,PSMC5,PSMC6,PSMD1,PSMD2,PSMD3,PSMD4,PSMD7,PSMD13,RAN,RPS27A,SEC13,ELOB,XPO1,RAE1,NUP93,PSMD6,PSMD14,NUP205,NUP133,NUP85,NUP43
6_Member	Reactome Gene Sets	R-HSA-69275	G2/M Transition	-29.5063	-27.1699	43/196	890,983,1022,1778,1781,5048,5347,5682,5683,5684,5685,5686,5687,5688,5690,5691,5692,5693,5694,5702,5705,5706,5707,5708,5709,5710,5713,5719,6233,7283,7465,7514,9793,9861,10213,10844,23354,54801,55559,115106,121441,203068,728642	CCNA2,CDK1,CDK7,DYNC1H1,DYNC1I2,PAFAH1B1,PLK1,PSMA1,PSMA2,PSMA3,PSMA4,PSMA5,PSMA6,PSMA7,PSMB2,PSMB3,PSMB4,PSMB5,PSMB6,PSMC3,PSMC5,PSMC6,PSMD1,PSMD2,PSMD3,PSMD4,PSMD7,PSMD13,RPS27A,TUBG1,WEE1,XPO1,CKAP5,PSMD6,PSMD14,TUBGCP2,HAUS5,HAUS6,HAUS7,HAUS1,NEDD1,TUBB,CDK11A
6_Member	Reactome Gene Sets	R-HSA-453274	Mitotic G2-G2/M phases	-29.3108	-26.9785	43/198	890,983,1022,1778,1781,5048,5347,5682,5683,5684,5685,5686,5687,5688,5690,5691,5692,5693,5694,5702,5705,5706,5707,5708,5709,5710,5713,5719,6233,7283,7465,7514,9793,9861,10213,10844,23354,54801,55559,115106,121441,203068,728642	CCNA2,CDK1,CDK7,DYNC1H1,DYNC1I2,PAFAH1B1,PLK1,PSMA1,PSMA2,PSMA3,PSMA4,PSMA5,PSMA6,PSMA7,PSMB2,PSMB3,PSMB4,PSMB5,PSMB6,PSMC3,PSMC5,PSMC6,PSMD1,PSMD2,PSMD3,PSMD4,PSMD7,PSMD13,RPS27A,TUBG1,WEE1,XPO1,CKAP5,PSMD6,PSMD14,TUBGCP2,HAUS5,HAUS6,HAUS7,HAUS1,NEDD1,TUBB,CDK11A
6_Member	CORUM	CORUM:193	PA700-20S-PA28 complex	-28.9796	-26.6514	23/36	5682,5683,5684,5685,5686,5687,5688,5690,5691,5692,5693,5694,5702,5705,5706,5707,5708,5709,5710,5713,5719,9861,10213	PSMA1,PSMA2,PSMA3,PSMA4,PSMA5,PSMA6,PSMA7,PSMB2,PSMB3,PSMB4,PSMB5,PSMB6,PSMC3,PSMC5,PSMC6,PSMD1,PSMD2,PSMD3,PSMD4,PSMD7,PSMD13,PSMD6,PSMD14
6_Member	Reactome Gene Sets	R-HSA-68827	CDT1 association with the CDC6:ORC:origin complex	-28.515	-26.1947	27/59	990,5682,5683,5684,5685,5686,5687,5688,5690,5691,5692,5693,5694,5702,5705,5706,5707,5708,5709,5710,5713,5719,6233,9861,10213,23594,81620	CDC6,PSMA1,PSMA2,PSMA3,PSMA4,PSMA5,PSMA6,PSMA7,PSMB2,PSMB3,PSMB4,PSMB5,PSMB6,PSMC3,PSMC5,PSMC6,PSMD1,PSMD2,PSMD3,PSMD4,PSMD7,PSMD13,RPS27A,PSMD6,PSMD14,ORC6,CDT1
6_Member	Reactome Gene Sets	R-HSA-69601	Ubiquitin Mediated Degradation of Phosphorylated Cdc25A	-27.1317	-24.8307	25/52	1111,5682,5683,5684,5685,5686,5687,5688,5690,5691,5692,5693,5694,5702,5705,5706,5707,5708,5709,5710,5713,5719,6233,9861,10213	CHEK1,PSMA1,PSMA2,PSMA3,PSMA4,PSMA5,PSMA6,PSMA7,PSMB2,PSMB3,PSMB4,PSMB5,PSMB6,PSMC3,PSMC5,PSMC6,PSMD1,PSMD2,PSMD3,PSMD4,PSMD7,PSMD13,RPS27A,PSMD6,PSMD14
6_Member	Reactome Gene Sets	R-HSA-69610	p53-Independent DNA Damage Response	-27.1317	-24.8307	25/52	1111,5682,5683,5684,5685,5686,5687,5688,5690,5691,5692,5693,5694,5702,5705,5706,5707,5708,5709,5710,5713,5719,6233,9861,10213	CHEK1,PSMA1,PSMA2,PSMA3,PSMA4,PSMA5,PSMA6,PSMA7,PSMB2,PSMB3,PSMB4,PSMB5,PSMB6,PSMC3,PSMC5,PSMC6,PSMD1,PSMD2,PSMD3,PSMD4,PSMD7,PSMD13,RPS27A,PSMD6,PSMD14
6_Member	Reactome Gene Sets	R-HSA-69613	p53-Independent G1/S DNA damage checkpoint	-27.1317	-24.8307	25/52	1111,5682,5683,5684,5685,5686,5687,5688,5690,5691,5692,5693,5694,5702,5705,5706,5707,5708,5709,5710,5713,5719,6233,9861,10213	CHEK1,PSMA1,PSMA2,PSMA3,PSMA4,PSMA5,PSMA6,PSMA7,PSMB2,PSMB3,PSMB4,PSMB5,PSMB6,PSMC3,PSMC5,PSMC6,PSMD1,PSMD2,PSMD3,PSMD4,PSMD7,PSMD13,RPS27A,PSMD6,PSMD14
6_Member	Reactome Gene Sets	R-HSA-180585	Vif-mediated degradation of APOBEC3G	-26.6025	-24.309	25/54	5682,5683,5684,5685,5686,5687,5688,5690,5691,5692,5693,5694,5702,5705,5706,5707,5708,5709,5710,5713,5719,6233,6923,9861,10213	PSMA1,PSMA2,PSMA3,PSMA4,PSMA5,PSMA6,PSMA7,PSMB2,PSMB3,PSMB4,PSMB5,PSMB6,PSMC3,PSMC5,PSMC6,PSMD1,PSMD2,PSMD3,PSMD4,PSMD7,PSMD13,RPS27A,ELOB,PSMD6,PSMD14
6_Member	Reactome Gene Sets	R-HSA-174113	SCF-beta-TrCP mediated degradation of Emi1	-26.3483	-24.0694	25/55	991,5682,5683,5684,5685,5686,5687,5688,5690,5691,5692,5693,5694,5702,5705,5706,5707,5708,5709,5710,5713,5719,6233,9861,10213	CDC20,PSMA1,PSMA2,PSMA3,PSMA4,PSMA5,PSMA6,PSMA7,PSMB2,PSMB3,PSMB4,PSMB5,PSMB6,PSMC3,PSMC5,PSMC6,PSMD1,PSMD2,PSMD3,PSMD4,PSMD7,PSMD13,RPS27A,PSMD6,PSMD14
6_Member	Reactome Gene Sets	R-HSA-5362768	Hh mutants are degraded by ERAD	-26.1004	-23.8286	25/56	5682,5683,5684,5685,5686,5687,5688,5690,5691,5692,5693,5694,5702,5705,5706,5707,5708,5709,5710,5713,5719,6233,7415,9861,10213	PSMA1,PSMA2,PSMA3,PSMA4,PSMA5,PSMA6,PSMA7,PSMB2,PSMB3,PSMB4,PSMB5,PSMB6,PSMC3,PSMC5,PSMC6,PSMD1,PSMD2,PSMD3,PSMD4,PSMD7,PSMD13,RPS27A,VCP,PSMD6,PSMD14
6_Member	Reactome Gene Sets	R-HSA-211733	Regulation of activated PAK-2p34 by proteasome mediated degradation	-26.0459	-23.7776	24/50	5682,5683,5684,5685,5686,5687,5688,5690,5691,5692,5693,5694,5702,5705,5706,5707,5708,5709,5710,5713,5719,6233,9861,10213	PSMA1,PSMA2,PSMA3,PSMA4,PSMA5,PSMA6,PSMA7,PSMB2,PSMB3,PSMB4,PSMB5,PSMB6,PSMC3,PSMC5,PSMC6,PSMD1,PSMD2,PSMD3,PSMD4,PSMD7,PSMD13,RPS27A,PSMD6,PSMD14
6_Member	Reactome Gene Sets	R-HSA-8932339	ROS sensing by NFE2L2	-25.8587	-23.5974	25/57	1460,5682,5683,5684,5685,5686,5687,5688,5690,5691,5692,5693,5694,5702,5705,5706,5707,5708,5709,5710,5713,5719,6233,9861,10213	CSNK2B,PSMA1,PSMA2,PSMA3,PSMA4,PSMA5,PSMA6,PSMA7,PSMB2,PSMB3,PSMB4,PSMB5,PSMB6,PSMC3,PSMC5,PSMC6,PSMD1,PSMD2,PSMD3,PSMD4,PSMD7,PSMD13,RPS27A,PSMD6,PSMD14
6_Member	KEGG Pathway	hsa03050	Proteasome	-25.8097	-23.5586	23/45	5682,5683,5684,5685,5686,5687,5688,5690,5691,5692,5693,5694,5702,5705,5706,5707,5708,5709,5710,5713,5719,9861,10213	PSMA1,PSMA2,PSMA3,PSMA4,PSMA5,PSMA6,PSMA7,PSMB2,PSMB3,PSMB4,PSMB5,PSMB6,PSMC3,PSMC5,PSMC6,PSMD1,PSMD2,PSMD3,PSMD4,PSMD7,PSMD13,PSMD6,PSMD14
6_Member	KEGG Pathway	ko03050	Proteasome	-25.8097	-23.5586	23/45	5682,5683,5684,5685,5686,5687,5688,5690,5691,5692,5693,5694,5702,5705,5706,5707,5708,5709,5710,5713,5719,9861,10213	PSMA1,PSMA2,PSMA3,PSMA4,PSMA5,PSMA6,PSMA7,PSMB2,PSMB3,PSMB4,PSMB5,PSMB6,PSMC3,PSMC5,PSMC6,PSMD1,PSMD2,PSMD3,PSMD4,PSMD7,PSMD13,PSMD6,PSMD14
6_Member	Reactome Gene Sets	R-HSA-180534	Vpu mediated degradation of CD4	-25.5188	-23.2776	24/52	5682,5683,5684,5685,5686,5687,5688,5690,5691,5692,5693,5694,5702,5705,5706,5707,5708,5709,5710,5713,5719,6233,9861,10213	PSMA1,PSMA2,PSMA3,PSMA4,PSMA5,PSMA6,PSMA7,PSMB2,PSMB3,PSMB4,PSMB5,PSMB6,PSMC3,PSMC5,PSMC6,PSMD1,PSMD2,PSMD3,PSMD4,PSMD7,PSMD13,RPS27A,PSMD6,PSMD14
6_Member	Reactome Gene Sets	R-HSA-349425	Autodegradation of the E3 ubiquitin ligase COP1	-25.5188	-23.2776	24/52	5682,5683,5684,5685,5686,5687,5688,5690,5691,5692,5693,5694,5702,5705,5706,5707,5708,5709,5710,5713,5719,6233,9861,10213	PSMA1,PSMA2,PSMA3,PSMA4,PSMA5,PSMA6,PSMA7,PSMB2,PSMB3,PSMB4,PSMB5,PSMB6,PSMC3,PSMC5,PSMC6,PSMD1,PSMD2,PSMD3,PSMD4,PSMD7,PSMD13,RPS27A,PSMD6,PSMD14
6_Member	Reactome Gene Sets	R-HSA-75815	Ubiquitin-dependent degradation of Cyclin D	-25.5188	-23.2776	24/52	5682,5683,5684,5685,5686,5687,5688,5690,5691,5692,5693,5694,5702,5705,5706,5707,5708,5709,5710,5713,5719,6233,9861,10213	PSMA1,PSMA2,PSMA3,PSMA4,PSMA5,PSMA6,PSMA7,PSMB2,PSMB3,PSMB4,PSMB5,PSMB6,PSMC3,PSMC5,PSMC6,PSMD1,PSMD2,PSMD3,PSMD4,PSMD7,PSMD13,RPS27A,PSMD6,PSMD14
6_Member	Reactome Gene Sets	R-HSA-5387390	Hh mutants abrogate ligand secretion	-25.3924	-23.1578	25/59	5682,5683,5684,5685,5686,5687,5688,5690,5691,5692,5693,5694,5702,5705,5706,5707,5708,5709,5710,5713,5719,6233,7415,9861,10213	PSMA1,PSMA2,PSMA3,PSMA4,PSMA5,PSMA6,PSMA7,PSMB2,PSMB3,PSMB4,PSMB5,PSMB6,PSMC3,PSMC5,PSMC6,PSMD1,PSMD2,PSMD3,PSMD4,PSMD7,PSMD13,RPS27A,VCP,PSMD6,PSMD14
6_Member	Reactome Gene Sets	R-HSA-5676590	NIK-->noncanonical NF-kB signaling	-25.3924	-23.1578	25/59	5682,5683,5684,5685,5686,5687,5688,5690,5691,5692,5693,5694,5702,5705,5706,5707,5708,5709,5710,5713,5719,6233,9040,9861,10213	PSMA1,PSMA2,PSMA3,PSMA4,PSMA5,PSMA6,PSMA7,PSMB2,PSMB3,PSMB4,PSMB5,PSMB6,PSMC3,PSMC5,PSMC6,PSMD1,PSMD2,PSMD3,PSMD4,PSMD7,PSMD13,RPS27A,UBE2M,PSMD6,PSMD14
6_Member	Reactome Gene Sets	R-HSA-1234176	Oxygen-dependent proline hydroxylation of Hypoxia-inducible Factor Alpha	-25.3807	-23.1493	26/66	5682,5683,5684,5685,5686,5687,5688,5690,5691,5692,5693,5694,5702,5705,5706,5707,5708,5709,5710,5713,5719,6233,6923,7428,9861,10213	PSMA1,PSMA2,PSMA3,PSMA4,PSMA5,PSMA6,PSMA7,PSMB2,PSMB3,PSMB4,PSMB5,PSMB6,PSMC3,PSMC5,PSMC6,PSMD1,PSMD2,PSMD3,PSMD4,PSMD7,PSMD13,RPS27A,ELOB,VHL,PSMD6,PSMD14
6_Member	Reactome Gene Sets	R-HSA-169911	Regulation of Apoptosis	-25.2659	-23.0377	24/53	5682,5683,5684,5685,5686,5687,5688,5690,5691,5692,5693,5694,5702,5705,5706,5707,5708,5709,5710,5713,5719,6233,9861,10213	PSMA1,PSMA2,PSMA3,PSMA4,PSMA5,PSMA6,PSMA7,PSMB2,PSMB3,PSMB4,PSMB5,PSMB6,PSMC3,PSMC5,PSMC6,PSMD1,PSMD2,PSMD3,PSMD4,PSMD7,PSMD13,RPS27A,PSMD6,PSMD14
6_Member	Reactome Gene Sets	R-HSA-187577	SCF(Skp2)-mediated degradation of p27/p21	-25.1673	-22.9454	25/60	890,5682,5683,5684,5685,5686,5687,5688,5690,5691,5692,5693,5694,5702,5705,5706,5707,5708,5709,5710,5713,5719,6233,9861,10213	CCNA2,PSMA1,PSMA2,PSMA3,PSMA4,PSMA5,PSMA6,PSMA7,PSMB2,PSMB3,PSMB4,PSMB5,PSMB6,PSMC3,PSMC5,PSMC6,PSMD1,PSMD2,PSMD3,PSMD4,PSMD7,PSMD13,RPS27A,PSMD6,PSMD14
6_Member	Reactome Gene Sets	R-HSA-5607761	Dectin-1 mediated noncanonical NF-kB signaling	-25.1673	-22.9454	25/60	5682,5683,5684,5685,5686,5687,5688,5690,5691,5692,5693,5694,5702,5705,5706,5707,5708,5709,5710,5713,5719,6233,9040,9861,10213	PSMA1,PSMA2,PSMA3,PSMA4,PSMA5,PSMA6,PSMA7,PSMB2,PSMB3,PSMB4,PSMB5,PSMB6,PSMC3,PSMC5,PSMC6,PSMD1,PSMD2,PSMD3,PSMD4,PSMD7,PSMD13,RPS27A,UBE2M,PSMD6,PSMD14
6_Member	Reactome Gene Sets	R-HSA-69202	Cyclin E associated events during G1/S transition	-25.0713	-22.8526	28/83	890,1022,4609,5682,5683,5684,5685,5686,5687,5688,5690,5691,5692,5693,5694,5702,5705,5706,5707,5708,5709,5710,5713,5719,6233,7465,9861,10213	CCNA2,CDK7,MYC,PSMA1,PSMA2,PSMA3,PSMA4,PSMA5,PSMA6,PSMA7,PSMB2,PSMB3,PSMB4,PSMB5,PSMB6,PSMC3,PSMC5,PSMC6,PSMD1,PSMD2,PSMD3,PSMD4,PSMD7,PSMD13,RPS27A,WEE1,PSMD6,PSMD14
6_Member	Reactome Gene Sets	R-HSA-8854050	FBXL7 down-regulates AURKA during mitotic entry and in early mitosis	-25.0196	-22.8102	24/54	5682,5683,5684,5685,5686,5687,5688,5690,5691,5692,5693,5694,5702,5705,5706,5707,5708,5709,5710,5713,5719,6233,9861,10213	PSMA1,PSMA2,PSMA3,PSMA4,PSMA5,PSMA6,PSMA7,PSMB2,PSMB3,PSMB4,PSMB5,PSMB6,PSMC3,PSMC5,PSMC6,PSMD1,PSMD2,PSMD3,PSMD4,PSMD7,PSMD13,RPS27A,PSMD6,PSMD14
6_Member	Reactome Gene Sets	R-HSA-9604323	Negative regulation of NOTCH4 signaling	-25.0196	-22.8102	24/54	5682,5683,5684,5685,5686,5687,5688,5690,5691,5692,5693,5694,5702,5705,5706,5707,5708,5709,5710,5713,5719,6233,9861,10213	PSMA1,PSMA2,PSMA3,PSMA4,PSMA5,PSMA6,PSMA7,PSMB2,PSMB3,PSMB4,PSMB5,PSMB6,PSMC3,PSMC5,PSMC6,PSMD1,PSMD2,PSMD3,PSMD4,PSMD7,PSMD13,RPS27A,PSMD6,PSMD14
6_Member	Reactome Gene Sets	R-HSA-69615	G1/S DNA Damage Checkpoints	-24.9761	-22.7697	26/68	890,1111,5682,5683,5684,5685,5686,5687,5688,5690,5691,5692,5693,5694,5702,5705,5706,5707,5708,5709,5710,5713,5719,6233,9861,10213	CCNA2,CHEK1,PSMA1,PSMA2,PSMA3,PSMA4,PSMA5,PSMA6,PSMA7,PSMB2,PSMB3,PSMB4,PSMB5,PSMB6,PSMC3,PSMC5,PSMC6,PSMD1,PSMD2,PSMD3,PSMD4,PSMD7,PSMD13,RPS27A,PSMD6,PSMD14
6_Member	Reactome Gene Sets	R-HSA-5678895	Defective CFTR causes cystic fibrosis	-24.9472	-22.7439	25/61	5682,5683,5684,5685,5686,5687,5688,5690,5691,5692,5693,5694,5702,5705,5706,5707,5708,5709,5710,5713,5719,6233,7415,9861,10213	PSMA1,PSMA2,PSMA3,PSMA4,PSMA5,PSMA6,PSMA7,PSMB2,PSMB3,PSMB4,PSMB5,PSMB6,PSMC3,PSMC5,PSMC6,PSMD1,PSMD2,PSMD3,PSMD4,PSMD7,PSMD13,RPS27A,VCP,PSMD6,PSMD14
6_Member	Reactome Gene Sets	R-HSA-4641257	Degradation of AXIN	-24.7796	-22.5822	24/55	5682,5683,5684,5685,5686,5687,5688,5690,5691,5692,5693,5694,5702,5705,5706,5707,5708,5709,5710,5713,5719,6233,9861,10213	PSMA1,PSMA2,PSMA3,PSMA4,PSMA5,PSMA6,PSMA7,PSMB2,PSMB3,PSMB4,PSMB5,PSMB6,PSMC3,PSMC5,PSMC6,PSMD1,PSMD2,PSMD3,PSMD4,PSMD7,PSMD13,RPS27A,PSMD6,PSMD14
6_Member	Reactome Gene Sets	R-HSA-8941858	Regulation of RUNX3 expression and activity	-24.7796	-22.5822	24/55	5682,5683,5684,5685,5686,5687,5688,5690,5691,5692,5693,5694,5702,5705,5706,5707,5708,5709,5710,5713,5719,6233,9861,10213	PSMA1,PSMA2,PSMA3,PSMA4,PSMA5,PSMA6,PSMA7,PSMB2,PSMB3,PSMB4,PSMB5,PSMB6,PSMC3,PSMC5,PSMC6,PSMD1,PSMD2,PSMD3,PSMD4,PSMD7,PSMD13,RPS27A,PSMD6,PSMD14
6_Member	Reactome Gene Sets	R-HSA-69656	Cyclin A:Cdk2-associated events at S phase entry	-24.7396	-22.5452	28/85	890,1022,4609,5682,5683,5684,5685,5686,5687,5688,5690,5691,5692,5693,5694,5702,5705,5706,5707,5708,5709,5710,5713,5719,6233,7465,9861,10213	CCNA2,CDK7,MYC,PSMA1,PSMA2,PSMA3,PSMA4,PSMA5,PSMA6,PSMA7,PSMB2,PSMB3,PSMB4,PSMB5,PSMB6,PSMC3,PSMC5,PSMC6,PSMD1,PSMD2,PSMD3,PSMD4,PSMD7,PSMD13,RPS27A,WEE1,PSMD6,PSMD14
6_Member	Reactome Gene Sets	R-HSA-1236978	Cross-presentation of soluble exogenous antigens (endosomes)	-24.6942	-22.5027	23/49	5682,5683,5684,5685,5686,5687,5688,5690,5691,5692,5693,5694,5702,5705,5706,5707,5708,5709,5710,5713,5719,9861,10213	PSMA1,PSMA2,PSMA3,PSMA4,PSMA5,PSMA6,PSMA7,PSMB2,PSMB3,PSMB4,PSMB5,PSMB6,PSMC3,PSMC5,PSMC6,PSMD1,PSMD2,PSMD3,PSMD4,PSMD7,PSMD13,PSMD6,PSMD14
6_Member	Reactome Gene Sets	R-HSA-450408	AUF1 (hnRNP D0) binds and destabilizes mRNA	-24.5455	-22.3599	24/56	5682,5683,5684,5685,5686,5687,5688,5690,5691,5692,5693,5694,5702,5705,5706,5707,5708,5709,5710,5713,5719,6233,9861,10213	PSMA1,PSMA2,PSMA3,PSMA4,PSMA5,PSMA6,PSMA7,PSMB2,PSMB3,PSMB4,PSMB5,PSMB6,PSMC3,PSMC5,PSMC6,PSMD1,PSMD2,PSMD3,PSMD4,PSMD7,PSMD13,RPS27A,PSMD6,PSMD14
6_Member	Reactome Gene Sets	R-HSA-4641258	Degradation of DVL	-24.3171	-22.1401	24/57	5682,5683,5684,5685,5686,5687,5688,5690,5691,5692,5693,5694,5702,5705,5706,5707,5708,5709,5710,5713,5719,6233,9861,10213	PSMA1,PSMA2,PSMA3,PSMA4,PSMA5,PSMA6,PSMA7,PSMB2,PSMB3,PSMB4,PSMB5,PSMB6,PSMC3,PSMC5,PSMC6,PSMD1,PSMD2,PSMD3,PSMD4,PSMD7,PSMD13,RPS27A,PSMD6,PSMD14
6_Member	Reactome Gene Sets	R-HSA-69541	Stabilization of p53	-24.3171	-22.1401	24/57	5682,5683,5684,5685,5686,5687,5688,5690,5691,5692,5693,5694,5702,5705,5706,5707,5708,5709,5710,5713,5719,6233,9861,10213	PSMA1,PSMA2,PSMA3,PSMA4,PSMA5,PSMA6,PSMA7,PSMB2,PSMB3,PSMB4,PSMB5,PSMB6,PSMC3,PSMC5,PSMC6,PSMD1,PSMD2,PSMD3,PSMD4,PSMD7,PSMD13,RPS27A,PSMD6,PSMD14
6_Member	Reactome Gene Sets	R-HSA-450531	Regulation of mRNA stability by proteins that bind AU-rich elements	-24.2604	-22.0863	28/88	5682,5683,5684,5685,5686,5687,5688,5690,5691,5692,5693,5694,5702,5705,5706,5707,5708,5709,5710,5713,5719,6233,7514,9861,10213,11340,54512,118460	PSMA1,PSMA2,PSMA3,PSMA4,PSMA5,PSMA6,PSMA7,PSMB2,PSMB3,PSMB4,PSMB5,PSMB6,PSMC3,PSMC5,PSMC6,PSMD1,PSMD2,PSMD3,PSMD4,PSMD7,PSMD13,RPS27A,XPO1,PSMD6,PSMD14,EXOSC8,EXOSC4,EXOSC6
6_Member	Reactome Gene Sets	R-HSA-350562	Regulation of ornithine decarboxylase (ODC)	-24.1841	-22.0127	23/51	5682,5683,5684,5685,5686,5687,5688,5690,5691,5692,5693,5694,5702,5705,5706,5707,5708,5709,5710,5713,5719,9861,10213	PSMA1,PSMA2,PSMA3,PSMA4,PSMA5,PSMA6,PSMA7,PSMB2,PSMB3,PSMB4,PSMB5,PSMB6,PSMC3,PSMC5,PSMC6,PSMD1,PSMD2,PSMD3,PSMD4,PSMD7,PSMD13,PSMD6,PSMD14
6_Member	Reactome Gene Sets	R-HSA-5358346	Hedgehog ligand biogenesis	-24.1134	-21.9476	25/65	5682,5683,5684,5685,5686,5687,5688,5690,5691,5692,5693,5694,5702,5705,5706,5707,5708,5709,5710,5713,5719,6233,7415,9861,10213	PSMA1,PSMA2,PSMA3,PSMA4,PSMA5,PSMA6,PSMA7,PSMB2,PSMB3,PSMB4,PSMB5,PSMB6,PSMC3,PSMC5,PSMC6,PSMD1,PSMD2,PSMD3,PSMD4,PSMD7,PSMD13,RPS27A,VCP,PSMD6,PSMD14
6_Member	Reactome Gene Sets	R-HSA-9707587	Regulation of HMOX1 expression and activity	-24.1134	-21.9476	25/65	1460,5682,5683,5684,5685,5686,5687,5688,5690,5691,5692,5693,5694,5702,5705,5706,5707,5708,5709,5710,5713,5719,6233,9861,10213	CSNK2B,PSMA1,PSMA2,PSMA3,PSMA4,PSMA5,PSMA6,PSMA7,PSMB2,PSMB3,PSMB4,PSMB5,PSMB6,PSMC3,PSMC5,PSMC6,PSMD1,PSMD2,PSMD3,PSMD4,PSMD7,PSMD13,RPS27A,PSMD6,PSMD14
6_Member	Reactome Gene Sets	R-HSA-69563	p53-Dependent G1 DNA Damage Response	-23.9157	-21.7581	25/66	890,5682,5683,5684,5685,5686,5687,5688,5690,5691,5692,5693,5694,5702,5705,5706,5707,5708,5709,5710,5713,5719,6233,9861,10213	CCNA2,PSMA1,PSMA2,PSMA3,PSMA4,PSMA5,PSMA6,PSMA7,PSMB2,PSMB3,PSMB4,PSMB5,PSMB6,PSMC3,PSMC5,PSMC6,PSMD1,PSMD2,PSMD3,PSMD4,PSMD7,PSMD13,RPS27A,PSMD6,PSMD14
6_Member	Reactome Gene Sets	R-HSA-69580	p53-Dependent G1/S DNA damage checkpoint	-23.9157	-21.7581	25/66	890,5682,5683,5684,5685,5686,5687,5688,5690,5691,5692,5693,5694,5702,5705,5706,5707,5708,5709,5710,5713,5719,6233,9861,10213	CCNA2,PSMA1,PSMA2,PSMA3,PSMA4,PSMA5,PSMA6,PSMA7,PSMB2,PSMB3,PSMB4,PSMB5,PSMB6,PSMC3,PSMC5,PSMC6,PSMD1,PSMD2,PSMD3,PSMD4,PSMD7,PSMD13,RPS27A,PSMD6,PSMD14
6_Member	CORUM	CORUM:181	26S proteasome	-23.8432	-21.6883	17/22	5682,5683,5684,5685,5686,5687,5688,5690,5691,5692,5693,5694,5702,5705,5706,5710,5719	PSMA1,PSMA2,PSMA3,PSMA4,PSMA5,PSMA6,PSMA7,PSMB2,PSMB3,PSMB4,PSMB5,PSMB6,PSMC3,PSMC5,PSMC6,PSMD4,PSMD13
6_Member	Reactome Gene Sets	R-HSA-1234174	Cellular response to hypoxia	-23.6752	-21.523	26/75	5682,5683,5684,5685,5686,5687,5688,5690,5691,5692,5693,5694,5702,5705,5706,5707,5708,5709,5710,5713,5719,6233,6923,7428,9861,10213	PSMA1,PSMA2,PSMA3,PSMA4,PSMA5,PSMA6,PSMA7,PSMB2,PSMB3,PSMB4,PSMB5,PSMB6,PSMC3,PSMC5,PSMC6,PSMD1,PSMD2,PSMD3,PSMD4,PSMD7,PSMD13,RPS27A,ELOB,VHL,PSMD6,PSMD14
6_Member	Reactome Gene Sets	R-HSA-5610780	Degradation of GLI1 by the proteasome	-23.6635	-21.5193	24/60	5682,5683,5684,5685,5686,5687,5688,5690,5691,5692,5693,5694,5702,5705,5706,5707,5708,5709,5710,5713,5719,6233,9861,10213	PSMA1,PSMA2,PSMA3,PSMA4,PSMA5,PSMA6,PSMA7,PSMB2,PSMB3,PSMB4,PSMB5,PSMB6,PSMC3,PSMC5,PSMC6,PSMD1,PSMD2,PSMD3,PSMD4,PSMD7,PSMD13,RPS27A,PSMD6,PSMD14
6_Member	Reactome Gene Sets	R-HSA-5610783	Degradation of GLI2 by the proteasome	-23.6635	-21.5193	24/60	5682,5683,5684,5685,5686,5687,5688,5690,5691,5692,5693,5694,5702,5705,5706,5707,5708,5709,5710,5713,5719,6233,9861,10213	PSMA1,PSMA2,PSMA3,PSMA4,PSMA5,PSMA6,PSMA7,PSMB2,PSMB3,PSMB4,PSMB5,PSMB6,PSMC3,PSMC5,PSMC6,PSMD1,PSMD2,PSMD3,PSMD4,PSMD7,PSMD13,RPS27A,PSMD6,PSMD14
6_Member	Reactome Gene Sets	R-HSA-5610785	GLI3 is processed to GLI3R by the proteasome	-23.6635	-21.5193	24/60	5682,5683,5684,5685,5686,5687,5688,5690,5691,5692,5693,5694,5702,5705,5706,5707,5708,5709,5710,5713,5719,6233,9861,10213	PSMA1,PSMA2,PSMA3,PSMA4,PSMA5,PSMA6,PSMA7,PSMB2,PSMB3,PSMB4,PSMB5,PSMB6,PSMC3,PSMC5,PSMC6,PSMD1,PSMD2,PSMD3,PSMD4,PSMD7,PSMD13,RPS27A,PSMD6,PSMD14
6_Member	Reactome Gene Sets	R-HSA-5689603	UCH proteinases	-23.5288	-21.3872	29/102	86,3054,4738,5682,5683,5684,5685,5686,5687,5688,5690,5691,5692,5693,5694,5702,5705,5706,5707,5708,5709,5710,5713,5719,6233,8473,8607,9861,10213	ACTL6A,HCFC1,NEDD8,PSMA1,PSMA2,PSMA3,PSMA4,PSMA5,PSMA6,PSMA7,PSMB2,PSMB3,PSMB4,PSMB5,PSMB6,PSMC3,PSMC5,PSMC6,PSMD1,PSMD2,PSMD3,PSMD4,PSMD7,PSMD13,RPS27A,OGT,RUVBL1,PSMD6,PSMD14
6_Member	Reactome Gene Sets	R-HSA-8948751	Regulation of PTEN stability and activity	-23.3454	-21.209	25/69	1460,5682,5683,5684,5685,5686,5687,5688,5690,5691,5692,5693,5694,5702,5705,5706,5707,5708,5709,5710,5713,5719,6233,9861,10213	CSNK2B,PSMA1,PSMA2,PSMA3,PSMA4,PSMA5,PSMA6,PSMA7,PSMB2,PSMB3,PSMB4,PSMB5,PSMB6,PSMC3,PSMC5,PSMC6,PSMD1,PSMD2,PSMD3,PSMD4,PSMD7,PSMD13,RPS27A,PSMD6,PSMD14
6_Member	Reactome Gene Sets	R-HSA-8852276	The role of GTSE1 in G2/M progression after G2 checkpoint	-23.3324	-21.1986	26/77	983,5347,5682,5683,5684,5685,5686,5687,5688,5690,5691,5692,5693,5694,5702,5705,5706,5707,5708,5709,5710,5713,5719,6233,9861,10213	CDK1,PLK1,PSMA1,PSMA2,PSMA3,PSMA4,PSMA5,PSMA6,PSMA7,PSMB2,PSMB3,PSMB4,PSMB5,PSMB6,PSMC3,PSMC5,PSMC6,PSMD1,PSMD2,PSMD3,PSMD4,PSMD7,PSMD13,RPS27A,PSMD6,PSMD14
6_Member	Reactome Gene Sets	R-HSA-4608870	Asymmetric localization of PCP proteins	-22.8573	-20.7286	24/64	5682,5683,5684,5685,5686,5687,5688,5690,5691,5692,5693,5694,5702,5705,5706,5707,5708,5709,5710,5713,5719,6233,9861,10213	PSMA1,PSMA2,PSMA3,PSMA4,PSMA5,PSMA6,PSMA7,PSMB2,PSMB3,PSMB4,PSMB5,PSMB6,PSMC3,PSMC5,PSMC6,PSMD1,PSMD2,PSMD3,PSMD4,PSMD7,PSMD13,RPS27A,PSMD6,PSMD14
6_Member	WikiPathways	WP183	Proteasome degradation	-22.8573	-20.7286	24/64	5682,5683,5684,5685,5686,5687,5688,5690,5691,5692,5693,5694,5702,5705,5706,5707,5708,5709,5710,5713,5719,6184,7317,9861	PSMA1,PSMA2,PSMA3,PSMA4,PSMA5,PSMA6,PSMA7,PSMB2,PSMB3,PSMB4,PSMB5,PSMB6,PSMC3,PSMC5,PSMC6,PSMD1,PSMD2,PSMD3,PSMD4,PSMD7,PSMD13,RPN1,UBA1,PSMD6
6_Member	Reactome Gene Sets	R-HSA-5687128	MAPK6/MAPK4 signaling	-22.7865	-20.6603	27/89	983,4609,5682,5683,5684,5685,5686,5687,5688,5690,5691,5692,5693,5694,5702,5705,5706,5707,5708,5709,5710,5713,5719,6233,7514,9861,10213	CDK1,MYC,PSMA1,PSMA2,PSMA3,PSMA4,PSMA5,PSMA6,PSMA7,PSMB2,PSMB3,PSMB4,PSMB5,PSMB6,PSMC3,PSMC5,PSMC6,PSMD1,PSMD2,PSMD3,PSMD4,PSMD7,PSMD13,RPS27A,XPO1,PSMD6,PSMD14
6_Member	Reactome Gene Sets	R-HSA-351202	Metabolism of polyamines	-22.391	-20.2797	23/59	5682,5683,5684,5685,5686,5687,5688,5690,5691,5692,5693,5694,5702,5705,5706,5707,5708,5709,5710,5713,5719,9861,10213	PSMA1,PSMA2,PSMA3,PSMA4,PSMA5,PSMA6,PSMA7,PSMB2,PSMB3,PSMB4,PSMB5,PSMB6,PSMC3,PSMC5,PSMC6,PSMD1,PSMD2,PSMD3,PSMD4,PSMD7,PSMD13,PSMD6,PSMD14
6_Member	Reactome Gene Sets	R-HSA-1169091	Activation of NF-kappaB in B cells	-22.2952	-20.1912	24/67	5682,5683,5684,5685,5686,5687,5688,5690,5691,5692,5693,5694,5702,5705,5706,5707,5708,5709,5710,5713,5719,6233,9861,10213	PSMA1,PSMA2,PSMA3,PSMA4,PSMA5,PSMA6,PSMA7,PSMB2,PSMB3,PSMB4,PSMB5,PSMB6,PSMC3,PSMC5,PSMC6,PSMD1,PSMD2,PSMD3,PSMD4,PSMD7,PSMD13,RPS27A,PSMD6,PSMD14
6_Member	Reactome Gene Sets	R-HSA-5658442	Regulation of RAS by GAPs	-22.1151	-20.0135	24/68	5682,5683,5684,5685,5686,5687,5688,5690,5691,5692,5693,5694,5702,5705,5706,5707,5708,5709,5710,5713,5719,6233,9861,10213	PSMA1,PSMA2,PSMA3,PSMA4,PSMA5,PSMA6,PSMA7,PSMB2,PSMB3,PSMB4,PSMB5,PSMB6,PSMC3,PSMC5,PSMC6,PSMD1,PSMD2,PSMD3,PSMD4,PSMD7,PSMD13,RPS27A,PSMD6,PSMD14
6_Member	Reactome Gene Sets	R-HSA-5619084	ABC transporter disorders	-21.8118	-19.7173	25/78	5682,5683,5684,5685,5686,5687,5688,5690,5691,5692,5693,5694,5702,5705,5706,5707,5708,5709,5710,5713,5719,6233,7415,9861,10213	PSMA1,PSMA2,PSMA3,PSMA4,PSMA5,PSMA6,PSMA7,PSMB2,PSMB3,PSMB4,PSMB5,PSMB6,PSMC3,PSMC5,PSMC6,PSMD1,PSMD2,PSMD3,PSMD4,PSMD7,PSMD13,RPS27A,VCP,PSMD6,PSMD14
6_Member	Reactome Gene Sets	R-HSA-8939902	Regulation of RUNX2 expression and activity	-21.2637	-19.1738	24/73	5682,5683,5684,5685,5686,5687,5688,5690,5691,5692,5693,5694,5702,5705,5706,5707,5708,5709,5710,5713,5719,6233,9861,10213	PSMA1,PSMA2,PSMA3,PSMA4,PSMA5,PSMA6,PSMA7,PSMB2,PSMB3,PSMB4,PSMB5,PSMB6,PSMC3,PSMC5,PSMC6,PSMD1,PSMD2,PSMD3,PSMD4,PSMD7,PSMD13,RPS27A,PSMD6,PSMD14
6_Member	Reactome Gene Sets	R-HSA-9013694	Signaling by NOTCH4	-21.2016	-19.114	25/82	5682,5683,5684,5685,5686,5687,5688,5690,5691,5692,5693,5694,5702,5705,5706,5707,5708,5709,5710,5713,5719,6233,9861,10213,22938	PSMA1,PSMA2,PSMA3,PSMA4,PSMA5,PSMA6,PSMA7,PSMB2,PSMB3,PSMB4,PSMB5,PSMB6,PSMC3,PSMC5,PSMC6,PSMD1,PSMD2,PSMD3,PSMD4,PSMD7,PSMD13,RPS27A,PSMD6,PSMD14,SNW1
6_Member	Reactome Gene Sets	R-HSA-382556	ABC-family proteins mediated transport	-20.9117	-18.8288	27/103	1965,1968,5682,5683,5684,5685,5686,5687,5688,5690,5691,5692,5693,5694,5702,5705,5706,5707,5708,5709,5710,5713,5719,6233,7415,9861,10213	EIF2S1,EIF2S3,PSMA1,PSMA2,PSMA3,PSMA4,PSMA5,PSMA6,PSMA7,PSMB2,PSMB3,PSMB4,PSMB5,PSMB6,PSMC3,PSMC5,PSMC6,PSMD1,PSMD2,PSMD3,PSMD4,PSMD7,PSMD13,RPS27A,VCP,PSMD6,PSMD14
6_Member	Reactome Gene Sets	R-HSA-8878159	Transcriptional regulation by RUNX3	-20.5564	-18.4803	26/96	4609,5682,5683,5684,5685,5686,5687,5688,5690,5691,5692,5693,5694,5702,5705,5706,5707,5708,5709,5710,5713,5719,6233,9861,10213,22938	MYC,PSMA1,PSMA2,PSMA3,PSMA4,PSMA5,PSMA6,PSMA7,PSMB2,PSMB3,PSMB4,PSMB5,PSMB6,PSMC3,PSMC5,PSMC6,PSMD1,PSMD2,PSMD3,PSMD4,PSMD7,PSMD13,RPS27A,PSMD6,PSMD14,SNW1
6_Member	Reactome Gene Sets	R-HSA-8951664	Neddylation	-20.2208	-18.1491	37/234	332,1642,4738,5682,5683,5684,5685,5686,5687,5688,5690,5691,5692,5693,5694,5702,5705,5706,5707,5708,5709,5710,5713,5719,5929,6233,6923,7428,9040,9861,10213,10980,10987,11091,51138,51514,122769	BIRC5,DDB1,NEDD8,PSMA1,PSMA2,PSMA3,PSMA4,PSMA5,PSMA6,PSMA7,PSMB2,PSMB3,PSMB4,PSMB5,PSMB6,PSMC3,PSMC5,PSMC6,PSMD1,PSMD2,PSMD3,PSMD4,PSMD7,PSMD13,RBBP5,RPS27A,ELOB,VHL,UBE2M,PSMD6,PSMD14,COPS6,COPS5,WDR5,COPS4,DTL,LRR1
6_Member	Reactome Gene Sets	R-HSA-1236974	ER-Phagosome pathway	-20.0871	-18.0199	25/90	5682,5683,5684,5685,5686,5687,5688,5690,5691,5692,5693,5694,5702,5705,5706,5707,5708,5709,5710,5713,5719,6233,9861,10213,29927	PSMA1,PSMA2,PSMA3,PSMA4,PSMA5,PSMA6,PSMA7,PSMB2,PSMB3,PSMB4,PSMB5,PSMB6,PSMC3,PSMC5,PSMC6,PSMD1,PSMD2,PSMD3,PSMD4,PSMD7,PSMD13,RPS27A,PSMD6,PSMD14,SEC61A1
6_Member	Reactome Gene Sets	R-HSA-2871837	FCERI mediated NF-kB activation	-19.9049	-17.8399	24/82	5682,5683,5684,5685,5686,5687,5688,5690,5691,5692,5693,5694,5702,5705,5706,5707,5708,5709,5710,5713,5719,6233,9861,10213	PSMA1,PSMA2,PSMA3,PSMA4,PSMA5,PSMA6,PSMA7,PSMB2,PSMB3,PSMB4,PSMB5,PSMB6,PSMC3,PSMC5,PSMC6,PSMD1,PSMD2,PSMD3,PSMD4,PSMD7,PSMD13,RPS27A,PSMD6,PSMD14
6_Member	Reactome Gene Sets	R-HSA-4086400	PCP/CE pathway	-19.8279	-17.765	25/92	1213,5682,5683,5684,5685,5686,5687,5688,5690,5691,5692,5693,5694,5702,5705,5706,5707,5708,5709,5710,5713,5719,6233,9861,10213	CLTC,PSMA1,PSMA2,PSMA3,PSMA4,PSMA5,PSMA6,PSMA7,PSMB2,PSMB3,PSMB4,PSMB5,PSMB6,PSMC3,PSMC5,PSMC6,PSMD1,PSMD2,PSMD3,PSMD4,PSMD7,PSMD13,RPS27A,PSMD6,PSMD14
6_Member	Reactome Gene Sets	R-HSA-1168372	Downstream signaling events of B Cell Receptor (BCR)	-19.7657	-17.7093	24/83	5682,5683,5684,5685,5686,5687,5688,5690,5691,5692,5693,5694,5702,5705,5706,5707,5708,5709,5710,5713,5719,6233,9861,10213	PSMA1,PSMA2,PSMA3,PSMA4,PSMA5,PSMA6,PSMA7,PSMB2,PSMB3,PSMB4,PSMB5,PSMB6,PSMC3,PSMC5,PSMC6,PSMD1,PSMD2,PSMD3,PSMD4,PSMD7,PSMD13,RPS27A,PSMD6,PSMD14
6_Member	Reactome Gene Sets	R-HSA-195253	Degradation of beta-catenin by the destruction complex	-19.7657	-17.7093	24/83	5682,5683,5684,5685,5686,5687,5688,5690,5691,5692,5693,5694,5702,5705,5706,5707,5708,5709,5710,5713,5719,6233,9861,10213	PSMA1,PSMA2,PSMA3,PSMA4,PSMA5,PSMA6,PSMA7,PSMB2,PSMB3,PSMB4,PSMB5,PSMB6,PSMC3,PSMC5,PSMC6,PSMD1,PSMD2,PSMD3,PSMD4,PSMD7,PSMD13,RPS27A,PSMD6,PSMD14
6_Member	Reactome Gene Sets	R-HSA-5632684	Hedgehog 'on' state	-19.4934	-17.4456	24/85	5682,5683,5684,5685,5686,5687,5688,5690,5691,5692,5693,5694,5702,5705,5706,5707,5708,5709,5710,5713,5719,6233,9861,10213	PSMA1,PSMA2,PSMA3,PSMA4,PSMA5,PSMA6,PSMA7,PSMB2,PSMB3,PSMB4,PSMB5,PSMB6,PSMC3,PSMC5,PSMC6,PSMD1,PSMD2,PSMD3,PSMD4,PSMD7,PSMD13,RPS27A,PSMD6,PSMD14
6_Member	Reactome Gene Sets	R-HSA-5619115	Disorders of transmembrane transporters	-19.4447	-17.399	32/176	5682,5683,5684,5685,5686,5687,5688,5690,5691,5692,5693,5694,5702,5705,5706,5707,5708,5709,5710,5713,5719,6233,6396,7415,8480,9688,9861,10213,23165,55746,79902,348995	PSMA1,PSMA2,PSMA3,PSMA4,PSMA5,PSMA6,PSMA7,PSMB2,PSMB3,PSMB4,PSMB5,PSMB6,PSMC3,PSMC5,PSMC6,PSMD1,PSMD2,PSMD3,PSMD4,PSMD7,PSMD13,RPS27A,SEC13,VCP,RAE1,NUP93,PSMD6,PSMD14,NUP205,NUP133,NUP85,NUP43
6_Member	Reactome Gene Sets	R-HSA-5607764	CLEC7A (Dectin-1) signaling	-18.7427	-16.7052	25/101	5682,5683,5684,5685,5686,5687,5688,5690,5691,5692,5693,5694,5702,5705,5706,5707,5708,5709,5710,5713,5719,6233,9040,9861,10213	PSMA1,PSMA2,PSMA3,PSMA4,PSMA5,PSMA6,PSMA7,PSMB2,PSMB3,PSMB4,PSMB5,PSMB6,PSMC3,PSMC5,PSMC6,PSMD1,PSMD2,PSMD3,PSMD4,PSMD7,PSMD13,RPS27A,UBE2M,PSMD6,PSMD14
6_Member	Reactome Gene Sets	R-HSA-5668541	TNFR2 non-canonical NF-kB pathway	-18.6295	-16.5942	25/102	5682,5683,5684,5685,5686,5687,5688,5690,5691,5692,5693,5694,5702,5705,5706,5707,5708,5709,5710,5713,5719,6233,9040,9861,10213	PSMA1,PSMA2,PSMA3,PSMA4,PSMA5,PSMA6,PSMA7,PSMB2,PSMB3,PSMB4,PSMB5,PSMB6,PSMC3,PSMC5,PSMC6,PSMD1,PSMD2,PSMD3,PSMD4,PSMD7,PSMD13,RPS27A,UBE2M,PSMD6,PSMD14
6_Member	Reactome Gene Sets	R-HSA-1236975	Antigen processing-Cross presentation	-18.2982	-16.275	25/105	5682,5683,5684,5685,5686,5687,5688,5690,5691,5692,5693,5694,5702,5705,5706,5707,5708,5709,5710,5713,5719,6233,9861,10213,29927	PSMA1,PSMA2,PSMA3,PSMA4,PSMA5,PSMA6,PSMA7,PSMB2,PSMB3,PSMB4,PSMB5,PSMB6,PSMC3,PSMC5,PSMC6,PSMD1,PSMD2,PSMD3,PSMD4,PSMD7,PSMD13,RPS27A,PSMD6,PSMD14,SEC61A1
6_Member	CORUM	CORUM:191	20S proteasome	-17.9571	-15.9476	12/14	5682,5683,5684,5685,5686,5687,5688,5690,5691,5692,5693,5694	PSMA1,PSMA2,PSMA3,PSMA4,PSMA5,PSMA6,PSMA7,PSMB2,PSMB3,PSMB4,PSMB5,PSMB6
6_Member	Reactome Gene Sets	R-HSA-202424	Downstream TCR signaling	-17.8997	-15.894	24/98	5682,5683,5684,5685,5686,5687,5688,5690,5691,5692,5693,5694,5702,5705,5706,5707,5708,5709,5710,5713,5719,6233,9861,10213	PSMA1,PSMA2,PSMA3,PSMA4,PSMA5,PSMA6,PSMA7,PSMB2,PSMB3,PSMB4,PSMB5,PSMB6,PSMC3,PSMC5,PSMC6,PSMD1,PSMD2,PSMD3,PSMD4,PSMD7,PSMD13,RPS27A,PSMD6,PSMD14
6_Member	Reactome Gene Sets	R-HSA-983705	Signaling by the B Cell Receptor (BCR)	-17.5687	-15.5725	25/112	2885,5682,5683,5684,5685,5686,5687,5688,5690,5691,5692,5693,5694,5702,5705,5706,5707,5708,5709,5710,5713,5719,6233,9861,10213	GRB2,PSMA1,PSMA2,PSMA3,PSMA4,PSMA5,PSMA6,PSMA7,PSMB2,PSMB3,PSMB4,PSMB5,PSMB6,PSMC3,PSMC5,PSMC6,PSMD1,PSMD2,PSMD3,PSMD4,PSMD7,PSMD13,RPS27A,PSMD6,PSMD14
6_Member	Reactome Gene Sets	R-HSA-9020702	Interleukin-1 signaling	-17.3553	-15.3609	24/103	5682,5683,5684,5685,5686,5687,5688,5690,5691,5692,5693,5694,5702,5705,5706,5707,5708,5709,5710,5713,5719,6233,9861,10213	PSMA1,PSMA2,PSMA3,PSMA4,PSMA5,PSMA6,PSMA7,PSMB2,PSMB3,PSMB4,PSMB5,PSMB6,PSMC3,PSMC5,PSMC6,PSMD1,PSMD2,PSMD3,PSMD4,PSMD7,PSMD13,RPS27A,PSMD6,PSMD14
6_Member	CORUM	CORUM:194	PA28gamma-20S proteasome	-17.267	-15.2745	12/15	5682,5683,5684,5685,5686,5687,5688,5690,5691,5692,5693,5694	PSMA1,PSMA2,PSMA3,PSMA4,PSMA5,PSMA6,PSMA7,PSMB2,PSMB3,PSMB4,PSMB5,PSMB6
6_Member	Reactome Gene Sets	R-HSA-6807070	PTEN Regulation	-17.1839	-15.1951	27/140	1108,1460,2475,5682,5683,5684,5685,5686,5687,5688,5690,5691,5692,5693,5694,5702,5705,5706,5707,5708,5709,5710,5713,5719,6233,9861,10213	CHD4,CSNK2B,MTOR,PSMA1,PSMA2,PSMA3,PSMA4,PSMA5,PSMA6,PSMA7,PSMB2,PSMB3,PSMB4,PSMB5,PSMB6,PSMC3,PSMC5,PSMC6,PSMD1,PSMD2,PSMD3,PSMD4,PSMD7,PSMD13,RPS27A,PSMD6,PSMD14
6_Member	Reactome Gene Sets	R-HSA-8939236	RUNX1 regulates transcription of genes involved in differentiation of HSCs	-16.982	-14.9968	26/130	1022,5682,5683,5684,5685,5686,5687,5688,5690,5691,5692,5693,5694,5702,5705,5706,5707,5708,5709,5710,5713,5719,6233,8970,9861,10213	CDK7,PSMA1,PSMA2,PSMA3,PSMA4,PSMA5,PSMA6,PSMA7,PSMB2,PSMB3,PSMB4,PSMB5,PSMB6,PSMC3,PSMC5,PSMC6,PSMD1,PSMD2,PSMD3,PSMD4,PSMD7,PSMD13,RPS27A,H2BC11,PSMD6,PSMD14
6_Member	Reactome Gene Sets	R-HSA-8878166	Transcriptional regulation by RUNX2	-16.7094	-14.7261	25/121	983,5682,5683,5684,5685,5686,5687,5688,5690,5691,5692,5693,5694,5702,5705,5706,5707,5708,5709,5710,5713,5719,6233,9861,10213	CDK1,PSMA1,PSMA2,PSMA3,PSMA4,PSMA5,PSMA6,PSMA7,PSMB2,PSMB3,PSMB4,PSMB5,PSMB6,PSMC3,PSMC5,PSMC6,PSMD1,PSMD2,PSMD3,PSMD4,PSMD7,PSMD13,RPS27A,PSMD6,PSMD14
6_Member	CORUM	CORUM:192	PA28-20S proteasome	-16.6737	-14.6922	12/16	5682,5683,5684,5685,5686,5687,5688,5690,5691,5692,5693,5694	PSMA1,PSMA2,PSMA3,PSMA4,PSMA5,PSMA6,PSMA7,PSMB2,PSMB3,PSMB4,PSMB5,PSMB6
6_Member	Reactome Gene Sets	R-HSA-5688426	Deubiquitination	-16.6159	-14.6398	37/298	86,890,983,991,3054,4609,4738,5682,5683,5684,5685,5686,5687,5688,5690,5691,5692,5693,5694,5702,5705,5706,5707,5708,5709,5710,5713,5719,6233,7415,8078,8295,8473,8607,8970,9861,10213	ACTL6A,CCNA2,CDK1,CDC20,HCFC1,MYC,NEDD8,PSMA1,PSMA2,PSMA3,PSMA4,PSMA5,PSMA6,PSMA7,PSMB2,PSMB3,PSMB4,PSMB5,PSMB6,PSMC3,PSMC5,PSMC6,PSMD1,PSMD2,PSMD3,PSMD4,PSMD7,PSMD13,RPS27A,VCP,USP5,TRRAP,OGT,RUVBL1,H2BC11,PSMD6,PSMD14
6_Member	Reactome Gene Sets	R-HSA-9707564	Cytoprotection by HMOX1	-16.4403	-14.4731	25/124	1460,5682,5683,5684,5685,5686,5687,5688,5690,5691,5692,5693,5694,5702,5705,5706,5707,5708,5709,5710,5713,5719,6233,9861,10213	CSNK2B,PSMA1,PSMA2,PSMA3,PSMA4,PSMA5,PSMA6,PSMA7,PSMB2,PSMB3,PSMB4,PSMB5,PSMB6,PSMC3,PSMC5,PSMC6,PSMD1,PSMD2,PSMD3,PSMD4,PSMD7,PSMD13,RPS27A,PSMD6,PSMD14
6_Member	Reactome Gene Sets	R-HSA-5610787	Hedgehog 'off' state	-16.3584	-14.3998	24/113	5682,5683,5684,5685,5686,5687,5688,5690,5691,5692,5693,5694,5702,5705,5706,5707,5708,5709,5710,5713,5719,6233,9861,10213	PSMA1,PSMA2,PSMA3,PSMA4,PSMA5,PSMA6,PSMA7,PSMB2,PSMB3,PSMB4,PSMB5,PSMB6,PSMC3,PSMC5,PSMC6,PSMD1,PSMD2,PSMD3,PSMD4,PSMD7,PSMD13,RPS27A,PSMD6,PSMD14
6_Member	Reactome Gene Sets	R-HSA-5663202	Diseases of signal transduction by growth factor receptors and second messengers	-16.315	-14.3598	44/433	833,1213,1937,2475,2885,4609,4686,5245,5431,5432,5433,5434,5436,5438,5440,5441,5682,5683,5684,5685,5686,5687,5688,5690,5691,5692,5693,5694,5702,5705,5706,5707,5708,5709,5710,5713,5719,6194,6233,7415,9861,10213,22916,22938	CARS1,CLTC,EEF1G,MTOR,GRB2,MYC,NCBP1,PHB,POLR2B,POLR2C,POLR2D,POLR2E,POLR2G,POLR2I,POLR2K,POLR2L,PSMA1,PSMA2,PSMA3,PSMA4,PSMA5,PSMA6,PSMA7,PSMB2,PSMB3,PSMB4,PSMB5,PSMB6,PSMC3,PSMC5,PSMC6,PSMD1,PSMD2,PSMD3,PSMD4,PSMD7,PSMD13,RPS6,RPS27A,VCP,PSMD6,PSMD14,NCBP2,SNW1
6_Member	Reactome Gene Sets	R-HSA-202403	TCR signaling	-15.7231	-13.783	24/120	5682,5683,5684,5685,5686,5687,5688,5690,5691,5692,5693,5694,5702,5705,5706,5707,5708,5709,5710,5713,5719,6233,9861,10213	PSMA1,PSMA2,PSMA3,PSMA4,PSMA5,PSMA6,PSMA7,PSMB2,PSMB3,PSMB4,PSMB5,PSMB6,PSMC3,PSMC5,PSMC6,PSMD1,PSMD2,PSMD3,PSMD4,PSMD7,PSMD13,RPS27A,PSMD6,PSMD14
6_Member	Reactome Gene Sets	R-HSA-9711123	Cellular response to chemical stress	-15.6431	-13.7046	27/160	1460,5682,5683,5684,5685,5686,5687,5688,5690,5691,5692,5693,5694,5702,5705,5706,5707,5708,5709,5710,5713,5719,6233,6647,7295,9861,10213	CSNK2B,PSMA1,PSMA2,PSMA3,PSMA4,PSMA5,PSMA6,PSMA7,PSMB2,PSMB3,PSMB4,PSMB5,PSMB6,PSMC3,PSMC5,PSMC6,PSMD1,PSMD2,PSMD3,PSMD4,PSMD7,PSMD13,RPS27A,SOD1,TXN,PSMD6,PSMD14
6_Member	Reactome Gene Sets	R-HSA-2454202	Fc epsilon receptor (FCERI) signaling	-15.598	-13.6612	25/134	2885,5682,5683,5684,5685,5686,5687,5688,5690,5691,5692,5693,5694,5702,5705,5706,5707,5708,5709,5710,5713,5719,6233,9861,10213	GRB2,PSMA1,PSMA2,PSMA3,PSMA4,PSMA5,PSMA6,PSMA7,PSMB2,PSMB3,PSMB4,PSMB5,PSMB6,PSMC3,PSMC5,PSMC6,PSMD1,PSMD2,PSMD3,PSMD4,PSMD7,PSMD13,RPS27A,PSMD6,PSMD14
6_Member	Reactome Gene Sets	R-HSA-5689880	Ub-specific processing proteases	-15.5689	-13.6337	31/220	890,991,4609,5682,5683,5684,5685,5686,5687,5688,5690,5691,5692,5693,5694,5702,5705,5706,5707,5708,5709,5710,5713,5719,6233,8078,8295,8607,8970,9861,10213	CCNA2,CDC20,MYC,PSMA1,PSMA2,PSMA3,PSMA4,PSMA5,PSMA6,PSMA7,PSMB2,PSMB3,PSMB4,PSMB5,PSMB6,PSMC3,PSMC5,PSMC6,PSMD1,PSMD2,PSMD3,PSMD4,PSMD7,PSMD13,RPS27A,USP5,TRRAP,RUVBL1,H2BC11,PSMD6,PSMD14
6_Member	Reactome Gene Sets	R-HSA-983168	Antigen processing: Ubiquitination & Proteasome degradation	-15.2936	-13.3664	36/309	991,996,5682,5683,5684,5685,5686,5687,5688,5690,5691,5692,5693,5694,5702,5705,5706,5707,5708,5709,5710,5713,5719,6233,6923,7317,7428,8697,8881,9040,9861,10213,29882,29945,51529,122769	CDC20,CDC27,PSMA1,PSMA2,PSMA3,PSMA4,PSMA5,PSMA6,PSMA7,PSMB2,PSMB3,PSMB4,PSMB5,PSMB6,PSMC3,PSMC5,PSMC6,PSMD1,PSMD2,PSMD3,PSMD4,PSMD7,PSMD13,RPS27A,ELOB,UBA1,VHL,CDC23,CDC16,UBE2M,PSMD6,PSMD14,ANAPC2,ANAPC4,ANAPC11,LRR1
6_Member	Reactome Gene Sets	R-HSA-446652	Interleukin-1 family signaling	-15.0532	-13.1324	25/141	5682,5683,5684,5685,5686,5687,5688,5690,5691,5692,5693,5694,5702,5705,5706,5707,5708,5709,5710,5713,5719,6233,9861,10213,25930	PSMA1,PSMA2,PSMA3,PSMA4,PSMA5,PSMA6,PSMA7,PSMB2,PSMB3,PSMB4,PSMB5,PSMB6,PSMC3,PSMC5,PSMC6,PSMD1,PSMD2,PSMD3,PSMD4,PSMD7,PSMD13,RPS27A,PSMD6,PSMD14,PTPN23
6_Member	Reactome Gene Sets	R-HSA-5621481	C-type lectin receptors (CLRs)	-14.978	-13.0588	25/142	5682,5683,5684,5685,5686,5687,5688,5690,5691,5692,5693,5694,5702,5705,5706,5707,5708,5709,5710,5713,5719,6233,9040,9861,10213	PSMA1,PSMA2,PSMA3,PSMA4,PSMA5,PSMA6,PSMA7,PSMB2,PSMB3,PSMB4,PSMB5,PSMB6,PSMC3,PSMC5,PSMC6,PSMD1,PSMD2,PSMD3,PSMD4,PSMD7,PSMD13,RPS27A,UBE2M,PSMD6,PSMD14
6_Member	Reactome Gene Sets	R-HSA-201681	TCF dependent signaling in response to WNT	-14.8564	-12.9387	31/233	1460,4609,5682,5683,5684,5685,5686,5687,5688,5690,5691,5692,5693,5694,5702,5705,5706,5707,5708,5709,5710,5713,5719,5929,6233,7514,8295,8607,8970,9861,10213	CSNK2B,MYC,PSMA1,PSMA2,PSMA3,PSMA4,PSMA5,PSMA6,PSMA7,PSMB2,PSMB3,PSMB4,PSMB5,PSMB6,PSMC3,PSMC5,PSMC6,PSMD1,PSMD2,PSMD3,PSMD4,PSMD7,PSMD13,RBBP5,RPS27A,XPO1,TRRAP,RUVBL1,H2BC11,PSMD6,PSMD14
6_Member	Reactome Gene Sets	R-HSA-983169	Class I MHC mediated antigen processing & presentation	-14.7735	-12.862	39/377	991,996,3309,5682,5683,5684,5685,5686,5687,5688,5690,5691,5692,5693,5694,5702,5705,5706,5707,5708,5709,5710,5713,5719,6233,6396,6923,7317,7428,8697,8881,9040,9861,10213,29882,29927,29945,51529,122769	CDC20,CDC27,HSPA5,PSMA1,PSMA2,PSMA3,PSMA4,PSMA5,PSMA6,PSMA7,PSMB2,PSMB3,PSMB4,PSMB5,PSMB6,PSMC3,PSMC5,PSMC6,PSMD1,PSMD2,PSMD3,PSMD4,PSMD7,PSMD13,RPS27A,SEC13,ELOB,UBA1,VHL,CDC23,CDC16,UBE2M,PSMD6,PSMD14,ANAPC2,SEC61A1,ANAPC4,ANAPC11,LRR1
6_Member	Reactome Gene Sets	R-HSA-3858494	Beta-catenin independent WNT signaling	-14.6839	-12.774	25/146	1213,5682,5683,5684,5685,5686,5687,5688,5690,5691,5692,5693,5694,5702,5705,5706,5707,5708,5709,5710,5713,5719,6233,9861,10213	CLTC,PSMA1,PSMA2,PSMA3,PSMA4,PSMA5,PSMA6,PSMA7,PSMB2,PSMB3,PSMB4,PSMB5,PSMB6,PSMC3,PSMC5,PSMC6,PSMD1,PSMD2,PSMD3,PSMD4,PSMD7,PSMD13,RPS27A,PSMD6,PSMD14
6_Member	Reactome Gene Sets	R-HSA-8878171	Transcriptional regulation by RUNX1	-14.5441	-12.6373	31/239	86,1022,1460,3276,5682,5683,5684,5685,5686,5687,5688,5690,5691,5692,5693,5694,5702,5705,5706,5707,5708,5709,5710,5713,5719,5929,6233,8970,9861,10213,11091	ACTL6A,CDK7,CSNK2B,PRMT1,PSMA1,PSMA2,PSMA3,PSMA4,PSMA5,PSMA6,PSMA7,PSMB2,PSMB3,PSMB4,PSMB5,PSMB6,PSMC3,PSMC5,PSMC6,PSMD1,PSMD2,PSMD3,PSMD4,PSMD7,PSMD13,RBBP5,RPS27A,H2BC11,PSMD6,PSMD14,WDR5
6_Member	Reactome Gene Sets	R-HSA-5358351	Signaling by Hedgehog	-14.4698	-12.5675	25/149	5682,5683,5684,5685,5686,5687,5688,5690,5691,5692,5693,5694,5702,5705,5706,5707,5708,5709,5710,5713,5719,6233,7415,9861,10213	PSMA1,PSMA2,PSMA3,PSMA4,PSMA5,PSMA6,PSMA7,PSMB2,PSMB3,PSMB4,PSMB5,PSMB6,PSMC3,PSMC5,PSMC6,PSMD1,PSMD2,PSMD3,PSMD4,PSMD7,PSMD13,RPS27A,VCP,PSMD6,PSMD14
6_Member	Reactome Gene Sets	R-HSA-5357801	Programmed Cell Death	-13.5007	-11.6247	28/210	3837,5682,5683,5684,5685,5686,5687,5688,5690,5691,5692,5693,5694,5702,5705,5706,5707,5708,5709,5710,5713,5719,6233,8473,9861,10213,27243,79643	KPNB1,PSMA1,PSMA2,PSMA3,PSMA4,PSMA5,PSMA6,PSMA7,PSMB2,PSMB3,PSMB4,PSMB5,PSMB6,PSMC3,PSMC5,PSMC6,PSMD1,PSMD2,PSMD3,PSMD4,PSMD7,PSMD13,RPS27A,OGT,PSMD6,PSMD14,CHMP2A,CHMP6
6_Member	GO Biological Processes	GO:0051603	proteolysis involved in cellular protein catabolic process	-13.4165	-11.5433	54/751	991,996,1642,3309,4738,5094,5347,5682,5683,5684,5685,5686,5687,5688,5690,5691,5692,5693,5694,5702,5705,5706,5707,5708,5709,5710,5713,5719,6125,6135,6233,6923,7317,7415,7514,8078,8473,8697,8881,9349,9361,9861,10213,10399,25820,25930,27339,29882,29945,51514,51529,55666,57602,84313	CDC20,CDC27,DDB1,HSPA5,NEDD8,PCBP2,PLK1,PSMA1,PSMA2,PSMA3,PSMA4,PSMA5,PSMA6,PSMA7,PSMB2,PSMB3,PSMB4,PSMB5,PSMB6,PSMC3,PSMC5,PSMC6,PSMD1,PSMD2,PSMD3,PSMD4,PSMD7,PSMD13,RPL5,RPL11,RPS27A,ELOB,UBA1,VCP,XPO1,USP5,OGT,CDC23,CDC16,RPL23,LONP1,PSMD6,PSMD14,RACK1,ARIH1,PTPN23,PRPF19,ANAPC2,ANAPC4,DTL,ANAPC11,NPLOC4,USP36,VPS25
6_Member	GO Biological Processes	GO:0043632	modification-dependent macromolecule catabolic process	-13.3881	-11.5164	50/657	991,996,1642,3309,4738,5094,5347,5682,5683,5684,5685,5686,5687,5688,5691,5693,5705,5706,5707,5708,5709,5710,5713,5719,6125,6135,6233,6923,7317,7415,7514,8078,8473,8697,8881,9349,9361,9861,10213,10399,11340,25820,25930,29882,29945,51514,51529,55666,57602,84313	CDC20,CDC27,DDB1,HSPA5,NEDD8,PCBP2,PLK1,PSMA1,PSMA2,PSMA3,PSMA4,PSMA5,PSMA6,PSMA7,PSMB3,PSMB5,PSMC5,PSMC6,PSMD1,PSMD2,PSMD3,PSMD4,PSMD7,PSMD13,RPL5,RPL11,RPS27A,ELOB,UBA1,VCP,XPO1,USP5,OGT,CDC23,CDC16,RPL23,LONP1,PSMD6,PSMD14,RACK1,EXOSC8,ARIH1,PTPN23,ANAPC2,ANAPC4,DTL,ANAPC11,NPLOC4,USP36,VPS25
6_Member	CORUM	CORUM:32	PA700 complex	-13.0901	-11.2349	11/20	5702,5705,5706,5707,5708,5709,5710,5713,5719,9861,10213	PSMC3,PSMC5,PSMC6,PSMD1,PSMD2,PSMD3,PSMD4,PSMD7,PSMD13,PSMD6,PSMD14
6_Member	GO Biological Processes	GO:0019941	modification-dependent protein catabolic process	-13.0742	-11.2217	49/646	991,996,1642,3309,4738,5094,5347,5682,5683,5684,5685,5686,5687,5688,5691,5693,5705,5706,5707,5708,5709,5710,5713,5719,6125,6135,6233,6923,7317,7415,7514,8078,8473,8697,8881,9349,9361,9861,10213,10399,25820,25930,29882,29945,51514,51529,55666,57602,84313	CDC20,CDC27,DDB1,HSPA5,NEDD8,PCBP2,PLK1,PSMA1,PSMA2,PSMA3,PSMA4,PSMA5,PSMA6,PSMA7,PSMB3,PSMB5,PSMC5,PSMC6,PSMD1,PSMD2,PSMD3,PSMD4,PSMD7,PSMD13,RPL5,RPL11,RPS27A,ELOB,UBA1,VCP,XPO1,USP5,OGT,CDC23,CDC16,RPL23,LONP1,PSMD6,PSMD14,RACK1,ARIH1,PTPN23,ANAPC2,ANAPC4,DTL,ANAPC11,NPLOC4,USP36,VPS25
6_Member	Reactome Gene Sets	R-HSA-109581	Apoptosis	-12.5285	-10.6983	25/180	3837,5682,5683,5684,5685,5686,5687,5688,5690,5691,5692,5693,5694,5702,5705,5706,5707,5708,5709,5710,5713,5719,6233,9861,10213	KPNB1,PSMA1,PSMA2,PSMA3,PSMA4,PSMA5,PSMA6,PSMA7,PSMB2,PSMB3,PSMB4,PSMB5,PSMB6,PSMC3,PSMC5,PSMC6,PSMD1,PSMD2,PSMD3,PSMD4,PSMD7,PSMD13,RPS27A,PSMD6,PSMD14
6_Member	GO Biological Processes	GO:0010498	proteasomal protein catabolic process	-12.3834	-10.562	41/490	991,996,1642,3309,5094,5347,5682,5683,5684,5685,5686,5687,5688,5690,5691,5692,5693,5694,5702,5705,5706,5707,5708,5710,5713,6135,6923,7415,7514,8078,8473,8697,8881,9861,10213,10399,25820,27339,29945,51529,55666	CDC20,CDC27,DDB1,HSPA5,PCBP2,PLK1,PSMA1,PSMA2,PSMA3,PSMA4,PSMA5,PSMA6,PSMA7,PSMB2,PSMB3,PSMB4,PSMB5,PSMB6,PSMC3,PSMC5,PSMC6,PSMD1,PSMD2,PSMD4,PSMD7,RPL11,ELOB,VCP,XPO1,USP5,OGT,CDC23,CDC16,PSMD6,PSMD14,RACK1,ARIH1,PRPF19,ANAPC4,ANAPC11,NPLOC4
6_Member	Reactome Gene Sets	R-HSA-157118	Signaling by NOTCH	-12.221	-10.4046	28/236	488,4609,5682,5683,5684,5685,5686,5687,5688,5690,5691,5692,5693,5694,5702,5705,5706,5707,5708,5709,5710,5713,5719,6233,8970,9861,10213,22938	ATP2A2,MYC,PSMA1,PSMA2,PSMA3,PSMA4,PSMA5,PSMA6,PSMA7,PSMB2,PSMB3,PSMB4,PSMB5,PSMB6,PSMC3,PSMC5,PSMC6,PSMD1,PSMD2,PSMD3,PSMD4,PSMD7,PSMD13,RPS27A,H2BC11,PSMD6,PSMD14,SNW1
6_Member	GO Biological Processes	GO:0006511	ubiquitin-dependent protein catabolic process	-12.1517	-10.3402	47/636	991,996,1642,3309,4738,5094,5347,5682,5683,5684,5685,5686,5687,5688,5691,5693,5705,5706,5707,5708,5709,5710,5713,5719,6125,6135,6923,7317,7415,7514,8078,8473,8697,8881,9349,9861,10213,10399,25820,25930,29882,29945,51514,51529,55666,57602,84313	CDC20,CDC27,DDB1,HSPA5,NEDD8,PCBP2,PLK1,PSMA1,PSMA2,PSMA3,PSMA4,PSMA5,PSMA6,PSMA7,PSMB3,PSMB5,PSMC5,PSMC6,PSMD1,PSMD2,PSMD3,PSMD4,PSMD7,PSMD13,RPL5,RPL11,ELOB,UBA1,VCP,XPO1,USP5,OGT,CDC23,CDC16,RPL23,PSMD6,PSMD14,RACK1,ARIH1,PTPN23,ANAPC2,ANAPC4,DTL,ANAPC11,NPLOC4,USP36,VPS25
6_Member	Reactome Gene Sets	R-HSA-1280218	Adaptive Immune System	-12.034	-10.2262	52/763	832,991,996,1213,1778,1781,1785,2475,2885,3309,3832,5682,5683,5684,5685,5686,5687,5688,5690,5691,5692,5693,5694,5702,5705,5706,5707,5708,5709,5710,5713,5719,6233,6396,6923,7317,7428,8697,8881,9040,9493,9861,10213,10671,29127,29882,29927,29945,51529,81930,84516,122769	CAPZB,CDC20,CDC27,CLTC,DYNC1H1,DYNC1I2,DNM2,MTOR,GRB2,HSPA5,KIF11,PSMA1,PSMA2,PSMA3,PSMA4,PSMA5,PSMA6,PSMA7,PSMB2,PSMB3,PSMB4,PSMB5,PSMB6,PSMC3,PSMC5,PSMC6,PSMD1,PSMD2,PSMD3,PSMD4,PSMD7,PSMD13,RPS27A,SEC13,ELOB,UBA1,VHL,CDC23,CDC16,UBE2M,KIF23,PSMD6,PSMD14,DCTN6,RACGAP1,ANAPC2,SEC61A1,ANAPC4,ANAPC11,KIF18A,DCTN5,LRR1
6_Member	WikiPathways	WP5124	Alzheimer's disease	-11.66	-9.86179	29/267	488,1460,1965,2475,2597,5682,5683,5684,5685,5686,5687,5688,5690,5691,5692,5693,5694,5702,5705,5706,5707,5708,5709,5710,5713,5719,9861,10213,203068	ATP2A2,CSNK2B,EIF2S1,MTOR,GAPDH,PSMA1,PSMA2,PSMA3,PSMA4,PSMA5,PSMA6,PSMA7,PSMB2,PSMB3,PSMB4,PSMB5,PSMB6,PSMC3,PSMC5,PSMC6,PSMD1,PSMD2,PSMD3,PSMD4,PSMD7,PSMD13,PSMD6,PSMD14,TUBB
6_Member	Reactome Gene Sets	R-HSA-195721	Signaling by WNT	-11.3916	-9.60397	32/332	1213,1460,4609,5682,5683,5684,5685,5686,5687,5688,5690,5691,5692,5693,5694,5702,5705,5706,5707,5708,5709,5710,5713,5719,5929,6233,7514,8295,8607,8970,9861,10213	CLTC,CSNK2B,MYC,PSMA1,PSMA2,PSMA3,PSMA4,PSMA5,PSMA6,PSMA7,PSMB2,PSMB3,PSMB4,PSMB5,PSMB6,PSMC3,PSMC5,PSMC6,PSMD1,PSMD2,PSMD3,PSMD4,PSMD7,PSMD13,RBBP5,RPS27A,XPO1,TRRAP,RUVBL1,H2BC11,PSMD6,PSMD14
6_Member	Reactome Gene Sets	R-HSA-5683057	MAPK family signaling cascades	-10.9371	-9.16313	31/325	402,983,2342,2885,4609,5245,5682,5683,5684,5685,5686,5687,5688,5690,5691,5692,5693,5694,5702,5705,5706,5707,5708,5709,5710,5713,5719,6233,7514,9861,10213	ARL2,CDK1,FNTB,GRB2,MYC,PHB,PSMA1,PSMA2,PSMA3,PSMA4,PSMA5,PSMA6,PSMA7,PSMB2,PSMB3,PSMB4,PSMB5,PSMB6,PSMC3,PSMC5,PSMC6,PSMD1,PSMD2,PSMD3,PSMD4,PSMD7,PSMD13,RPS27A,XPO1,PSMD6,PSMD14
6_Member	Reactome Gene Sets	R-HSA-5684996	MAPK1/MAPK3 signaling	-10.9178	-9.14495	29/286	402,983,2342,2885,5245,5682,5683,5684,5685,5686,5687,5688,5690,5691,5692,5693,5694,5702,5705,5706,5707,5708,5709,5710,5713,5719,6233,9861,10213	ARL2,CDK1,FNTB,GRB2,PHB,PSMA1,PSMA2,PSMA3,PSMA4,PSMA5,PSMA6,PSMA7,PSMB2,PSMB3,PSMB4,PSMB5,PSMB6,PSMC3,PSMC5,PSMC6,PSMD1,PSMD2,PSMD3,PSMD4,PSMD7,PSMD13,RPS27A,PSMD6,PSMD14
6_Member	Reactome Gene Sets	R-HSA-1257604	PIP3 activates AKT signaling	-10.9115	-9.14088	28/267	1108,1460,2475,2885,5682,5683,5684,5685,5686,5687,5688,5690,5691,5692,5693,5694,5702,5705,5706,5707,5708,5709,5710,5713,5719,6233,9861,10213	CHD4,CSNK2B,MTOR,GRB2,PSMA1,PSMA2,PSMA3,PSMA4,PSMA5,PSMA6,PSMA7,PSMB2,PSMB3,PSMB4,PSMB5,PSMB6,PSMC3,PSMC5,PSMC6,PSMD1,PSMD2,PSMD3,PSMD4,PSMD7,PSMD13,RPS27A,PSMD6,PSMD14
6_Member	WikiPathways	WP2359	Parkin-ubiquitin proteasomal system pathway	-10.5194	-8.76832	15/70	3309,3313,5702,5705,5706,5707,5708,5709,5710,5713,5719,7317,9861,10213,203068	HSPA5,HSPA9,PSMC3,PSMC5,PSMC6,PSMD1,PSMD2,PSMD3,PSMD4,PSMD7,PSMD13,UBA1,PSMD6,PSMD14,TUBB
6_Member	Reactome Gene Sets	R-HSA-5673001	RAF/MAP kinase cascade	-10.4196	-8.67068	28/280	402,2342,2885,5245,5682,5683,5684,5685,5686,5687,5688,5690,5691,5692,5693,5694,5702,5705,5706,5707,5708,5709,5710,5713,5719,6233,9861,10213	ARL2,FNTB,GRB2,PHB,PSMA1,PSMA2,PSMA3,PSMA4,PSMA5,PSMA6,PSMA7,PSMB2,PSMB3,PSMB4,PSMB5,PSMB6,PSMC3,PSMC5,PSMC6,PSMD1,PSMD2,PSMD3,PSMD4,PSMD7,PSMD13,RPS27A,PSMD6,PSMD14
6_Member	Reactome Gene Sets	R-HSA-1280215	Cytokine Signaling in Immune system	-9.86447	-8.13217	46/715	332,1973,2885,3313,3837,4609,5682,5683,5684,5685,5686,5687,5688,5690,5691,5692,5693,5694,5702,5705,5706,5707,5708,5709,5710,5713,5719,6175,6233,6396,6627,6647,6923,6950,8480,9040,9688,9775,9861,10213,23165,25820,25930,55746,79902,348995	BIRC5,EIF4A1,GRB2,HSPA9,KPNB1,MYC,PSMA1,PSMA2,PSMA3,PSMA4,PSMA5,PSMA6,PSMA7,PSMB2,PSMB3,PSMB4,PSMB5,PSMB6,PSMC3,PSMC5,PSMC6,PSMD1,PSMD2,PSMD3,PSMD4,PSMD7,PSMD13,RPLP0,RPS27A,SEC13,SNRPA1,SOD1,ELOB,TCP1,RAE1,UBE2M,NUP93,EIF4A3,PSMD6,PSMD14,NUP205,ARIH1,PTPN23,NUP133,NUP85,NUP43
6_Member	Reactome Gene Sets	R-HSA-9006925	Intracellular signaling by second messengers	-9.42304	-7.70871	28/309	1108,1460,2475,2885,5682,5683,5684,5685,5686,5687,5688,5690,5691,5692,5693,5694,5702,5705,5706,5707,5708,5709,5710,5713,5719,6233,9861,10213	CHD4,CSNK2B,MTOR,GRB2,PSMA1,PSMA2,PSMA3,PSMA4,PSMA5,PSMA6,PSMA7,PSMB2,PSMB3,PSMB4,PSMB5,PSMB6,PSMC3,PSMC5,PSMC6,PSMD1,PSMD2,PSMD3,PSMD4,PSMD7,PSMD13,RPS27A,PSMD6,PSMD14
6_Member	WikiPathways	WP2059	Alzheimer's disease and miRNA effects	-9.21001	-7.50631	29/337	488,1460,1965,2475,2597,5682,5683,5684,5685,5686,5687,5688,5690,5691,5692,5693,5694,5702,5705,5706,5707,5708,5709,5710,5713,5719,9861,10213,203068	ATP2A2,CSNK2B,EIF2S1,MTOR,GAPDH,PSMA1,PSMA2,PSMA3,PSMA4,PSMA5,PSMA6,PSMA7,PSMB2,PSMB3,PSMB4,PSMB5,PSMB6,PSMC3,PSMC5,PSMC6,PSMD1,PSMD2,PSMD3,PSMD4,PSMD7,PSMD13,PSMD6,PSMD14,TUBB
6_Member	Reactome Gene Sets	R-HSA-382551	Transport of small molecules	-9.0911	-7.39403	45/729	402,476,488,523,526,527,533,537,1213,1965,1968,3954,4738,5245,5682,5683,5684,5685,5686,5687,5688,5690,5691,5692,5693,5694,5702,5705,5706,5707,5708,5709,5710,5713,5719,6233,7415,7922,9296,9512,9550,9861,10213,10939,23203	ARL2,ATP1A1,ATP2A2,ATP6V1A,ATP6V1B2,ATP6V0C,ATP6V0B,ATP6AP1,CLTC,EIF2S1,EIF2S3,LETM1,NEDD8,PHB,PSMA1,PSMA2,PSMA3,PSMA4,PSMA5,PSMA6,PSMA7,PSMB2,PSMB3,PSMB4,PSMB5,PSMB6,PSMC3,PSMC5,PSMC6,PSMD1,PSMD2,PSMD3,PSMD4,PSMD7,PSMD13,RPS27A,VCP,SLC39A7,ATP6V1F,PMPCB,ATP6V1G1,PSMD6,PSMD14,AFG3L2,PMPCA
6_Member	GO Biological Processes	GO:0043161	proteasome-mediated ubiquitin-dependent protein catabolic process	-8.46175	-6.79376	31/409	991,996,1642,3309,5094,5347,5683,5686,5691,5693,5705,5706,5707,5708,5710,5713,6135,6923,7415,7514,8078,8473,8697,8881,9861,10213,10399,25820,29945,51529,55666	CDC20,CDC27,DDB1,HSPA5,PCBP2,PLK1,PSMA2,PSMA5,PSMB3,PSMB5,PSMC5,PSMC6,PSMD1,PSMD2,PSMD4,PSMD7,RPL11,ELOB,VCP,XPO1,USP5,OGT,CDC23,CDC16,PSMD6,PSMD14,RACK1,ARIH1,ANAPC4,ANAPC11,NPLOC4
6_Member	Reactome Gene Sets	R-HSA-449147	Signaling by Interleukins	-8.32601	-6.66648	33/462	332,2885,3313,4609,5682,5683,5684,5685,5686,5687,5688,5690,5691,5692,5693,5694,5702,5705,5706,5707,5708,5709,5710,5713,5719,6175,6233,6627,6647,6950,9861,10213,25930	BIRC5,GRB2,HSPA9,MYC,PSMA1,PSMA2,PSMA3,PSMA4,PSMA5,PSMA6,PSMA7,PSMB2,PSMB3,PSMB4,PSMB5,PSMB6,PSMC3,PSMC5,PSMC6,PSMD1,PSMD2,PSMD3,PSMD4,PSMD7,PSMD13,RPLP0,RPS27A,SNRPA1,SOD1,TCP1,PSMD6,PSMD14,PTPN23
6_Member	Reactome Gene Sets	R-HSA-6798695	Neutrophil degranulation	-4.9471	-3.50079	27/480	226,527,1315,1460,1778,1915,1938,2547,3837,5683,5686,5702,5707,5708,5709,5713,5719,6727,7415,9861,10097,10159,10213,10576,11333,58485,203068	ALDOA,ATP6V0C,COPB1,CSNK2B,DYNC1H1,EEF1A1,EEF2,XRCC6,KPNB1,PSMA2,PSMA5,PSMC3,PSMD1,PSMD2,PSMD3,PSMD7,PSMD13,SRP14,VCP,PSMD6,ACTR2,ATP6AP2,PSMD14,CCT2,PDAP1,TRAPPC1,TUBB
7_Summary	Reactome Gene Sets	R-HSA-162906	HIV Infection	-45.3959	-42.8854	60/234	1022,1025,1104,2547,2958,2959,2960,3837,4686,5431,5432,5433,5434,5436,5438,5440,5441,5682,5683,5684,5685,5686,5687,5688,5690,5691,5692,5693,5694,5702,5705,5706,5707,5708,5709,5710,5713,5719,5901,6233,6396,6749,6829,6878,6923,7514,8480,8731,8732,9688,9861,10213,22916,23165,25920,27243,55746,79643,79902,348995,6617,6618,6619,10302,26173,29101,51585,54973,55756,65123,92105,1642,5111,5426,5427,5982,5…	CDK7,CDK9,RCC1,XRCC6,GTF2A2,GTF2B,GTF2E1,KPNB1,NCBP1,POLR2B,POLR2C,POLR2D,POLR2E,POLR2G,POLR2I,POLR2K,POLR2L,PSMA1,PSMA2,PSMA3,PSMA4,PSMA5,PSMA6,PSMA7,PSMB2,PSMB3,PSMB4,PSMB5,PSMB6,PSMC3,PSMC5,PSMC6,PSMD1,PSMD2,PSMD3,PSMD4,PSMD7,PSMD13,RAN,RPS27A,SEC13,SSRP1,SUPT5H,TAF6,ELOB,XPO1,RAE1,RNMT,RNGTT,NUP93,PSMD6,PSMD14,NCBP2,NUP205,NELFB,CHMP2A,NUP133,CHMP6,NUP85,NUP43,SNAPC1,SNAPC2,SNAPC3,SNAPC5,INTS…
7_Member	Reactome Gene Sets	R-HSA-162906	HIV Infection	-45.3959	-42.8854	60/234	1022,1025,1104,2547,2958,2959,2960,3837,4686,5431,5432,5433,5434,5436,5438,5440,5441,5682,5683,5684,5685,5686,5687,5688,5690,5691,5692,5693,5694,5702,5705,5706,5707,5708,5709,5710,5713,5719,5901,6233,6396,6749,6829,6878,6923,7514,8480,8731,8732,9688,9861,10213,22916,23165,25920,27243,55746,79643,79902,348995	CDK7,CDK9,RCC1,XRCC6,GTF2A2,GTF2B,GTF2E1,KPNB1,NCBP1,POLR2B,POLR2C,POLR2D,POLR2E,POLR2G,POLR2I,POLR2K,POLR2L,PSMA1,PSMA2,PSMA3,PSMA4,PSMA5,PSMA6,PSMA7,PSMB2,PSMB3,PSMB4,PSMB5,PSMB6,PSMC3,PSMC5,PSMC6,PSMD1,PSMD2,PSMD3,PSMD4,PSMD7,PSMD13,RAN,RPS27A,SEC13,SSRP1,SUPT5H,TAF6,ELOB,XPO1,RAE1,RNMT,RNGTT,NUP93,PSMD6,PSMD14,NCBP2,NUP205,NELFB,CHMP2A,NUP133,CHMP6,NUP85,NUP43
7_Member	Reactome Gene Sets	R-HSA-6807505	RNA polymerase II transcribes snRNA genes	-26.7039	-24.4066	28/74	1022,1025,2958,2959,2960,4686,5431,5432,5433,5434,5436,5438,5440,5441,6617,6618,6619,6829,6878,10302,22916,26173,29101,51585,54973,55756,65123,92105	CDK7,CDK9,GTF2A2,GTF2B,GTF2E1,NCBP1,POLR2B,POLR2C,POLR2D,POLR2E,POLR2G,POLR2I,POLR2K,POLR2L,SNAPC1,SNAPC2,SNAPC3,SUPT5H,TAF6,SNAPC5,NCBP2,INTS1,SSU72,PCF11,INTS11,INTS9,INTS3,INTS4
7_Member	Reactome Gene Sets	R-HSA-162599	Late Phase of HIV Life Cycle	-26.2925	-24.0171	35/139	1022,1025,1104,2958,2959,2960,4686,5431,5432,5433,5434,5436,5438,5440,5441,5901,6233,6396,6749,6829,6878,6923,7514,8480,8731,8732,9688,22916,23165,25920,27243,55746,79643,79902,348995	CDK7,CDK9,RCC1,GTF2A2,GTF2B,GTF2E1,NCBP1,POLR2B,POLR2C,POLR2D,POLR2E,POLR2G,POLR2I,POLR2K,POLR2L,RAN,RPS27A,SEC13,SSRP1,SUPT5H,TAF6,ELOB,XPO1,RAE1,RNMT,RNGTT,NUP93,NCBP2,NUP205,NELFB,CHMP2A,NUP133,CHMP6,NUP85,NUP43
7_Member	Reactome Gene Sets	R-HSA-162587	HIV Life Cycle	-26.0174	-23.7526	36/152	1022,1025,1104,2547,2958,2959,2960,4686,5431,5432,5433,5434,5436,5438,5440,5441,5901,6233,6396,6749,6829,6878,6923,7514,8480,8731,8732,9688,22916,23165,25920,27243,55746,79643,79902,348995	CDK7,CDK9,RCC1,XRCC6,GTF2A2,GTF2B,GTF2E1,NCBP1,POLR2B,POLR2C,POLR2D,POLR2E,POLR2G,POLR2I,POLR2K,POLR2L,RAN,RPS27A,SEC13,SSRP1,SUPT5H,TAF6,ELOB,XPO1,RAE1,RNMT,RNGTT,NUP93,NCBP2,NUP205,NELFB,CHMP2A,NUP133,CHMP6,NUP85,NUP43
7_Member	Reactome Gene Sets	R-HSA-6781827	Transcription-Coupled Nucleotide Excision Repair (TC-NER)	-24.3715	-22.1888	27/79	1022,1642,5111,5426,5427,5431,5432,5433,5434,5436,5438,5440,5441,5982,5983,6117,6118,6119,6233,10714,10980,10987,27339,51138,56949,57461,91603	CDK7,DDB1,PCNA,POLE,POLE2,POLR2B,POLR2C,POLR2D,POLR2E,POLR2G,POLR2I,POLR2K,POLR2L,RFC2,RFC3,RPA1,RPA2,RPA3,RPS27A,POLD3,COPS6,COPS5,PRPF19,COPS4,XAB2,ISY1,ZNF830
7_Member	Reactome Gene Sets	R-HSA-6782210	Gap-filling DNA repair synthesis and ligation in TC-NER	-22.6662	-20.545	24/65	1022,1642,5111,5426,5427,5431,5432,5433,5434,5436,5438,5440,5441,5982,5983,6117,6118,6119,6233,10714,27339,56949,57461,91603	CDK7,DDB1,PCNA,POLE,POLE2,POLR2B,POLR2C,POLR2D,POLR2E,POLR2G,POLR2I,POLR2K,POLR2L,RFC2,RFC3,RPA1,RPA2,RPA3,RPS27A,POLD3,PRPF19,XAB2,ISY1,ZNF830
7_Member	Reactome Gene Sets	R-HSA-6782135	Dual incision in TC-NER	-22.4788	-20.3651	24/66	1022,1642,5111,5426,5427,5431,5432,5433,5434,5436,5438,5440,5441,5982,5983,6117,6118,6119,6233,10714,27339,56949,57461,91603	CDK7,DDB1,PCNA,POLE,POLE2,POLR2B,POLR2C,POLR2D,POLR2E,POLR2G,POLR2I,POLR2K,POLR2L,RFC2,RFC3,RPA1,RPA2,RPA3,RPS27A,POLD3,PRPF19,XAB2,ISY1,ZNF830
7_Member	Reactome Gene Sets	R-HSA-5696398	Nucleotide Excision Repair	-22.373	-20.2642	29/111	86,1022,1642,5111,5426,5427,5431,5432,5433,5434,5436,5438,5440,5441,5982,5983,6117,6118,6119,6233,8607,10714,10980,10987,27339,51138,56949,57461,91603	ACTL6A,CDK7,DDB1,PCNA,POLE,POLE2,POLR2B,POLR2C,POLR2D,POLR2E,POLR2G,POLR2I,POLR2K,POLR2L,RFC2,RFC3,RPA1,RPA2,RPA3,RPS27A,RUVBL1,POLD3,COPS6,COPS5,PRPF19,COPS4,XAB2,ISY1,ZNF830
7_Member	Reactome Gene Sets	R-HSA-73886	Chromosome Maintenance	-19.2288	-17.1876	29/141	890,1736,5111,5431,5432,5433,5434,5436,5438,5440,5441,5557,5982,5983,6117,6118,6119,8607,8970,10714,10856,11339,26277,54069,55320,55505,55839,64105,387103	CCNA2,DKC1,PCNA,POLR2B,POLR2C,POLR2D,POLR2E,POLR2G,POLR2I,POLR2K,POLR2L,PRIM1,RFC2,RFC3,RPA1,RPA2,RPA3,RUVBL1,H2BC11,POLD3,RUVBL2,OIP5,TINF2,MIS18A,MIS18BP1,NOP10,CENPN,CENPK,CENPW
7_Member	Reactome Gene Sets	R-HSA-167172	Transcription of the HIV genome	-18.6059	-16.5746	22/73	1022,1025,2958,2959,2960,4686,5431,5432,5433,5434,5436,5438,5440,5441,6749,6829,6878,6923,8731,8732,22916,25920	CDK7,CDK9,GTF2A2,GTF2B,GTF2E1,NCBP1,POLR2B,POLR2C,POLR2D,POLR2E,POLR2G,POLR2I,POLR2K,POLR2L,SSRP1,SUPT5H,TAF6,ELOB,RNMT,RNGTT,NCBP2,NELFB
7_Member	Reactome Gene Sets	R-HSA-73894	DNA Repair	-18.1287	-16.1137	41/335	86,890,1022,1111,1642,2547,5111,5426,5427,5431,5432,5433,5434,5436,5438,5440,5441,5531,5982,5983,6117,6118,6119,6233,7156,7415,8607,8914,8970,10459,10714,10980,10987,26277,27339,51138,51514,55666,56949,57461,91603	ACTL6A,CCNA2,CDK7,CHEK1,DDB1,XRCC6,PCNA,POLE,POLE2,POLR2B,POLR2C,POLR2D,POLR2E,POLR2G,POLR2I,POLR2K,POLR2L,PPP4C,RFC2,RFC3,RPA1,RPA2,RPA3,RPS27A,TOP3A,VCP,RUVBL1,TIMELESS,H2BC11,MAD2L2,POLD3,COPS6,COPS5,TINF2,PRPF19,COPS4,DTL,NPLOC4,XAB2,ISY1,ZNF830
7_Member	Reactome Gene Sets	R-HSA-6781823	Formation of TC-NER Pre-Incision Complex	-16.2209	-14.2674	18/54	1022,1642,5431,5432,5433,5434,5436,5438,5440,5441,6233,10980,10987,27339,51138,56949,57461,91603	CDK7,DDB1,POLR2B,POLR2C,POLR2D,POLR2E,POLR2G,POLR2I,POLR2K,POLR2L,RPS27A,COPS6,COPS5,PRPF19,COPS4,XAB2,ISY1,ZNF830
7_Member	Reactome Gene Sets	R-HSA-674695	RNA Polymerase II Pre-transcription Events	-15.9384	-13.9934	21/84	1022,1025,2958,2959,2960,4686,5431,5432,5433,5434,5436,5438,5440,5441,6749,6829,6830,6878,6923,22916,25920	CDK7,CDK9,GTF2A2,GTF2B,GTF2E1,NCBP1,POLR2B,POLR2C,POLR2D,POLR2E,POLR2G,POLR2I,POLR2K,POLR2L,SSRP1,SUPT5H,SUPT6H,TAF6,ELOB,NCBP2,NELFB
7_Member	WikiPathways	WP405	Eukaryotic transcription initiation	-15.5639	-13.6304	16/42	1022,2958,2959,2960,5431,5432,5434,5436,5438,5440,6878,25885,51728,55703,84172,171568	CDK7,GTF2A2,GTF2B,GTF2E1,POLR2B,POLR2C,POLR2E,POLR2G,POLR2I,POLR2K,TAF6,POLR1A,POLR3K,POLR3B,POLR1B,POLR3H
7_Member	Reactome Gene Sets	R-HSA-72086	mRNA Capping	-15.4681	-13.5361	14/29	1022,4686,5431,5432,5433,5434,5436,5438,5440,5441,6829,8731,8732,22916	CDK7,NCBP1,POLR2B,POLR2C,POLR2D,POLR2E,POLR2G,POLR2I,POLR2K,POLR2L,SUPT5H,RNMT,RNGTT,NCBP2
7_Member	Reactome Gene Sets	R-HSA-157579	Telomere Maintenance	-15.2708	-13.3452	23/113	890,1736,5111,5431,5432,5433,5434,5436,5438,5440,5441,5557,5982,5983,6117,6118,6119,8607,8970,10714,10856,26277,55505	CCNA2,DKC1,PCNA,POLR2B,POLR2C,POLR2D,POLR2E,POLR2G,POLR2I,POLR2K,POLR2L,PRIM1,RFC2,RFC3,RPA1,RPA2,RPA3,RUVBL1,H2BC11,POLD3,RUVBL2,TINF2,NOP10
7_Member	Reactome Gene Sets	R-HSA-3700989	Transcriptional Regulation by TP53	-15.2441	-13.3201	39/365	332,890,983,1022,1025,1108,1111,1460,2475,3276,4849,5111,5431,5432,5433,5434,5436,5438,5440,5441,5875,5876,5982,5983,6117,6118,6119,6233,6749,6829,6878,6923,7156,7295,9212,10419,25920,27166,51499	BIRC5,CCNA2,CDK1,CDK7,CDK9,CHD4,CHEK1,CSNK2B,MTOR,PRMT1,CNOT3,PCNA,POLR2B,POLR2C,POLR2D,POLR2E,POLR2G,POLR2I,POLR2K,POLR2L,RABGGTA,RABGGTB,RFC2,RFC3,RPA1,RPA2,RPA3,RPS27A,SSRP1,SUPT5H,TAF6,ELOB,TOP3A,TXN,AURKB,PRMT5,NELFB,PRELID1,TRIAP1
7_Member	Reactome Gene Sets	R-HSA-167169	HIV Transcription Elongation	-14.8247	-12.9117	16/46	1022,1025,4686,5431,5432,5433,5434,5436,5438,5440,5441,6749,6829,6923,22916,25920	CDK7,CDK9,NCBP1,POLR2B,POLR2C,POLR2D,POLR2E,POLR2G,POLR2I,POLR2K,POLR2L,SSRP1,SUPT5H,ELOB,NCBP2,NELFB
7_Member	Reactome Gene Sets	R-HSA-167200	Formation of HIV-1 elongation complex containing HIV-1 Tat	-14.8247	-12.9117	16/46	1022,1025,4686,5431,5432,5433,5434,5436,5438,5440,5441,6749,6829,6923,22916,25920	CDK7,CDK9,NCBP1,POLR2B,POLR2C,POLR2D,POLR2E,POLR2G,POLR2I,POLR2K,POLR2L,SSRP1,SUPT5H,ELOB,NCBP2,NELFB
7_Member	Reactome Gene Sets	R-HSA-167246	Tat-mediated elongation of the HIV-1 transcript	-14.8247	-12.9117	16/46	1022,1025,4686,5431,5432,5433,5434,5436,5438,5440,5441,6749,6829,6923,22916,25920	CDK7,CDK9,NCBP1,POLR2B,POLR2C,POLR2D,POLR2E,POLR2G,POLR2I,POLR2K,POLR2L,SSRP1,SUPT5H,ELOB,NCBP2,NELFB
7_Member	Reactome Gene Sets	R-HSA-167152	Formation of HIV elongation complex in the absence of HIV Tat	-14.4857	-12.5819	16/48	1022,1025,4686,5431,5432,5433,5434,5436,5438,5440,5441,6749,6829,6923,22916,25920	CDK7,CDK9,NCBP1,POLR2B,POLR2C,POLR2D,POLR2E,POLR2G,POLR2I,POLR2K,POLR2L,SSRP1,SUPT5H,ELOB,NCBP2,NELFB
7_Member	Reactome Gene Sets	R-HSA-168325	Viral Messenger RNA Synthesis	-13.9573	-12.0669	15/43	5431,5432,5433,5434,5436,5438,5440,5441,6396,8480,9688,23165,55746,79902,348995	POLR2B,POLR2C,POLR2D,POLR2E,POLR2G,POLR2I,POLR2K,POLR2L,SEC13,RAE1,NUP93,NUP205,NUP133,NUP85,NUP43
7_Member	Reactome Gene Sets	R-HSA-112382	Formation of RNA Pol II elongation complex	-13.8822	-11.9947	17/61	1022,1025,4686,5431,5432,5433,5434,5436,5438,5440,5441,6749,6829,6830,6923,22916,25920	CDK7,CDK9,NCBP1,POLR2B,POLR2C,POLR2D,POLR2E,POLR2G,POLR2I,POLR2K,POLR2L,SSRP1,SUPT5H,SUPT6H,ELOB,NCBP2,NELFB
7_Member	Reactome Gene Sets	R-HSA-75955	RNA Polymerase II Transcription Elongation	-13.8822	-11.9947	17/61	1022,1025,4686,5431,5432,5433,5434,5436,5438,5440,5441,6749,6829,6830,6923,22916,25920	CDK7,CDK9,NCBP1,POLR2B,POLR2C,POLR2D,POLR2E,POLR2G,POLR2I,POLR2K,POLR2L,SSRP1,SUPT5H,SUPT6H,ELOB,NCBP2,NELFB
7_Member	Reactome Gene Sets	R-HSA-167242	Abortive elongation of HIV-1 transcript in the absence of Tat	-13.8644	-11.9783	12/23	4686,5431,5432,5433,5434,5436,5438,5440,5441,6829,22916,25920	NCBP1,POLR2B,POLR2C,POLR2D,POLR2E,POLR2G,POLR2I,POLR2K,POLR2L,SUPT5H,NCBP2,NELFB
7_Member	Reactome Gene Sets	R-HSA-113418	Formation of the Early Elongation Complex	-12.9797	-11.1299	13/33	1022,4686,5431,5432,5433,5434,5436,5438,5440,5441,6829,22916,25920	CDK7,NCBP1,POLR2B,POLR2C,POLR2D,POLR2E,POLR2G,POLR2I,POLR2K,POLR2L,SUPT5H,NCBP2,NELFB
7_Member	Reactome Gene Sets	R-HSA-167158	Formation of the HIV-1 Early Elongation Complex	-12.9797	-11.1299	13/33	1022,4686,5431,5432,5433,5434,5436,5438,5440,5441,6829,22916,25920	CDK7,NCBP1,POLR2B,POLR2C,POLR2D,POLR2E,POLR2G,POLR2I,POLR2K,POLR2L,SUPT5H,NCBP2,NELFB
7_Member	Reactome Gene Sets	R-HSA-167160	RNA Pol II CTD phosphorylation and interaction with CE during HIV infection	-12.7904	-10.9472	12/27	1022,5431,5432,5433,5434,5436,5438,5440,5441,6829,8731,8732	CDK7,POLR2B,POLR2C,POLR2D,POLR2E,POLR2G,POLR2I,POLR2K,POLR2L,SUPT5H,RNMT,RNGTT
7_Member	Reactome Gene Sets	R-HSA-77075	RNA Pol II CTD phosphorylation and interaction with CE	-12.7904	-10.9472	12/27	1022,5431,5432,5433,5434,5436,5438,5440,5441,6829,8731,8732	CDK7,POLR2B,POLR2C,POLR2D,POLR2E,POLR2G,POLR2I,POLR2K,POLR2L,SUPT5H,RNMT,RNGTT
7_Member	Reactome Gene Sets	R-HSA-167238	Pausing and recovery of Tat-mediated HIV elongation	-12.7793	-10.9387	13/34	1025,5431,5432,5433,5434,5436,5438,5440,5441,6749,6829,6923,25920	CDK9,POLR2B,POLR2C,POLR2D,POLR2E,POLR2G,POLR2I,POLR2K,POLR2L,SSRP1,SUPT5H,ELOB,NELFB
7_Member	Reactome Gene Sets	R-HSA-167243	Tat-mediated HIV elongation arrest and recovery	-12.7793	-10.9387	13/34	1025,5431,5432,5433,5434,5436,5438,5440,5441,6749,6829,6923,25920	CDK9,POLR2B,POLR2C,POLR2D,POLR2E,POLR2G,POLR2I,POLR2K,POLR2L,SSRP1,SUPT5H,ELOB,NELFB
7_Member	Reactome Gene Sets	R-HSA-167287	HIV elongation arrest and recovery	-12.4007	-10.5769	13/36	1025,5431,5432,5433,5434,5436,5438,5440,5441,6749,6829,6923,25920	CDK9,POLR2B,POLR2C,POLR2D,POLR2E,POLR2G,POLR2I,POLR2K,POLR2L,SSRP1,SUPT5H,ELOB,NELFB
7_Member	Reactome Gene Sets	R-HSA-167290	Pausing and recovery of HIV elongation	-12.4007	-10.5769	13/36	1025,5431,5432,5433,5434,5436,5438,5440,5441,6749,6829,6923,25920	CDK9,POLR2B,POLR2C,POLR2D,POLR2E,POLR2G,POLR2I,POLR2K,POLR2L,SSRP1,SUPT5H,ELOB,NELFB
7_Member	CORUM	CORUM:2685	RNA polymerase II (RNAPII)	-12.3473	-10.5271	10/17	2959,5431,5432,5433,5434,5436,5438,5440,5441,26015	GTF2B,POLR2B,POLR2C,POLR2D,POLR2E,POLR2G,POLR2I,POLR2K,POLR2L,RPAP1
7_Member	Reactome Gene Sets	R-HSA-8851708	Signaling by FGFR2 IIIa TM	-11.6879	-9.88852	10/19	4686,5431,5432,5433,5434,5436,5438,5440,5441,22916	NCBP1,POLR2B,POLR2C,POLR2D,POLR2E,POLR2G,POLR2I,POLR2K,POLR2L,NCBP2
7_Member	Reactome Gene Sets	R-HSA-6803529	FGFR2 alternative splicing	-11.4799	-9.68518	11/26	4670,4686,5431,5432,5433,5434,5436,5438,5440,5441,22916	HNRNPM,NCBP1,POLR2B,POLR2C,POLR2D,POLR2E,POLR2G,POLR2I,POLR2K,POLR2L,NCBP2
7_Member	Reactome Gene Sets	R-HSA-180786	Extension of Telomeres	-11.4412	-9.64883	14/51	890,1736,5111,5557,5982,5983,6117,6118,6119,8607,10714,10856,26277,55505	CCNA2,DKC1,PCNA,PRIM1,RFC2,RFC3,RPA1,RPA2,RPA3,RUVBL1,POLD3,RUVBL2,TINF2,NOP10
7_Member	Reactome Gene Sets	R-HSA-6796648	TP53 Regulates Transcription of DNA Repair Genes	-11.0165	-9.23682	15/65	1022,1025,1111,5431,5432,5433,5434,5436,5438,5440,5441,6749,6829,6923,25920	CDK7,CDK9,CHEK1,POLR2B,POLR2C,POLR2D,POLR2E,POLR2G,POLR2I,POLR2K,POLR2L,SSRP1,SUPT5H,ELOB,NELFB
7_Member	Reactome Gene Sets	R-HSA-167161	HIV Transcription Initiation	-10.7134	-8.95479	13/47	1022,2958,2959,2960,5431,5432,5433,5434,5436,5438,5440,5441,6878	CDK7,GTF2A2,GTF2B,GTF2E1,POLR2B,POLR2C,POLR2D,POLR2E,POLR2G,POLR2I,POLR2K,POLR2L,TAF6
7_Member	Reactome Gene Sets	R-HSA-167162	RNA Polymerase II HIV Promoter Escape	-10.7134	-8.95479	13/47	1022,2958,2959,2960,5431,5432,5433,5434,5436,5438,5440,5441,6878	CDK7,GTF2A2,GTF2B,GTF2E1,POLR2B,POLR2C,POLR2D,POLR2E,POLR2G,POLR2I,POLR2K,POLR2L,TAF6
7_Member	Reactome Gene Sets	R-HSA-73776	RNA Polymerase II Promoter Escape	-10.7134	-8.95479	13/47	1022,2958,2959,2960,5431,5432,5433,5434,5436,5438,5440,5441,6878	CDK7,GTF2A2,GTF2B,GTF2E1,POLR2B,POLR2C,POLR2D,POLR2E,POLR2G,POLR2I,POLR2K,POLR2L,TAF6
7_Member	Reactome Gene Sets	R-HSA-73779	RNA Polymerase II Transcription Pre-Initiation And Promoter Opening	-10.7134	-8.95479	13/47	1022,2958,2959,2960,5431,5432,5433,5434,5436,5438,5440,5441,6878	CDK7,GTF2A2,GTF2B,GTF2E1,POLR2B,POLR2C,POLR2D,POLR2E,POLR2G,POLR2I,POLR2K,POLR2L,TAF6
7_Member	Reactome Gene Sets	R-HSA-75953	RNA Polymerase II Transcription Initiation	-10.7134	-8.95479	13/47	1022,2958,2959,2960,5431,5432,5433,5434,5436,5438,5440,5441,6878	CDK7,GTF2A2,GTF2B,GTF2E1,POLR2B,POLR2C,POLR2D,POLR2E,POLR2G,POLR2I,POLR2K,POLR2L,TAF6
7_Member	Reactome Gene Sets	R-HSA-76042	RNA Polymerase II Transcription Initiation And Promoter Clearance	-10.7134	-8.95479	13/47	1022,2958,2959,2960,5431,5432,5433,5434,5436,5438,5440,5441,6878	CDK7,GTF2A2,GTF2B,GTF2E1,POLR2B,POLR2C,POLR2D,POLR2E,POLR2G,POLR2I,POLR2K,POLR2L,TAF6
7_Member	CORUM	CORUM:104	RNA polymerase II core complex	-10.5942	-8.84104	8/12	5431,5432,5433,5434,5436,5438,5440,5441	POLR2B,POLR2C,POLR2D,POLR2E,POLR2G,POLR2I,POLR2K,POLR2L
7_Member	CORUM	CORUM:103	RNA polymerase II holoenzyme complex	-10.4044	-8.65653	10/24	2959,2960,5431,5432,5433,5434,5436,5438,5440,5441	GTF2B,GTF2E1,POLR2B,POLR2C,POLR2D,POLR2E,POLR2G,POLR2I,POLR2K,POLR2L
7_Member	CORUM	CORUM:2686	BRCA1-core RNA polymerase II complex	-10.1878	-8.44724	8/13	5431,5432,5433,5434,5436,5438,5440,5441	POLR2B,POLR2C,POLR2D,POLR2E,POLR2G,POLR2I,POLR2K,POLR2L
7_Member	CORUM	CORUM:2825	BRCA1-RNA polymerase II complex	-9.98905	-8.25368	10/26	2959,2960,5431,5432,5433,5434,5436,5438,5440,5441	GTF2B,GTF2E1,POLR2B,POLR2C,POLR2D,POLR2E,POLR2G,POLR2I,POLR2K,POLR2L
7_Member	Reactome Gene Sets	R-HSA-5578749	Transcriptional regulation by small RNAs	-9.72274	-7.99247	17/106	5431,5432,5433,5434,5436,5438,5440,5441,5901,6396,8480,8970,9688,23165,55746,79902,348995	POLR2B,POLR2C,POLR2D,POLR2E,POLR2G,POLR2I,POLR2K,POLR2L,RAN,SEC13,RAE1,H2BC11,NUP93,NUP205,NUP133,NUP85,NUP43
7_Member	Reactome Gene Sets	R-HSA-203927	MicroRNA (miRNA) biogenesis	-8.92741	-7.23872	9/24	5431,5432,5433,5434,5436,5438,5440,5441,5901	POLR2B,POLR2C,POLR2D,POLR2E,POLR2G,POLR2I,POLR2K,POLR2L,RAN
7_Member	Reactome Gene Sets	R-HSA-1839126	FGFR2 mutant receptor activation	-8.80858	-7.12448	10/33	4686,5431,5432,5433,5434,5436,5438,5440,5441,22916	NCBP1,POLR2B,POLR2C,POLR2D,POLR2E,POLR2G,POLR2I,POLR2K,POLR2L,NCBP2
7_Member	Reactome Gene Sets	R-HSA-5655253	Signaling by FGFR2 in disease	-8.75649	-7.0733	11/43	2885,4686,5431,5432,5433,5434,5436,5438,5440,5441,22916	GRB2,NCBP1,POLR2B,POLR2C,POLR2D,POLR2E,POLR2G,POLR2I,POLR2K,POLR2L,NCBP2
7_Member	Reactome Gene Sets	R-HSA-5654738	Signaling by FGFR2	-8.15479	-6.50825	13/73	2885,4670,4686,5431,5432,5433,5434,5436,5438,5440,5441,6233,22916	GRB2,HNRNPM,NCBP1,POLR2B,POLR2C,POLR2D,POLR2E,POLR2G,POLR2I,POLR2K,POLR2L,RPS27A,NCBP2
7_Member	Reactome Gene Sets	R-HSA-211000	Gene Silencing by RNA	-7.9174	-6.27914	17/138	5431,5432,5433,5434,5436,5438,5440,5441,5901,6396,8480,8970,9688,23165,55746,79902,348995	POLR2B,POLR2C,POLR2D,POLR2E,POLR2G,POLR2I,POLR2K,POLR2L,RAN,SEC13,RAE1,H2BC11,NUP93,NUP205,NUP133,NUP85,NUP43
7_Member	Reactome Gene Sets	R-HSA-190236	Signaling by FGFR	-7.20379	-5.60775	13/87	2885,4670,4686,5431,5432,5433,5434,5436,5438,5440,5441,6233,22916	GRB2,HNRNPM,NCBP1,POLR2B,POLR2C,POLR2D,POLR2E,POLR2G,POLR2I,POLR2K,POLR2L,RPS27A,NCBP2
7_Member	Reactome Gene Sets	R-HSA-1226099	Signaling by FGFR in disease	-6.90115	-5.31831	11/63	2885,4686,5431,5432,5433,5434,5436,5438,5440,5441,22916	GRB2,NCBP1,POLR2B,POLR2C,POLR2D,POLR2E,POLR2G,POLR2I,POLR2K,POLR2L,NCBP2
7_Member	Reactome Gene Sets	R-HSA-5601884	PIWI-interacting RNA (piRNA) biogenesis	-6.80078	-5.22154	8/29	5431,5432,5433,5434,5436,5438,5440,5441	POLR2B,POLR2C,POLR2D,POLR2E,POLR2G,POLR2I,POLR2K,POLR2L
7_Member	Reactome Gene Sets	R-HSA-9018519	Estrogen-dependent gene expression	-6.60849	-5.04266	16/150	1025,2958,3276,4609,5431,5432,5433,5434,5436,5438,5440,5441,5885,8243,8970,9126	CDK9,GTF2A2,PRMT1,MYC,POLR2B,POLR2C,POLR2D,POLR2E,POLR2G,POLR2I,POLR2K,POLR2L,RAD21,SMC1A,H2BC11,SMC3
7_Member	Reactome Gene Sets	R-HSA-9670095	Inhibition of DNA recombination at telomere	-5.61411	-4.11154	10/68	5431,5432,5433,5434,5436,5438,5440,5441,8970,26277	POLR2B,POLR2C,POLR2D,POLR2E,POLR2G,POLR2I,POLR2K,POLR2L,H2BC11,TINF2
7_Member	Reactome Gene Sets	R-HSA-8939211	ESR-mediated signaling	-4.95387	-3.50597	17/223	1025,2958,3276,4609,5431,5432,5433,5434,5436,5438,5440,5441,5885,7514,8243,8970,9126	CDK9,GTF2A2,PRMT1,MYC,POLR2B,POLR2C,POLR2D,POLR2E,POLR2G,POLR2I,POLR2K,POLR2L,RAD21,XPO1,SMC1A,H2BC11,SMC3
7_Member	Reactome Gene Sets	R-HSA-5617472	Activation of anterior HOX genes in hindbrain development during early embryogenesis	-4.78467	-3.35391	12/121	5431,5432,5433,5434,5436,5438,5440,5441,5929,8970,10664,11091	POLR2B,POLR2C,POLR2D,POLR2E,POLR2G,POLR2I,POLR2K,POLR2L,RBBP5,H2BC11,CTCF,WDR5
7_Member	Reactome Gene Sets	R-HSA-5619507	Activation of HOX genes during differentiation	-4.78467	-3.35391	12/121	5431,5432,5433,5434,5436,5438,5440,5441,5929,8970,10664,11091	POLR2B,POLR2C,POLR2D,POLR2E,POLR2G,POLR2I,POLR2K,POLR2L,RBBP5,H2BC11,CTCF,WDR5
7_Member	Reactome Gene Sets	R-HSA-9006934	Signaling by Receptor Tyrosine Kinases	-4.32722	-2.93238	27/521	523,526,527,533,537,1108,1111,1213,1785,2475,2885,4609,4670,4686,5431,5432,5433,5434,5436,5438,5440,5441,6233,9296,9550,22916,25920	ATP6V1A,ATP6V1B2,ATP6V0C,ATP6V0B,ATP6AP1,CHD4,CHEK1,CLTC,DNM2,MTOR,GRB2,MYC,HNRNPM,NCBP1,POLR2B,POLR2C,POLR2D,POLR2E,POLR2G,POLR2I,POLR2K,POLR2L,RPS27A,ATP6V1F,ATP6V1G1,NCBP2,NELFB
7_Member	Reactome Gene Sets	R-HSA-9006931	Signaling by Nuclear Receptors	-3.38887	-2.06499	17/299	1025,2958,3276,4609,5431,5432,5433,5434,5436,5438,5440,5441,5885,7514,8243,8970,9126	CDK9,GTF2A2,PRMT1,MYC,POLR2B,POLR2C,POLR2D,POLR2E,POLR2G,POLR2I,POLR2K,POLR2L,RAD21,XPO1,SMC1A,H2BC11,SMC3
7_Member	KEGG Pathway	hsa05016	Huntington's disease	-2.3964	-1.14596	11/193	1213,5431,5432,5433,5434,5436,5438,5440,5441,6647,7388	CLTC,POLR2B,POLR2C,POLR2D,POLR2E,POLR2G,POLR2I,POLR2K,POLR2L,SOD1,UQCRH
7_Member	KEGG Pathway	ko05016	Huntington's disease	-2.3964	-1.14596	11/193	1213,5431,5432,5433,5434,5436,5438,5440,5441,6647,7388	CLTC,POLR2B,POLR2C,POLR2D,POLR2E,POLR2G,POLR2I,POLR2K,POLR2L,SOD1,UQCRH
8_Summary	Reactome Gene Sets	R-HSA-72165	mRNA Splicing - Minor Pathway	-43.171	-40.6667	34/52	4686,4809,5431,5432,5433,5434,5436,5438,5440,5441,6427,6432,6628,6632,6633,6635,6636,6637,8233,10262,10594,10907,10992,11325,22916,23020,23450,23451,24148,55599,55954,57819,79622,83443,1665,3329,6627,8175,10291,10523,10946,11338,22827,84844,988,1778,6421,7153,27339	NCBP1,SNU13,POLR2B,POLR2C,POLR2D,POLR2E,POLR2G,POLR2I,POLR2K,POLR2L,SRSF2,SRSF7,SNRPB,SNRPD1,SNRPD2,SNRPE,SNRPF,SNRPG,ZRSR2,SF3B4,PRPF8,TXNL4A,SF3B2,DDX42,NCBP2,SNRNP200,SF3B3,SF3B1,PRPF6,RNPC3,ZMAT5,LSM2,SNRNP25,SF3B5,DHX15,HSPD1,SNRPA1,SF3A2,SF3A1,CHERP,SF3A3,U2AF2,PUF60,PHF5A,CDC5L,DYNC1H1,SFPQ,TOP2A,PRPF19
8_Member	Reactome Gene Sets	R-HSA-72165	mRNA Splicing - Minor Pathway	-43.171	-40.6667	34/52	4686,4809,5431,5432,5433,5434,5436,5438,5440,5441,6427,6432,6628,6632,6633,6635,6636,6637,8233,10262,10594,10907,10992,11325,22916,23020,23450,23451,24148,55599,55954,57819,79622,83443	NCBP1,SNU13,POLR2B,POLR2C,POLR2D,POLR2E,POLR2G,POLR2I,POLR2K,POLR2L,SRSF2,SRSF7,SNRPB,SNRPD1,SNRPD2,SNRPE,SNRPF,SNRPG,ZRSR2,SF3B4,PRPF8,TXNL4A,SF3B2,DDX42,NCBP2,SNRNP200,SF3B3,SF3B1,PRPF6,RNPC3,ZMAT5,LSM2,SNRNP25,SF3B5
8_Member	CORUM	CORUM:2755	17S U2 snRNP	-26.4457	-24.1595	21/33	1665,3329,6627,6628,6632,6633,6635,6636,6637,8175,10262,10291,10523,10946,10992,11338,22827,23450,23451,83443,84844	DHX15,HSPD1,SNRPA1,SNRPB,SNRPD1,SNRPD2,SNRPE,SNRPF,SNRPG,SF3A2,SF3B4,SF3A1,CHERP,SF3A3,SF3B2,U2AF2,PUF60,SF3B3,SF3B1,SF3B5,PHF5A
8_Member	CORUM	CORUM:430	18S U11/U12 snRNP	-22.7424	-20.6187	17/24	1665,6628,6632,6633,6635,6636,6637,8233,10262,10594,10992,23450,23451,55599,55954,79622,83443	DHX15,SNRPB,SNRPD1,SNRPD2,SNRPE,SNRPF,SNRPG,ZRSR2,SF3B4,PRPF8,SF3B2,SF3B3,SF3B1,RNPC3,ZMAT5,SNRNP25,SF3B5
8_Member	CORUM	CORUM:1183	CDC5L complex	-12.12	-10.3109	12/30	988,1778,6421,6427,6627,6632,6633,7153,10262,10992,23451,27339	CDC5L,DYNC1H1,SFPQ,SRSF2,SNRPA1,SNRPD1,SNRPD2,TOP2A,SF3B4,SF3B2,SF3B1,PRPF19
8_Member	CORUM	CORUM:1737	SF3b complex	-10.7008	-8.94439	7/8	10262,10992,11325,23450,23451,83443,84844	SF3B4,SF3B2,DDX42,SF3B3,SF3B1,SF3B5,PHF5A
9_Summary	GO Biological Processes	GO:0042273	ribosomal large subunit biogenesis	-34.773	-32.3656	33/72	2971,4736,4809,4839,4931,6122,6125,6129,6130,6134,6135,6147,6152,6154,6175,9045,9875,11224,23195,23246,23560,26156,51187,51388,51491,54663,55003,55299,55759,56342,84365,84549,220064,5822,6208,6209,6223,6234,51119,57647	GTF3A,RPL10A,SNU13,NOP2,NVL,RPL3,RPL5,RPL7,RPL7A,RPL10,RPL11,RPL23A,RPL24,RPL26,RPLP0,RPL14,URB1,RPL35,MDN1,BOP1,GTPBP4,RSL1D1,RSL24D1,NIP7,NOP16,WDR74,PAK1IP1,BRIX1,WDR12,PPAN,NIFK,MAK16,LTO1,PWP2,RPS14,RPS15,RPS19,RPS28,SBDS,DHX37
9_Member	GO Biological Processes	GO:0042273	ribosomal large subunit biogenesis	-34.773	-32.3656	33/72	2971,4736,4809,4839,4931,6122,6125,6129,6130,6134,6135,6147,6152,6154,6175,9045,9875,11224,23195,23246,23560,26156,51187,51388,51491,54663,55003,55299,55759,56342,84365,84549,220064	GTF3A,RPL10A,SNU13,NOP2,NVL,RPL3,RPL5,RPL7,RPL7A,RPL10,RPL11,RPL23A,RPL24,RPL26,RPLP0,RPL14,URB1,RPL35,MDN1,BOP1,GTPBP4,RSL1D1,RSL24D1,NIP7,NOP16,WDR74,PAK1IP1,BRIX1,WDR12,PPAN,NIFK,MAK16,LTO1
9_Member	GO Biological Processes	GO:0042255	ribosome assembly	-17.7924	-15.7886	20/61	4839,5822,6122,6125,6134,6135,6147,6152,6175,6208,6209,6223,6234,23195,23246,51119,51388,55299,56342,57647	NOP2,PWP2,RPL3,RPL5,RPL10,RPL11,RPL23A,RPL24,RPLP0,RPS14,RPS15,RPS19,RPS28,MDN1,BOP1,SBDS,NIP7,BRIX1,PPAN,DHX37
9_Member	GO Biological Processes	GO:0000027	ribosomal large subunit assembly	-12.7904	-10.9472	12/27	4839,6122,6125,6134,6135,6147,6152,6175,23195,23246,55299,56342	NOP2,RPL3,RPL5,RPL10,RPL11,RPL23A,RPL24,RPLP0,MDN1,BOP1,BRIX1,PPAN
10_Summary	GO Biological Processes	GO:1903047	mitotic cell cycle process	-33.6203	-31.2271	82/726	701,890,983,990,991,996,1104,1111,1213,1642,1778,1785,1894,2935,3192,3550,3619,3832,3837,4171,4173,5048,5111,5347,5426,5514,5885,5901,6118,6152,6154,6194,7283,7415,7465,8243,8260,8317,8318,8480,8697,8881,8882,9055,9126,9184,9212,9493,9700,9793,9837,10051,10403,10419,10459,10592,10671,23141,27085,27243,29127,29945,29980,51119,51499,51514,51529,55143,57405,64105,64151,64785,65123,79643,80218,81620,…	BUB1B,CCNA2,CDK1,CDC6,CDC20,CDC27,RCC1,CHEK1,CLTC,DDB1,DYNC1H1,DNM2,ECT2,GSPT1,HNRNPU,IK,INCENP,KIF11,KPNB1,MCM2,MCM4,PAFAH1B1,PCNA,PLK1,POLE,PPP1R10,RAD21,RAN,RPA2,RPL24,RPL26,RPS6,TUBG1,VCP,WEE1,SMC1A,NAA10,CDC7,CDC45,RAE1,CDC23,CDC16,ZPR1,PRC1,SMC3,BUB3,AURKB,KIF23,ESPL1,CKAP5,GINS1,SMC4,NDC80,PRMT5,MAD2L2,SMC2,DCTN6,ANKLE2,MTBP,CHMP2A,RACGAP1,ANAPC4,DONSON,SBDS,TRIAP1,DTL,ANAPC11,CDCA8,SPC25,…
10_Member	GO Biological Processes	GO:1903047	mitotic cell cycle process	-33.6203	-31.2271	82/726	701,890,983,990,991,996,1104,1111,1213,1642,1778,1785,1894,2935,3192,3550,3619,3832,3837,4171,4173,5048,5111,5347,5426,5514,5885,5901,6118,6152,6154,6194,7283,7415,7465,8243,8260,8317,8318,8480,8697,8881,8882,9055,9126,9184,9212,9493,9700,9793,9837,10051,10403,10419,10459,10592,10671,23141,27085,27243,29127,29945,29980,51119,51499,51514,51529,55143,57405,64105,64151,64785,65123,79643,80218,81620,…	BUB1B,CCNA2,CDK1,CDC6,CDC20,CDC27,RCC1,CHEK1,CLTC,DDB1,DYNC1H1,DNM2,ECT2,GSPT1,HNRNPU,IK,INCENP,KIF11,KPNB1,MCM2,MCM4,PAFAH1B1,PCNA,PLK1,POLE,PPP1R10,RAD21,RAN,RPA2,RPL24,RPL26,RPS6,TUBG1,VCP,WEE1,SMC1A,NAA10,CDC7,CDC45,RAE1,CDC23,CDC16,ZPR1,PRC1,SMC3,BUB3,AURKB,KIF23,ESPL1,CKAP5,GINS1,SMC4,NDC80,PRMT5,MAD2L2,SMC2,DCTN6,ANKLE2,MTBP,CHMP2A,RACGAP1,ANAPC4,DONSON,SBDS,TRIAP1,DTL,ANAPC11,CDCA8,SPC25,…
10_Member	GO Biological Processes	GO:0051301	cell division	-33.0303	-30.6509	75/613	332,701,890,983,990,991,996,1022,1104,1213,1778,1894,3192,3619,3832,4609,5048,5347,5885,5901,6188,7153,7465,8243,8317,8480,8607,8697,8872,8881,8914,9055,9126,9184,9212,9493,9700,9793,10051,10097,10399,10403,10459,10592,10907,11339,23141,23354,23594,27243,29127,29882,29945,51490,51529,54069,54801,55143,55320,55559,57405,64151,79643,81620,83540,84930,91603,113130,115106,121441,147841,163859,203068,…	BIRC5,BUB1B,CCNA2,CDK1,CDC6,CDC20,CDC27,CDK7,RCC1,CLTC,DYNC1H1,ECT2,HNRNPU,INCENP,KIF11,MYC,PAFAH1B1,PLK1,RAD21,RAN,RPS3,TOP2A,WEE1,SMC1A,CDC7,RAE1,RUVBL1,CDC23,CDC123,CDC16,TIMELESS,PRC1,SMC3,BUB3,AURKB,KIF23,ESPL1,CKAP5,SMC4,ACTR2,RACK1,NDC80,MAD2L2,SMC2,TXNL4A,OIP5,ANKLE2,HAUS5,ORC6,CHMP2A,RACGAP1,ANAPC2,ANAPC4,SPOUT1,ANAPC11,MIS18A,HAUS6,CDCA8,MIS18BP1,HAUS7,SPC25,NCAPG,CHMP6,CDT1,NUF2,MASTL,…
10_Member	GO Biological Processes	GO:0007059	chromosome segregation	-31.8824	-29.5293	57/347	332,701,990,991,996,1104,1778,1894,3192,3550,3619,3837,5347,5885,5901,6188,6421,7153,7156,7283,8243,8260,8697,8881,9055,9126,9184,9212,9391,9493,9700,10051,10097,10403,10459,10592,10664,11339,27243,29127,29945,51529,51647,54069,55143,55839,57405,64105,64151,79643,80218,81620,81930,83540,113130,348995,387103	BIRC5,BUB1B,CDC6,CDC20,CDC27,RCC1,DYNC1H1,ECT2,HNRNPU,IK,INCENP,KPNB1,PLK1,RAD21,RAN,RPS3,SFPQ,TOP2A,TOP3A,TUBG1,SMC1A,NAA10,CDC23,CDC16,PRC1,SMC3,BUB3,AURKB,CIAO1,KIF23,ESPL1,SMC4,ACTR2,NDC80,MAD2L2,SMC2,CTCF,OIP5,CHMP2A,RACGAP1,ANAPC4,ANAPC11,CIAO2B,MIS18A,CDCA8,CENPN,SPC25,CENPK,NCAPG,CHMP6,NAA50,CDT1,KIF18A,NUF2,CDCA5,NUP43,CENPW
10_Member	GO Biological Processes	GO:0000819	sister chromatid segregation	-27.5504	-25.2379	42/205	701,990,991,996,3192,3550,3619,3837,5347,5885,5901,6421,7153,7283,8243,8260,8697,8881,9055,9126,9184,9212,9493,9700,10051,10403,10459,10592,10664,27243,29127,29945,51529,55143,64105,64151,79643,80218,81620,81930,83540,113130	BUB1B,CDC6,CDC20,CDC27,HNRNPU,IK,INCENP,KPNB1,PLK1,RAD21,RAN,SFPQ,TOP2A,TUBG1,SMC1A,NAA10,CDC23,CDC16,PRC1,SMC3,BUB3,AURKB,KIF23,ESPL1,SMC4,NDC80,MAD2L2,SMC2,CTCF,CHMP2A,RACGAP1,ANAPC4,ANAPC11,CDCA8,CENPK,NCAPG,CHMP6,NAA50,CDT1,KIF18A,NUF2,CDCA5
10_Member	GO Biological Processes	GO:0000070	mitotic sister chromatid segregation	-26.4413	-24.1588	38/170	701,990,991,996,3192,3550,3619,3837,5347,5885,5901,7283,8243,8260,8697,8881,9055,9184,9212,9493,9700,10051,10403,10459,10592,27243,29127,29945,51529,55143,64105,64151,79643,80218,81620,81930,83540,113130	BUB1B,CDC6,CDC20,CDC27,HNRNPU,IK,INCENP,KPNB1,PLK1,RAD21,RAN,TUBG1,SMC1A,NAA10,CDC23,CDC16,PRC1,BUB3,AURKB,KIF23,ESPL1,SMC4,NDC80,MAD2L2,SMC2,CHMP2A,RACGAP1,ANAPC4,ANAPC11,CDCA8,CENPK,NCAPG,CHMP6,NAA50,CDT1,KIF18A,NUF2,CDCA5
10_Member	GO Biological Processes	GO:0140014	mitotic nuclear division	-25.0302	-22.8146	46/291	701,990,991,996,1104,1111,3192,3550,3619,3832,3837,5347,5885,5901,6152,7283,8243,8260,8697,8881,9055,9126,9184,9212,9493,9700,10051,10403,10419,10459,10592,23141,27085,27243,29127,29945,51529,55143,64105,64151,79643,80218,81620,81930,83540,113130	BUB1B,CDC6,CDC20,CDC27,RCC1,CHEK1,HNRNPU,IK,INCENP,KIF11,KPNB1,PLK1,RAD21,RAN,RPL24,TUBG1,SMC1A,NAA10,CDC23,CDC16,PRC1,SMC3,BUB3,AURKB,KIF23,ESPL1,SMC4,NDC80,PRMT5,MAD2L2,SMC2,ANKLE2,MTBP,CHMP2A,RACGAP1,ANAPC4,ANAPC11,CDCA8,CENPK,NCAPG,CHMP6,NAA50,CDT1,KIF18A,NUF2,CDCA5
10_Member	GO Biological Processes	GO:0098813	nuclear chromosome segregation	-24.6039	-22.4154	45/283	701,990,991,996,1778,1894,3192,3550,3619,3837,5347,5885,5901,6421,7153,7283,8243,8260,8697,8881,9055,9126,9184,9212,9493,9700,10051,10097,10403,10459,10592,10664,27243,29127,29945,51529,55143,64105,64151,79643,80218,81620,81930,83540,113130	BUB1B,CDC6,CDC20,CDC27,DYNC1H1,ECT2,HNRNPU,IK,INCENP,KPNB1,PLK1,RAD21,RAN,SFPQ,TOP2A,TUBG1,SMC1A,NAA10,CDC23,CDC16,PRC1,SMC3,BUB3,AURKB,KIF23,ESPL1,SMC4,ACTR2,NDC80,MAD2L2,SMC2,CTCF,CHMP2A,RACGAP1,ANAPC4,ANAPC11,CDCA8,CENPK,NCAPG,CHMP6,NAA50,CDT1,KIF18A,NUF2,CDCA5
10_Member	GO Biological Processes	GO:0000280	nuclear division	-19.6807	-17.6265	49/443	701,990,991,996,1104,1111,3192,3550,3619,3832,3837,5347,5719,5885,5901,6152,7153,7283,8243,8260,8697,8881,9055,9126,9184,9212,9493,9700,10051,10097,10403,10419,10459,10592,23141,27085,27243,29127,29945,51529,55143,64105,64151,79643,80218,81620,81930,83540,113130	BUB1B,CDC6,CDC20,CDC27,RCC1,CHEK1,HNRNPU,IK,INCENP,KIF11,KPNB1,PLK1,PSMD13,RAD21,RAN,RPL24,TOP2A,TUBG1,SMC1A,NAA10,CDC23,CDC16,PRC1,SMC3,BUB3,AURKB,KIF23,ESPL1,SMC4,ACTR2,NDC80,PRMT5,MAD2L2,SMC2,ANKLE2,MTBP,CHMP2A,RACGAP1,ANAPC4,ANAPC11,CDCA8,CENPK,NCAPG,CHMP6,NAA50,CDT1,KIF18A,NUF2,CDCA5
10_Member	GO Biological Processes	GO:0007051	spindle organization	-19.3009	-17.2573	34/205	991,1104,1213,1778,3192,3619,3832,3837,5347,5901,6188,7283,7415,8243,8480,9055,9126,9212,9493,9700,9793,10403,10671,10844,23354,27243,29127,51119,54801,55559,57405,83540,115106,203068	CDC20,RCC1,CLTC,DYNC1H1,HNRNPU,INCENP,KIF11,KPNB1,PLK1,RAN,RPS3,TUBG1,VCP,SMC1A,RAE1,PRC1,SMC3,AURKB,KIF23,ESPL1,CKAP5,NDC80,DCTN6,TUBGCP2,HAUS5,CHMP2A,RACGAP1,SBDS,HAUS6,HAUS7,SPC25,NUF2,HAUS1,TUBB
10_Member	GO Biological Processes	GO:0048285	organelle fission	-17.7603	-15.7622	49/492	701,990,991,996,1104,1111,3192,3550,3619,3832,3837,5347,5719,5885,5901,6152,7153,7283,8243,8260,8697,8881,9055,9126,9184,9212,9493,9700,10051,10097,10403,10419,10459,10592,23141,27085,27243,29127,29945,51529,55143,64105,64151,79643,80218,81620,81930,83540,113130	BUB1B,CDC6,CDC20,CDC27,RCC1,CHEK1,HNRNPU,IK,INCENP,KIF11,KPNB1,PLK1,PSMD13,RAD21,RAN,RPL24,TOP2A,TUBG1,SMC1A,NAA10,CDC23,CDC16,PRC1,SMC3,BUB3,AURKB,KIF23,ESPL1,SMC4,ACTR2,NDC80,PRMT5,MAD2L2,SMC2,ANKLE2,MTBP,CHMP2A,RACGAP1,ANAPC4,ANAPC11,CDCA8,CENPK,NCAPG,CHMP6,NAA50,CDT1,KIF18A,NUF2,CDCA5
10_Member	GO Biological Processes	GO:0007052	mitotic spindle organization	-16.5291	-14.5601	25/123	991,1104,1213,1778,3192,3832,3837,5347,5901,7283,7415,8243,8480,9055,9126,9212,9493,9793,10403,10671,27243,29127,51119,57405,83540	CDC20,RCC1,CLTC,DYNC1H1,HNRNPU,KIF11,KPNB1,PLK1,RAN,TUBG1,VCP,SMC1A,RAE1,PRC1,SMC3,AURKB,KIF23,CKAP5,NDC80,DCTN6,CHMP2A,RACGAP1,SBDS,SPC25,NUF2
10_Member	GO Biological Processes	GO:1902850	microtubule cytoskeleton organization involved in mitosis	-16.3819	-14.4216	27/150	991,1104,1213,1778,3192,3832,3837,5048,5347,5901,7283,7415,8243,8480,9055,9126,9212,9493,9700,9793,10403,10671,27243,29127,51119,57405,83540	CDC20,RCC1,CLTC,DYNC1H1,HNRNPU,KIF11,KPNB1,PAFAH1B1,PLK1,RAN,TUBG1,VCP,SMC1A,RAE1,PRC1,SMC3,AURKB,KIF23,ESPL1,CKAP5,NDC80,DCTN6,CHMP2A,RACGAP1,SBDS,SPC25,NUF2
10_Member	GO Biological Processes	GO:0051225	spindle assembly	-12.3395	-10.5206	22/138	991,1104,1778,3192,3619,3832,3837,5347,6188,8243,9055,9126,9212,9493,10844,23354,27243,29127,54801,55559,115106,203068	CDC20,RCC1,DYNC1H1,HNRNPU,INCENP,KIF11,KPNB1,PLK1,RPS3,SMC1A,PRC1,SMC3,AURKB,KIF23,TUBGCP2,HAUS5,CHMP2A,RACGAP1,HAUS6,HAUS7,HAUS1,TUBB
[truncated: 331 more rows]

## Sheet: table4
GroupID	Category	Term	Description	LogP	Log(q-value)	InTerm_InList	Genes	Symbols
[truncated: 297 more rows]

## Sheet: table5
GroupID	Category	Term	Description	LogP	Log(q-value)	InTerm_InList	Genes	Symbols
[truncated: 240 more rows]
