# Supplementary material for: Identification of Context-Specific Fitness Genes Associated With Metabolic Rearrangements for Prognosis and Potential Treatment Targets for Liver Cancer
Source: Front Genet. 2022 May 13;13:863536. doi: 10.3389/fgene.2022.863536 (PMC9136325; doi:10.3389/fgene.2022.863536)
Supplement: Supplementary file 5 [file Table2.CSV]

DepMap_ID	cell_line_name	stripped_cell_line_name	CCLE_Name	Alias	COSMICID	sex	source	Achilles_n_replicates	cell_line_NNMD	culture_type	culture_medium	cas9_activity	RRID	WTSI_Master_Cell_ID	sample_collection_site	primary_or_metastasis	primary_disease	Subtype	age	Sanger_Model_ID	depmap_public_comments	lineage	lineage_subtype	lineage_sub_subtype	lineage_molecular_subtype
ACH-000217	JHH-6	JHH6	JHH6_LIVER		1240159	Female	HSRRB	2	-4.970037473	Adherent	William's E Medium + 10% FBS	90.7	CVCL_2788	1824	liver	Primary	Liver Cancer	Hepatocellular Carcinoma	57	SIDM00615		liver	hepatocellular_carcinoma
ACH-000221	SNU-398	SNU398	SNU398_LIVER		1240217	Male	ATCC	2	-3.826768187	Mixed adherent and suspension	RPMI + 10% FBS	58.7	CVCL_0077	2169	liver	Primary	Liver Cancer	Hepatocellular Carcinoma	42	SIDM01181		liver	hepatocellular_carcinoma
ACH-000316	SNU-886	SNU886	SNU886_LIVER			Male	KCLB	2	-4.183537632		RPMI + 10% FBS	83	CVCL_5103		liver		Liver Cancer	Hepatocellular Carcinoma	57			liver	hepatocellular_carcinoma
ACH-000361	SK-HEP-1	SKHEP1	SKHEP1_LIVER		909719	Male	ATCC	2	-2.526605462	Adherent	EMEM + 10% FBS	80.9	CVCL_0525	874	ascites	Metastasis	Liver Cancer	Hepatocellular Carcinoma	52	SIDM01110		liver	hepatocellular_carcinoma
ACH-000420	SNU-449	SNU449	SNU449_LIVER		909738	Male	ATCC	2	-3.592532124	Adherent	RPMI + 10% FBS	89.2	CVCL_0454	129	liver	Primary	Liver Cancer	Hepatocellular Carcinoma	52	SIDM01194		liver	hepatocellular_carcinoma
ACH-000422	SNU-475	SNU475	SNU475_LIVER		909739	Male	ATCC	2	-4.770536445	Adherent	RPMI + 10% FBS	88.2	CVCL_0497	2059	liver	Primary	Liver Cancer	Hepatocellular Carcinoma	43	SIDM01196		liver	hepatocellular_carcinoma
ACH-000471	Li-7	LI7	LI7_LIVER			Male	RIKEN	2	-5.531055568		RPMI + 10% FBS	93.1	CVCL_3840		liver		Liver Cancer		45			liver
ACH-000475	huH-1	HUH1	HUH1_LIVER		1298146	Male	HSRRB	2	-5.58088768	Adherent	DMEM + 10% FBS	96.1	CVCL_2956	1855	liver	Primary	Liver Cancer	Hepatocellular Carcinoma, HBs-antigen carrier	53	SIDM00586		liver	hepatocellular_carcinoma	hbs_antigen_carrier
ACH-000476	JHH-4	JHH4	JHH4_LIVER		1240158	Male	HSRRB	2	-3.609189375		EMEM + 10% FBS	54.4	CVCL_2787	931	liver	Primary	Liver Cancer	Hepatocellular Carcinoma	51	SIDM00616		liver	hepatocellular_carcinoma
ACH-000478	SNU-387	SNU387	SNU387_LIVER		909736	Female	ATCC	2	-3.96662024	Adherent	RPMI + 10% FBS	94	CVCL_0250	1482	liver	Primary	Liver Cancer	Hepatocellular Carcinoma	41	SIDM01180		liver	hepatocellular_carcinoma
ACH-000480	HuH-7	HUH7	HUH7_LIVER		907071	Male	HSRRB	2	-3.868464405		DMEM + 10% FBS	52.1	CVCL_0336	2195	liver	Primary	Liver Cancer	Hepatocellular Carcinoma	57	SIDM00585		liver	hepatocellular_carcinoma
ACH-000483	SNU-182	SNU182	SNU182_LIVER		1240216	Male	ATCC	2	-3.714549343	Adherent	RPMI + 10% FBS	63.4	CVCL_0090	1481	liver	Primary	Liver Cancer	Hepatocellular Carcinoma	24	SIDM01151		liver	hepatocellular_carcinoma
ACH-000493	SNU-423	SNU423	SNU423_LIVER		909737	Male	ATCC	1	-3.240855014	Adherent	RPMI + 10% FBS	83.3	CVCL_0366	481	liver	Primary	Liver Cancer	Hepatocellular Carcinoma	40	SIDM01199		liver	hepatocellular_carcinoma
ACH-000537	SNU-761	SNU761	SNU761_LIVER			Male	KCLB	1	-5.252504492		RPMI + 10% FBS	89.1	CVCL_5089		liver		Liver Cancer	Hepatocellular Carcinoma	49			liver	hepatocellular_carcinoma
ACH-000577	JHH-2	JHH2	JHH2_LIVER		1240157	Male	HSRRB	1	-2.758677814	Adherent	EMEM + 10% FBS	81.7	CVCL_2786	347	ascites	Metastasis	Liver Cancer	Hepatocellular Carcinoma	57	SIDM00617		liver	hepatocellular_carcinoma
ACH-000620	JHH-1	JHH1	JHH1_LIVER		1298151	Male	HSRRB	2	-4.67852028		William's E Medium + 10% FBS	62.7	CVCL_2785	89	liver	Primary	Liver Cancer	Hepatocellular Carcinoma	50	SIDM00618		liver	hepatocellular_carcinoma
ACH-000671	HuH-6	HUH6	HUH6_LIVER			Male	RIKEN	2	-4.753797396		DMEM + 10% FBS	85.2	CVCL_4381		liver		Liver Cancer	Hepatoblastoma		SIDM00062		liver	hepatoblastoma
ACH-000734	JHH-5	JHH5	JHH5_LIVER			Male	HSRRB	3	-4.741744157		William's E Medium + 10% FBS	74.9	CVCL_0364		liver	Primary	Liver Cancer	Hepatocellular Carcinoma	50			liver	hepatocellular_carcinoma
ACH-000739	Hep G2	HEPG2	HEPG2_LIVER			Male	ATCC	2	-3.304828239	Adherent	EMEM + 10% FBS	84.1	CVCL_0027		liver	Primary	Liver Cancer	Hepatocellular Carcinoma	15	SIDM00904		liver	hepatocellular_carcinoma
ACH-000848	JHH-7	JHH7	JHH7_LIVER		1240160	Male	HSRRB	2	-4.145950682		William's E medium + 10% FBS	79.4	CVCL_2805	1038	liver	Primary	Liver Cancer	Hepatocellular Carcinoma	53	SIDM00614		liver	hepatocellular_carcinoma
ACH-001318	PLC/PRF/5	PLCPRF5	PLCPRF5_LIVER			Male	ATCC	2	-3.718228683	Adherent	DMEM + 10% FBS	84.3	CVCL_0485		liver	Primary	Liver Cancer	Hepatocellular Carcinoma	24			liver	hepatocellular_carcinoma
